# Supplementary material for: A node influence ranking algorithm combining k-shell iteration and node degree
Source: PLoS One. 2025 Jul 24;20(7):e0328381. doi: 10.1371/journal.pone.0328381 (PMC12289062; doi:10.1371/journal.pone.0328381)
Supplement: S1 Table — (XLSX) [file pone.0328381.s001.xlsx]

## Sheet: S1
Node ID	dc	bc	cc	kshell	ks+	KSIF	KTD	LGI	DCK
0	0.4848484848484848	0.4376352813852814	0.5689655172413793	4	88	541.7142857142859	56.739495798319325	11.444665276694806	345.4638562091502
1	0.2727272727272727	0.0539366883116883	0.4852941176470588	4	81	434.5714285714287	38.01680672268907	10.716640877119062	288.5492810457516
2	0.303030303030303	0.1436568061568061	0.559322033898305	4	82	543.1428571428572	43.747899159663866	13.240586815124058	398.1846732026144
3	0.1818181818181818	0.0119092712842712	0.4647887323943662	4	78	389.1428571428572	28.739495798319325	10.297704407389292	275.6812418300654
4	0.0909090909090909	0.0006313131313131	0.3793103448275862	3	57	170.85714285714286	14.193277310924367	4.737967904726389	130.76888888888888
5	0.1212121212121212	0.0299873737373737	0.3837209302325581	3	58	180.28571428571428	16.252100840336134	4.874876097165653	137.1688888888889
6	0.1212121212121212	0.0299873737373737	0.3837209302325581	3	58	180.28571428571428	16.252100840336134	4.874876097165652	137.1688888888889
7	0.1212121212121212	0	0.44	4	76	346.8571428571429	22.45378151260504	9.654455780006685	259.47833333333335
8	0.1515151515151515	0.0559268278018278	0.515625	4	77	474.28571428571433	27.210084033613448	13.015702161801766	402.4141503267974
9	0.0606060606060606	0.0008477633477633	0.4342105263157895	2	38	201.7142857142857	11.336134453781511	6.0394543755055	187.14166666666668
10	0.0909090909090909	0.0006313131313131	0.3793103448275862	3	57	170.85714285714286	14.193277310924367	4.737967904726388	130.76888888888888
11	0.0303030303030303	0	0.3666666666666666	1	19	129.14285714285714	5.949579831932773	3.994313384573411	100.85222222222222
12	0.0606060606060606	0	0.3707865168539326	2	38	177.71428571428572	11.277310924369749	5.421929913776542	138.02277777777778
13	0.1515151515151515	0.0458633958633958	0.515625	4	77	473.1428571428571	27.252100840336134	13.46997132073157	386.56500000000005
14	0.0606060606060606	0	0.3707865168539326	2	38	204	11.252100840336134	6.219941656697937	220.50290849673203
15	0.0606060606060606	0	0.3707865168539326	2	38	204	11.252100840336134	6.219941656697937	220.50290849673203
16	0.0606060606060606	0	0.2844827586206896	2	38	39.42857142857143	8.235294117647058	0.8662624286247029	34.916666666666664
17	0.0606060606060606	0	0.375	2	38	200	11.428571428571429	6.002900416022937	162.2527777777778
18	0.0606060606060606	0	0.3707865168539326	2	38	204	11.252100840336134	6.219941656697937	220.50290849673203
19	0.0909090909090909	0.0324750481000481	0.5	3	57	324.28571428571433	17.18487394957983	9.818415956747822	289.33944444444444
20	0.0606060606060606	0	0.3707865168539326	2	38	204	11.252100840336134	6.219941656697937	220.50290849673203
21	0.0606060606060606	0	0.375	2	38	200	11.428571428571429	6.002900416022937	162.2527777777778
22	0.0606060606060606	0	0.3707865168539326	2	38	204	11.252100840336134	6.219941656697937	220.50290849673203
23	0.1515151515151515	0.0176136363636363	0.3928571428571428	3	59	271.28571428571433	21.69747899159664	7.277511675925075	266.79316993464056
24	0.0909090909090909	0.0022095959595959	0.375	3	57	72.85714285714286	12.487394957983197	1.2283541344801812	52.575261437908495
25	0.0909090909090909	0.0038404882154882	0.375	3	57	77.57142857142858	12.521008403361346	1.5824450266935943	57.28637254901961
26	0.0606060606060606	0	0.3626373626373626	2	38	138.85714285714286	9.84873949579832	4.363148310481938	144.70068627450982
27	0.1212121212121212	0.0223334535834535	0.4583333333333333	3	58	251.8571428571429	18.68067226890756	6.903482517188996	220.52901960784314
28	0.0909090909090909	0.001794733044733	0.4520547945205479	3	57	237.7142857142857	15.57983193277311	6.757871260515598	211.04068627450982
29	0.1212121212121212	0.0029220779220779	0.3837209302325581	3	58	244.71428571428572	17.521008403361343	7.036980758333778	248.3509477124183
30	0.1212121212121212	0.0144119769119769	0.4583333333333333	4	76	333.1428571428571	22.134453781512605	9.126900919706122	307.27803921568625
31	0.1818181818181818	0.1382756132756132	0.5409836065573771	3	60	393.7142857142858	26.588235294117645	10.850789103653803	357.98470588235296
32	0.3636363636363636	0.145247113997114	0.515625	4	84	441	41.90756302521008	10.300078135468176	322.91075163398693
33	0.5151515151515151	0.3040749759499759	0.55	4	89	453	54.92436974789916	8.679000245384115	306.21500000000003
