# Supplementary material for: A node influence ranking algorithm combining k-shell iteration and node degree
Source: PLoS One. 2025 Jul 24;20(7):e0328381. doi: 10.1371/journal.pone.0328381 (PMC12289062; doi:10.1371/journal.pone.0328381)
Supplement: S2 Table — (XLSX) [file pone.0328381.s002.xlsx]

## Sheet: importance_values_dolphins
Node ID	dc	bc	cc	kshell	ks+	KSIF	KTD	LGI	DCK
0	0.0983606557377049	0.0190825962137437	0.3465909090909091	4	58	324.25	30.588541666666668	4.799022440434932	223.96539682539682
1	0.1311475409836065	0.2133244355328109	0.3719512195121951	4	60	313.688	36.333333333333336	3.7360487442160424	220.4905627705628
2	0.0655737704918032	0.0090728124334681	0.2824074074074074	3	43	102.625	16.666666666666664	1.1504299401425913	76.99786435786434
3	0.0491803278688524	0.0023737965131407	0.308080808080808	3	42	163	16.307291666666668	2.6430150461710307	117.7229292929293
4	0.0163934426229508	0	0.2489795918367346	1	14	81.0625	5.838541666666666	1.0245000074639912	53.30034632034632
5	0.0655737704918032	0.0043803001794805	0.238281	3	43	211.5	19.104166666666664	3.121147223154126	143.21968253968254
6	0.0983606557377049	0.0293725367476866	0.2675438596491228	4	58	348.5	29.354166666666664	4.726947162895601	227.34984126984128
7	0.0819672131147541	0.1182386192693834	0.3652694610778443	4	57	207.688	24.63020833333333	2.6920161118143544	141.4333766233766
8	0.0983606557377049	0.0223657375984092	0.3630952380952381	4	58	333.5	29.859375000000004	4.808739640344944	222.0068831168831
9	0.1147540983606557	0.0208943803615934	0.2520661157024793	4	59	352.75	32.3438	4.592199481761484	228.88682539682537
10	0.0819672131147541	0.016092020911693	0.3128205128205128	4	57	226.75	24.8281	2.821578325510841	150.15506493506493
11	0.0163934426229508	0	0.2489795918367346	1	14	81.0625	5.838541666666666	1.0245000074639912	53.30034632034632
12	0.0163934426229508	0	0.2687224669603524	1	14	73.5625	5.682291666666666	1.3679212727610024	52.54147186147186
13	0.1311475409836065	0.0528463284386915	0.2711111111111111	4	60	398.25	36.70833333333333	5.148923599978115	261.3247619047619
14	0.1967213114754098	0.0619720048488541	0.3765432098765432	4	64	624.375	55.47916666666667	8.370176152594627	401.71539682539685
15	0.1147540983606557	0.0332922209822332	0.3388888888888889	4	59	357.25	33.2031	5.177600525080459	226.15965367965367
16	0.0983606557377049	0.0033047098620869	0.3297297297297297	4	58	444.5	32.010416666666664	6.866162794448092	296.61561327561327
17	0.1475409836065573	0.1143001629154697	0.3096446700507614	4	61	381.562	35.5469	4.957952961106135	245.81761904761902
18	0.1147540983606557	0.0148548997169548	0.3370165745856354	4	59	490	36.79166666666666	6.572107851112137	306.4626551226551
19	0.0655737704918032	0.0133143941668531	0.3160621761658031	4	56	186	21.45833333333333	2.099853554593193	128.86095238095237
20	0.1475409836065573	0.1026457397209096	0.391025641025641	4	61	423.75	42.520833333333336	5.164290844187794	275.07085137085136
21	0.0983606557377049	0.0127006539301621	0.3333333333333333	4	58	493.25	32.942708333333336	7.484098165238076	306.7459163059163
22	0.0163934426229508	0	0.2373540856031128	1	14	59.5625	5.473958333333333	0.8031664044545053	46.254126984126984
23	0.0491803278688524	0.0421827856387561	0.3333333333333333	3	42	221.25	17.104166666666668	3.102227334324951	146.35670995670995
24	0.0983606557377049	0.0073830434896008	0.3128205128205128	4	58	473.5	32.697916666666664	7.092790094164269	299.2955266955267
25	0.0491803278688524	0.0016441148408361	0.2552301255230125	3	42	100.688	13.723958333333334	1.3432418919804154	78.91
26	0.0491803278688524	0.0043624772313296	0.2772727272727273	3	42	92.1875	13.630208333333334	1.177129072460186	74.47809523809524
27	0.0819672131147541	0.0292368604931579	0.3160621761658031	3	44	179.438	22.2812	2.070477110163496	137.70920634920637
28	0.0819672131147541	0.0667569546639565	0.3652694610778443	4	57	252	26	2.907262269743767	169.95233766233764
29	0.1475409836065573	0.0655292824964956	0.3227513227513227	4	61	487.812	41.72916666666667	6.37025998207379	291.54675324675327
30	0.0819672131147541	0.0330504607717722	0.3227513227513227	4	57	195.25	25.4844	2.1115517692953714	126.07793650793651
31	0.0163934426229508	0	0.2373540856031128	1	14	59.5625	5.473958333333333	0.8031664044545053	46.254126984126984
32	0.0491803278688524	0.0327868852459016	0.2163120567375886	2	29	127.812	12.286458333333334	2.011552869472578	88.46761904761905
33	0.1639344262295082	0.0571664401172597	0.3652694610778443	4	62	553.688	44.99479166666666	7.893107414109566	354.53189033189034
34	0.0819672131147541	0.0326947597029564	0.3160621761658031	3	44	280.125	22.5156	4.798328915215046	194.7520202020202
35	0.0163934426229508	0	0.2449799196787148	1	14	73.0625	5.755208333333333	0.97929568633679	47.954949494949496
36	0.1147540983606557	0.248237196028938	0.4178082191780822	4	59	326.75	31.562500000000004	4.244483583777203	225.66373737373738
37	0.180327868852459	0.1385697886585943	0.3986928104575163	4	63	621	50.56249999999999	8.995513737513456	401.40539682539674
38	0.1311475409836065	0.0453522388358453	0.3297297297297297	4	60	402.812	35.4844	5.754508028501949	264.8962049062049
39	0.0327868852459016	0.070516778539934	0.3351648351648351	2	28	118.5	11.0625	1.4562173693853664	82.72040404040405
40	0.1311475409836065	0.1431495183426175	0.4039735099337748	4	60	468	39.91666666666667	6.675991543161086	320.5214141414142
41	0.0819672131147541	0.0232516006701861	0.2975609756097561	4	57	320	27	4.532532456582919	214.1925396825397
42	0.0983606557377049	0.0291579519448371	0.3297297297297297	4	58	244.25	28.94270833333333	2.7176439727746016	157.47565656565658
43	0.1147540983606557	0.062830604428965	0.3370165745856354	4	59	423.25	31.9219	6.443307058128327	272.8754978354978
44	0.0655737704918032	0.0120378058492812	0.3112244897959184	3	43	163.875	18.27083333333333	2.0703141794242095	120.06063492063493
45	0.180327868852459	0.0406704405964701	0.3465909090909091	4	63	638	53.03645833333333	8.04396400056982	396.261948051948
46	0.0327868852459016	0.0030084669428931	0.2563025210084033	2	28	58	8.479166666666668	0.5765188309622628	39.4895670995671
47	0.0983606557377049	0.0232014761195089	0.3388888888888889	4	58	268.25	30.088541666666668	3.0416342377069423	177.161544011544
48	0.0163934426229508	0	0.232824427480916	1	14	73.0625	5.755208333333333	1.0860094480211708	48.75206349206349
49	0.0327868852459016	0.0009289617486338	0.2469635627530364	2	28	29.625	7.197916666666668	0.3301880281371061	24.0995670995671
50	0.1147540983606557	0.0334110349274283	0.3505747126436782	4	59	514.75	36.80729166666666	8.047783320096276	334.8763203463203
51	0.1639344262295082	0.0846772547502255	0.3297297297297297	4	62	454.625	39.52604166666667	5.919523681841135	263.3132756132756
52	0.0655737704918032	0.0192343448900826	0.3426966292134831	4	56	288	22.58333333333333	4.43255534373395	192.40471861471863
53	0.0327868852459016	0.0011930783242258	0.2595744680851063	2	28	60.625	8.505208333333334	0.6063930447987408	42.101082251082246
54	0.1147540983606557	0.0991216467635194	0.324468085106383	4	59	363.75	35.24479166666667	4.669748888422811	240.1168253968254
55	0.0327868852459016	0.0008774695250105	0.2711111111111111	2	28	130	11.2188	1.618613849263181	91.1925974025974
56	0.0327868852459016	0.0001366120218579	0.2132867132867132	2	28	67.5	9.604166666666668	0.9362089925573082	51.64603174603174
57	0.1475409836065573	0.084204683434956	0.3019801980198019	4	61	397.062	37.70312500000001	5.131547660495385	256.5414285714286
58	0.0163934426229508	0	0.2489795918367346	1	14	55.0625	5.463541666666666	0.7966439660176079	40.53582972582973
59	0.0819672131147541	0.0203327746903845	0.3426966292134831	4	57	251.5	25.067708333333336	3.2805925412478842	172.15154401154402
60	0.0163934426229508	0	0.1783625730994152	1	14	7.8125	3.036458333333333	0.0970473202676098	9.676190476190476
61	0.0491803278688524	0.0141949826130153	0.3019801980198019	2	29	106.375	11.895833333333334	1.6083683477234665	76.9422077922078
