# Supplementary material for: A node influence ranking algorithm combining k-shell iteration and node degree
Source: PLoS One. 2025 Jul 24;20(7):e0328381. doi: 10.1371/journal.pone.0328381 (PMC12289062; doi:10.1371/journal.pone.0328381)
Supplement: S3 Table — (XLSX) [file pone.0328381.s003.xlsx]

## Sheet: importance_values_jazz
Node ID	dc	bc	cc	kshell	ks+	KSIF	KTD	LGI	DCK
0	0.1167512690355329	0.0008513422227538	0.429193899782135	18	1841	48345.91139240506	552.7934177215191	201.9339047528502	35889.811648547075
1	0.015228426395939	0	0.3588342440801457	3	306	4036.050632911392	65.83886075949367	15.053032893092087	3452.1408417796747
2	0.0203045685279187	0	0.3724007561436673	4	408	3170.2278481012654	59.58708860759494	13.234533524952854	3384.6253337834078
3	0.0812182741116751	0.0002349214206637	0.3971774193548387	16	1632	11989.12658227848	290.0949367088607	47.6958600368608	12883.120206659365
4	0.2335025380710659	0.027238029691584	0.5090439276485789	17	1763	39574.40506329114	793.6288607594939	167.22528056994446	38340.153202179106
5	0.0101522842639593	0	0.2176795580110497	2	204	18.734177215189877	6.003670886075949	0.011804023740046164	27.183809523809522
6	0.2893401015228426	0.0090552425772854	0.5281501340482574	21	2178	91721.62025316454	1225.0056962025317	375.53444101990567	71687.95153544056
7	0.1065989847715735	0.0005763956613445	0.4613583138173302	18	1839	53218.39240506329	547.0484810126583	228.29718167484464	38956.347044530536
8	0.1015228426395939	0.0029688681379886	0.466824644549763	15	1535	26393.594936708854	409.7674683544304	95.46336134554157	21112.039270589208
9	0.1370558375634517	0.0008273713832375	0.4581395348837209	20	2047	41092.05063291139	576.4735443037977	171.7555343873325	33367.45956035773
10	0.1167512690355329	0.0048176077210226	0.4657210401891253	16	1639	29798.27848101265	474.7805063291139	115.60366622519528	24692.521482047883
11	0.1065989847715735	0.0005416422597553	0.4602803738317757	20	2041	33942.278481012654	465.9311392405063	142.0023924994605	27375.346350687654
12	0.1269035532994923	0.0041489719951214	0.4164904862579281	17	1742	17482.22784810126	404.14974683544295	72.33857889313663	18538.069787187043
13	0.1269035532994923	0.0022607576824484	0.4746987951807229	20	2045	39346.03797468354	517.201265822785	171.43328304885605	31827.966973668656
14	0.0406091370558375	1.272575796040004e-05	0.3661710037174721	8	816	8557.620253164556	152.57037974683547	31.523214626410457	7056.471514102246
15	0.0456852791878172	5.501034067282902e-05	0.3675373134328358	8	817	9292.20253164557	170.71848101265823	33.849338731833996	7755.237348178692
16	0.0101522842639593	5.524687573772908e-05	0.4095634095634096	2	204	5890.93670886076	53.27518987341772	31.554670769043177	4442.86176978409
17	0.1878172588832487	0.0138516258532202	0.5197889182058048	20	2057	56625.50632911394	766.2563291139243	248.7775008218768	47680.98495923498
18	0.1218274111675126	0.0016123760944147	0.4876237623762376	20	2044	40223.65822784811	514.3772151898733	179.17007574542794	32412.648476763952
19	0.0558375634517766	0.000501739406251	0.4635294117647058	11	1122	22710.87341772152	239.51050632911392	109.1826625741197	17612.45154937377
20	0.0050761421319796	0	0.3379073756432247	1	102	1139.367088607595	18.209746835443035	5.745198035569075	1243.07041343406
21	0.0964467005076142	0	0.466824644549763	19	1938	47664.67088607595	491.34177215189874	210.21678676030172	35430.83775078424
22	0.065989847715736	0.0003288783460282	0.4467120181405896	13	1326	22799.164556962027	290.9683544303797	93.37796469037944	17531.956918338747
23	0.1472081218274111	0.0066288439995101	0.484029484029484	18	1847	51566.83544303798	624.6253164556963	219.38003634497196	39135.7243992147
24	0.0304568527918781	0.0005571382919183	0.3810444874274661	4	410	3243.46835443038	75.6032911392405	13.456141617700844	3482.879984650352
25	0.1573604060913705	0.0022033834205052	0.4497716894977169	17	1748	24190.835443037973	545.4137974683543	98.74688497585171	25279.916857649987
26	0.065989847715736	2.0826110747568187e-05	0.4012219959266802	13	1326	11334.227848101264	228.11037974683543	50.68633885013985	12024.127098452083
27	0.1421319796954314	0.0009264893631692	0.4264069264069264	17	1745	21797.506329113923	490.9430379746834	90.1803291279342	23098.308393738334
28	0.1573604060913705	0.001946255208867	0.4735576923076923	17	1748	26857.544303797466	537.1415189873417	119.09948513848838	26989.43889296529
29	0.0050761421319796	0	0.2814285714285714	1	102	13.772151898734176	4.0026582278481015	0.040951305423394105	38.56956278474213
30	0.1015228426395939	0.0005789388248558	0.4497716894977169	20	2040	35197.101265822785	473.95417721518976	142.15253689441462	27379.533371324284
31	0.2081218274111675	0.006005038768069	0.4900497512437811	29	2970	87407.21518987342	1083.1454430379747	336.7641381409806	63039.72791592087
32	0.1725888324873096	0.0028028983693652	0.4528735632183908	29	2963	81599.94936708861	947.0415189873416	317.52638228489894	57702.27943882779
33	0.0203045685279187	0.0101522842639593	0.3908730158730158	3	307	7126.126582278483	68.62949367088608	34.15667793032901	5584.6450845191885
34	0.2182741116751269	0.0022079518594218	0.4613583138173302	29	2972	91588.79746835442	1133.25582278481	354.31393965940526	66019.95907530344
35	0.131979695431472	0.0006992723489384	0.4624413145539906	21	2147	46542.27848101265	567.86417721519	202.12957721384282	36797.38727791907
36	0.0253807106598984	0.0015922736383276	0.3738140417457306	4	409	2296.1772151898736	61.40278481012658	7.996862934955374	2508.8179550321975
37	0.0964467005076142	0.0026273893452618	0.4264069264069264	15	1534	23034.139240506327	404.89810126582273	81.44524324813216	18256.660677021653
38	0.0304568527918781	0.0004183241561881	0.3963782696177062	6	612	3564.721518987342	90.63873417721518	14.40717367185436	3879.359741698829
39	0.1725888324873096	0.0028028983693652	0.4528735632183908	29	2963	81599.94936708861	947.0415189873416	317.52638228489894	57702.27943882779
40	0.0355329949238578	0	0.4209401709401709	7	714	8654.493670886077	119.85949367088608	45.341196997421946	7975.2606075547055
41	0.0609137055837563	0.0008563381619116	0.4426966292134831	11	1123	16552.26582278481	255.3893670886076	68.69857276808868	13488.075493371714
42	0.1472081218274111	0.0017035923974873	0.4876237623762376	21	2150	58841.81012658228	670.5808860759496	251.4247634175757	44450.94853060284
43	0.1878172588832487	0.0012169318089026	0.4528735632183908	29	2966	84955.49367088608	1013.7451898734176	330.44972344509904	60659.79020769747
44	0.0355329949238578	0	0.4209401709401709	7	714	8654.493670886077	119.85949367088608	45.341196997421946	7975.2606075547055
45	0.1167512690355329	0.0008049075549189	0.4310722100656455	18	1841	49939.49367088608	569.1137974683545	205.04922557773358	36858.81075522947
46	0.015228426395939	0.0002581352958045	0.343804537521815	3	306	1603.367088607595	39.29936708860759	6.235567787231831	1732.2695817982044
47	0.0406091370558375	1.272575796040004e-05	0.3661710037174721	8	816	8557.620253164556	152.57037974683547	31.523214626410457	7056.471514102245
48	0.2131979695431471	0.0082016892174608	0.5225464190981433	21	2163	63856.27848101266	857.4650632911396	271.02238102729297	51685.52125226122
49	0.1370558375634517	0.0025177915715581	0.4679334916864608	20	2047	53068.50632911393	654.8253164556962	215.6803817169564	39899.59155905029
50	0.0964467005076142	0.0018728230174732	0.4549653579676674	15	1534	18350.77215189874	313.6762025316455	86.95097549425367	17717.359954631105
51	0.0304568527918781	9.274702923994354e-06	0.429193899782135	6	612	13721.430379746836	138.69784810126583	64.1925	10773.630107894282
52	0.2131979695431471	0.0062553321297301	0.523936170212766	21	2163	65235.6835443038	889.2617721518989	269.4208306270636	52654.412331563704
53	0.2335025380710659	0.0112060144577156	0.5225464190981433	21	2167	70239.29113924051	967.7189873417724	287.30676946503587	56206.10533719967
54	0.1269035532994923	0.0003310888173032	0.4581395348837209	20	2045	42251.27848101266	556.8075949367089	178.44225412150118	33674.56799697803
55	0.1624365482233502	0.0009860814369083	0.4781553398058252	21	2153	56547.13924050632	717.564430379747	236.5972254865932	44555.30063380332
56	0.1878172588832487	0.0038093970844398	0.5103626943005182	21	2158	57844.3164556962	780.1339240506331	247.01188336304529	46788.91473885114
57	0.1624365482233502	0.0005262947066316	0.4477272727272727	29	2961	80994.29113924051	923.9493670886076	315.43074069741067	56994.94678196181
58	0.0609137055837563	0.0001926480606397	0.44874715261959	11	1123	23208.3670886076	266.663417721519	100.34671171663588	17850.61740075269
59	0.4873096446700507	0.05753891798612	0.5898203592814372	29	3025	162081.746835443	2195.5144303797465	619.4812456927377	122383.46203473899
60	0.1675126903553299	0.0023939965959192	0.4712918660287081	21	2154	53607.86075949368	743.9324050632913	216.23351264319638	42288.033354664934
61	0.1522842639593908	0.0019093114987448	0.4457013574660634	29	2959	80160.10126582278	885.8205063291138	312.54743442734383	55936.697484332646
62	0.1573604060913705	0.0003405179588997	0.4467120181405896	29	2960	80985.17721518988	913.9427848101265	315.6234922352171	56944.76462022208
63	0.1624365482233502	0.0003183262408517	0.44874715261959	29	2961	83346.32911392405	940.4970886075948	325.38614317893456	58702.43323746798
64	0.1675126903553299	0.0011645728103829	0.4852216748768473	29	2962	87493.16455696202	962.4717721518988	350.4320222485979	61844.16952684593
65	0.1725888324873096	0.0013025794995765	0.4864197530864197	29	2963	88396.96202531645	983.652151898734	353.3479701598321	62599.60784822682
66	0.1472081218274111	0.0039849588566211	0.5051282051282051	21	2150	48409.65822784809	608.4240506329115	210.33981731179986	38860.77614805874
67	0.0710659898477157	7.235532170372999e-05	0.4273318872017353	14	1428	35790.40506329114	372.3755696202532	150.4685269614134	26169.647333329638
68	0.2690355329949238	0.0100831859048292	0.5324324324324324	21	2174	92846.1518987342	1168.9455696202533	382.9904146641928	72273.62394128773
69	0.3147208121827411	0.0257323849240017	0.5596590909090909	21	2183	101706.34177215188	1315.927848101266	416.7491836559776	79762.95284572117
70	0.1522842639593908	0.0082814042553699	0.4962216624685138	20	2050	41074.96202531645	605.3154430379748	161.8898254963642	33457.98086158374
71	0.0456852791878172	3.3310006769746525e-05	0.4156118143459915	9	918	15653.164556962029	201.0893670886076	69.19340366419323	12482.298815720063
72	0.1573604060913705	0.010318533384468	0.5103626943005182	17	1748	38209.83544303798	594.5218987341773	169.2872795768056	34658.140573889796
73	0.1015228426395939	0.001435756058631	0.429193899782135	18	1838	30621	439.9626582278481	120.67685575180045	24294.834973498295
74	0.0862944162436548	0.0004928925239401	0.4426966292134831	15	1532	17731.13924050633	296.5772151898734	85.4722895747037	17087.269726900846
75	0.0812182741116751	0.0002912960332205	0.4477272727272727	15	1531	17115.493670886077	284.4301265822785	81.83290806015292	16432.862384608856
76	0.1472081218274111	0.0026352994295705	0.4613583138173302	17	1746	25389.037974683542	496.9016455696202	114.59239585808538	25410.86553717142
77	0.131979695431472	0.0040318375190169	0.4828431372549019	18	1844	46623.20253164557	564.877848101266	198.93256265755008	35606.75729014458
78	0.1015228426395939	0.0012905065998143	0.4592074592074592	15	1535	22174.12658227848	361.5259493670885	100.46406431656662	20630.89947165069
79	0.0964467005076142	0.0051937661610058	0.4602803738317757	15	1534	25075.37974683544	365.41822784810125	101.66894075378107	19851.932919000046
80	0.2131979695431471	0.0132893368620473	0.4987341772151898	21	2163	78206.54430379748	938.361012658228	332.23926400234984	59757.353734790064
81	0.0406091370558375	0	0.4254859611231101	8	816	15615.886075949364	179.14050632911395	68.0059855060232	11960.016902723879
82	0.299492385786802	0.0275801766339651	0.5580736543909348	21	2180	103052.96202531646	1275.440506329114	427.2939355697723	79532.92282076563
83	0.0710659898477157	0.0011295988128783	0.4635294117647058	12	1226	23620.291139240508	293.07772151898735	104.0327400539021	18775.38191291771
84	0.0964467005076142	0.0001602846683207	0.4028629856850715	17	1736	15034.37974683544	340.7318987341772	63.19385889922239	15892.587480392496
85	0.2030456852791878	0.0087112984937287	0.5025510204081632	17	1757	34683.037974683546	680.7356962025318	151.11358955367706	34045.999253270405
86	0.1218274111675126	0.0010415760581201	0.4508009153318077	19	1943	35475.50632911392	498.6634177215191	150.09302422656873	29197.71160543625
87	0.182741116751269	0.0141792365924677	0.5170603674540682	17	1753	56769.316455696215	711.1564556962027	255.0042517413242	47083.67024432495
88	0.0862944162436548	0.0005919700809628	0.4816625916870415	17	1734	36001.784810126584	389.4777215189873	163.1224167769402	27925.729699461597
89	0.1675126903553299	0.0137873337474178	0.4912718204488778	17	1750	33329.392405063285	574.6878481012658	147.6001730363446	31610.04316656621
90	0.1218274111675126	0.0048812081427581	0.4368070953436807	15	1539	36753.32911392405	514.4435443037975	142.59739525299761	27727.75913092327
91	0.0253807106598984	6.112116366902781e-05	0.3608058608058608	4	409	1817.5949367088608	57.31911392405063	6.052513012518579	2022.141390310282
92	0.1370558375634517	0.0004045150491192	0.4746987951807229	21	2148	57774.835443037984	633.946075949367	246.2226841230566	43219.10231508199
93	0.131979695431472	0.000313802417712	0.4735576923076923	21	2147	56718.72151898735	612.733164556962	242.8995269421566	42342.137151522315
94	0.2030456852791878	0.0043139515042037	0.5038363171355499	21	2161	85677.03797468355	968.6645569620254	355.21768362941174	63338.38730549111
95	0.2639593908629441	0.028027245018694	0.5143603133159269	17	1769	51731.91139240508	917.5084810126584	220.4605129401231	47493.78821332438
96	0.0913705583756345	0.0007321459548357	0.4457013574660634	15	1533	18279.481012658227	306.6453164556962	88.19331731241228	18082.30472343591
97	0.2335025380710659	0.0034177056601804	0.5116883116883116	29	2975	107607.13924050632	1235.9749367088607	432.90739801456436	77600.95793012352
98	0.3045685279187817	0.0140790755738552	0.5367847411444142	29	2989	120166.39240506326	1469.6469620253167	480.9455681755844	88469.27959349935
99	0.248730964467005	0.0043809816755791	0.5157068062827225	29	2978	109336.35443037972	1283.322911392405	438.1622891890197	79247.56877071437
100	0.248730964467005	0.0047925595955175	0.5157068062827225	29	2978	108448.5316455696	1279.099493670886	436.24065780971193	78658.6117950363
101	0.0964467005076142	9.981197453309638e-05	0.387033398821218	17	1736	14454.772151898733	341.5653164556962	59.74069591460597	15474.260078357012
102	0.1167512690355329	0.0020186484902902	0.4457013574660634	18	1841	35590.29113924051	504.05898734177225	140.85417304176957	28190.16311372004
103	0.1015228426395939	0.0018039443649464	0.4129979035639413	15	1535	26755.25316455696	403.93354430379753	102.27901396833704	20928.01890426577
104	0.2436548223350253	0.0124023251837458	0.5143603133159269	29	2977	104408.30379746834	1226.1282278481012	420.22227318634896	75686.68768741394
105	0.1979695431472081	0.0023850363060828	0.4560185185185185	29	2968	89057.50632911391	1063.6983544303796	342.54196404234045	63528.938987403984
106	0.1928934010152284	0.0044260646872607	0.4539170506912442	29	2967	82911.55696202531	996.2929113924048	321.9317657453295	59098.32842861213
107	0.3045685279187817	0.0094551689713316	0.5324324324324324	29	2989	127137.17721518986	1522.3878481012655	505.8145909194826	92707.19144140554
108	0.1675126903553299	0.0015283819617075	0.4624413145539906	29	2962	87299.2658227848	967.452658227848	344.0239112833824	61493.69051856276
109	0.2182741116751269	0.0057962894806967	0.5116883116883116	29	2972	101364.03797468352	1158.560253164557	407.64290198526476	73093.67580300859
110	0.2081218274111675	0.0088335423652608	0.5130208333333334	21	2162	74184.24050632912	915.9782278481013	302.52268487145176	56519.55613638551
111	0.1421319796954314	0.000859722688716	0.4592074592074592	20	2048	42522.70886075949	597.7648101265823	176.83634417401703	34557.61360776716
112	0.065989847715736	0	0.4087136929460581	13	1326	19004.835443037973	280.9667088607595	78.5398932697267	15958.075494096167
113	0.2233502538071065	0.004687096228751	0.5012722646310432	21	2165	69728.56962025317	948.4949367088608	287.9908070323315	55187.177428125506
114	0.0355329949238578	0.028316907207527	0.3759541984732824	4	411	3207.139240506329	67.59594936708862	13.274816473726569	3433.334253644035
115	0.1015228426395939	0.0100544469081669	0.4613583138173302	14	1434	26248.43037974684	393.7778481012658	95.04590439378467	20370.964514518775
116	0.065989847715736	0.0024396932757071	0.4528735632183908	12	1225	19746.012658227846	269.7551898734177	72.12601204784158	15333.998467206224
117	0.2081218274111675	0.0093383687426252	0.523936170212766	21	2162	64684.16455696204	842.19582278481	270.33100922736463	50100.779046621654
118	0.0456852791878172	0.0101522842639593	0.3689138576779026	8	817	11014.962025316456	181.87164556962023	38.57799975904264	8556.583806483854
119	0.0050761421319796	0	0.2698630136986301	1	102	85.7721518987342	9.016075949367089	0.33176784570023776	151.0455604338528
120	0.1979695431472081	0.0071274397664856	0.5211640211640212	21	2160	64469.25316455697	816.1268354430379	268.99520038292013	49771.59810752088
121	0.2791878172588832	0.0183126882409631	0.5487465181058496	29	2984	113473.69620253165	1373.2664556962025	444.85350442267924	82156.68600395459
122	0.2030456852791878	0.0027697895521531	0.45707656612529	29	2969	89429.08860759492	1078.756075949367	343.54453677453637	63966.32665975561
123	0.0812182741116751	0.0001481428756853	0.3987854251012145	15	1531	12528.962025316456	284.2626582278481	52.7679102346492	13397.323431305513
124	0.1573604060913705	0.001937965944633	0.4912718204488778	21	2152	62375.29113924052	709.8773417721519	264.37903010040384	47450.71882207963
125	0.0862944162436548	0.0003358196201996	0.4518348623853211	15	1532	18267.835443037977	301.6579746835443	86.81863247018319	17614.138890910774
126	0.1472081218274111	0.0010237534758825	0.4781553398058252	21	2150	50944.48101265823	632.904683544304	221.39672644103615	40171.57560090506
127	0.2030456852791878	0.0062238966996352	0.5012722646310432	17	1757	33226.22784810127	693.3007594936711	142.3589499149786	33285.73274192462
128	0.1167512690355329	0.0006828266079297	0.4679334916864608	20	2043	37753.70886075949	500.866329113924	163.33458146262447	30176.25600891654
129	0.1776649746192893	0.0018566237335255	0.4912718204488778	21	2156	54606.73417721519	745.6312658227849	231.78515729548417	43592.89287596313
130	0.2842639593908629	0.0086404710638919	0.5253333333333333	29	2985	120952.86075949363	1436.763037974684	483.66663272049135	88794.42605674246
131	0.3807106598984771	0.0176382579706175	0.5549295774647888	29	3004	145440.6708860759	1819.2494936708863	571.7764353438278	107822.64980777109
132	0.0304568527918781	0.0007302752734722	0.3511586452762923	4	410	2962.8354430379745	78.53493670886076	11.420799387968842	3242.4678482735812
133	0.065989847715736	0.001998913794239	0.4236559139784946	11	1124	16511.46835443038	267.0474683544304	61.3869445438724	13098.616090717009
134	0.2588832487309644	0.0185552595418188	0.5130208333333334	29	2980	94400.45569620252	1225.637848101266	366.1738978652411	69170.12368478336
135	0.5076142131979695	0.1510561537394159	0.6480263157894737	21	2221	135205.7721518987	1975.7932911392409	540.6694217663361	109103.15748824863
136	0.0812182741116751	0.0017813148243858	0.4912718204488778	13	1329	25362.54430379747	319.1711392405064	108.40855493155685	20108.777679193292
137	0.1167512690355329	0.0051059013771262	0.4528735632183908	17	1740	21925.037974683542	399.28050632911385	101.23560525778804	21634.329991458035
138	0.0913705583756345	0.0011225763183227	0.4339207048458149	15	1533	26279.645569620254	421.4905063291138	95.79998543965061	20388.384861185157
139	0.1573604060913705	0.0029181960049767	0.484029484029484	17	1748	28121.49367088608	550.3601265822783	123.76723890426479	28270.071984031645
140	0.1167512690355329	0.0004071641749999	0.466824644549763	20	2043	46286.01265822786	520.7416455696203	208.38379967346333	35956.50311732106
141	0.1573604060913705	0.0029765031418601	0.5038363171355499	21	2152	57483.81012658229	671.9089873417721	252.65266727435684	45109.98167621148
142	0.0862944162436548	0.0006352314937369	0.4613583138173302	15	1532	29708.69620253165	365.0901265822785	126.08267510694192	23276.572087903496
143	0.0862944162436548	0.0006339239537982	0.44874715261959	15	1532	17363.59493670886	298.4673417721519	82.48829706711274	16740.570432314857
144	0.0101522842639593	0	0.341421143847487	2	204	1690.9746835443038	36.31278481012659	6.893754845749324	1821.2824410574713
145	0.1370558375634517	0.0003946559014667	0.4746987951807229	21	2148	57481.50632911394	632.8845569620253	245.0684066368169	43018.83756488695
146	0.1979695431472081	0.0051609610663411	0.4937343358395989	17	1756	32700.08860759493	678.2091139240509	139.96832726156424	32738.04316404732
147	0.0253807106598984	0.0002549581592366	0.3543165467625899	4	409	1686.3544303797466	50.29886075949367	5.634734532098754	1871.284414783542
148	0.2741116751269035	0.0451786765780144	0.5309973045822103	17	1771	49397.58227848102	919.7812658227851	205.87813127638495	46242.212072968105
149	0.1979695431472081	0.0093632919264474	0.5184210526315789	21	2160	60184.01265822785	793.7530379746837	260.8759937909063	48714.07151599838
150	0.1167512690355329	0.0005591297561046	0.466824644549763	20	2043	39292.27848101266	506.3536708860759	171.21916853697977	30906.37650894364
151	0.015228426395939	0.0046693301010376	0.2751396648044693	2	205	49.56962025316456	10.010759493670886	0.07688658549624013	83.7262358779432
152	0.2081218274111675	0.0682920696351982	0.5225464190981433	17	1758	31707	620.9055696202532	126.44648379511735	29485.171359483757
153	0.2182741116751269	0.0022079518594218	0.4613583138173302	29	2972	91588.79746835442	1133.25582278481	354.3139396594052	66019.95907530344
154	0.1015228426395939	0.0133089174641877	0.4264069264069264	16	1636	14110.367088607594	308.61898734177214	59.364574453602316	14544.520641260222
155	0.1116751269035532	0.0008987983536646	0.4053497942386831	17	1739	16439.53164556962	378.9589873417721	68.96175835342268	17465.566509577264
156	0.0203045685279187	0.0056724224866488	0.2774647887323944	2	206	65.70886075949367	13.014556962025315	0.097937843824352	117.12623587794319
157	0.299492385786802	0.0129840639723556	0.5382513661202186	21	2180	90516.59493670885	1214.7016455696205	376.5927684295226	72395.10500241978
158	0.0507614213197969	0.0006870915225716	0.4121338912133891	10	1020	10497.32911392405	189.07227848101263	40.45819433657937	8871.642683970469
159	0.0050761421319796	0	0.3474426807760141	1	102	1395.4430379746836	18.280379746835443	7.249809474291659	1432.5341339326376
160	0.1573604060913705	0.0025891524001932	0.4912718204488778	20	2051	48952.93670886076	640.2756962025318	215.0859109723555	39731.38508645009
161	0.0964467005076142	0.003517107288172	0.4781553398058252	15	1534	25046.164556962027	398.5950632911391	98.46651310912543	20039.273578141754
162	0.0609137055837563	0.0023508590915022	0.4457013574660634	11	1123	13637.32911392405	204.74835443037975	67.93729324752766	13266.524033234
163	0.2690355329949238	0.0093588920684017	0.5295698924731183	21	2174	94039.20253164555	1171.89	395.7750237068356	73340.3742125439
164	0.0050761421319796	0	0.3035439137134052	1	102	266.8354430379747	15.04	0.8878570218528931	353.1246853878787
165	0.0710659898477157	7.235532170372999e-05	0.4273318872017353	14	1428	35790.40506329114	372.3755696202532	150.46852696141337	26169.647333329638
166	0.2284263959390862	0.0393811583285497	0.5116883116883116	17	1762	33422.78481012658	706.3722784810129	143.69114984453392	33377.36013613191
167	0.3756345177664974	0.0396000212491109	0.5811209439528023	29	3003	133432.65822784806	1727.4775949367088	522.4601591791563	99302.71999812972
168	0.1167512690355329	0.0004022610943861	0.4070247933884297	17	1740	18446.32911392405	408.34063291139233	78.42812647614575	19615.85394052927
169	0.2436548223350253	0.0058165353158759	0.5130208333333334	21	2169	96169.13924050634	1156.9281012658228	395.2570302663291	72557.78120249564
170	0.2284263959390862	0.0062423030540398	0.5077319587628866	21	2166	87604.16455696203	1051.0527848101267	361.22526363165235	65525.71778350611
171	0.2030456852791878	0.0146947215207634	0.4974747474747474	17	1757	30403.607594936708	658.7148101265825	130.42634989691265	30880.967237412657
172	0.1218274111675126	0.000472382096082	0.4078674948240166	17	1741	18901.06329113924	421.44278481012645	80.16338660926898	20020.86008416054
173	0.2639593908629441	0.0176658873708952	0.5397260273972603	21	2173	89209.07594936708	1126.814303797468	376.6988854682062	69573.73835766135
174	0.0913705583756345	0.0002749007264513	0.4446952595936794	17	1735	28749.316455696204	389.52012658227846	120.94182864766982	22421.50025628705
175	0.1218274111675126	0.0018845934934529	0.4397321428571428	17	1741	20361.291139240504	426.78772151898727	87.95511967702578	21052.968547991757
176	0.1015228426395939	0.0003688749525291	0.4592074592074592	19	1939	32855.3417721519	449.28924050632907	133.91611202073358	25566.01531692385
177	0.1979695431472081	0.0158719949451481	0.5253333333333333	21	2160	75529.9493670886	896.1968354430383	323.2483117473878	58674.47473205545
178	0.2335025380710659	0.0113747388809525	0.5	29	2975	89558.582278481	1146.5991139240507	343.46300610267593	65127.96924891677
179	0.0253807106598984	0.0019049229460079	0.3097484276729559	3	308	507.63291139240505	32.08405063291139	1.2519135407811721	645.6198677786105
180	0.0304568527918781	0.0004183241561881	0.3963782696177062	6	612	3564.721518987342	90.63873417721518	14.40717367185436	3879.359741698829
181	0.1269035532994923	0.0005728360900287	0.4758454106280193	21	2146	55404.582278481015	618.8053164556965	237.01673927356308	41418.90703789329
182	0.1979695431472081	0.0067847985476378	0.5012722646310432	21	2160	64691.22784810128	843.250253164557	269.9470540537054	50017.30171918099
183	0.1116751269035532	0.0008980818798077	0.4528735632183908	17	1739	22319.012658227846	397.3912658227848	103.25835763312601	22012.786396198666
184	0.0761421319796954	0.0102376829978947	0.434878587196468	14	1429	24102.56962025316	311.2673417721519	106.14045364903573	19441.452399442056
185	0.065989847715736	0	0.4282608695652174	13	1326	22223.25316455696	282.8478481012658	98.2605622517872	18308.140078477434
186	0.0913705583756345	0.0003963548794022	0.4320175438596491	15	1533	42478.53164556962	473.4181012658228	173.70135110315655	30827.83692998692
187	0.0507614213197969	0.00051863997848	0.4549653579676674	10	1020	16927.848101265823	232.2905063291139	72.77797139115339	13223.398071876309
188	0.1573604060913705	0.0295508433974004	0.4781553398058252	17	1748	26961.86075949367	567.7207594936708	104.59921653251038	25947.48696147653
189	0.1370558375634517	0.0003946559014667	0.4746987951807229	21	2148	57481.50632911394	632.8845569620253	245.0684066368169	43018.83756488694
190	0.1269035532994923	0.0013488557270022	0.4724220623501199	17	1742	25024.518987341773	452.85303797468345	113.97374311417255	24875.92419645073
191	0.2791878172588832	0.0165405093661125	0.5353260869565217	21	2176	91784.79746835442	1175.1045569620253	379.7544402253149	71791.81280358003
192	0.1421319796954314	0.0004559298621075	0.4758454106280193	21	2149	58659.89873417723	654.1356962025316	248.44701242398395	43944.713152739634
193	0.2842639593908629	0.0113746284277555	0.5487465181058496	21	2177	102942.73417721518	1252.62835443038	432.73392189359504	80280.49830446807
194	0.2335025380710659	0.0084581174294267	0.523936170212766	21	2167	71477.92405063292	977.7339240506332	290.7158095917397	57055.703489829684
195	0.2284263959390862	0.0059458404343609	0.5253333333333333	21	2166	71098.9493670886	953.611012658228	296.6416625451065	56924.26502919471
196	0.182741116751269	0.0033083024618561	0.5090439276485789	21	2157	73061.02531645569	851.3907594936711	314.21164746524244	56004.68829973208
197	0.0710659898477157	0.0001551557483055	0.394	14	1428	10557.39240506329	247.89670886075956	43.81244968779083	11316.07448291002
