# Supplementary material for: A node influence ranking algorithm combining k-shell iteration and node degree
Source: PLoS One. 2025 Jul 24;20(7):e0328381. doi: 10.1371/journal.pone.0328381 (PMC12289062; doi:10.1371/journal.pone.0328381)
Supplement: S4 Table — (XLSX) [file pone.0328381.s004.xlsx]

## Sheet: importance_values_usair
Node ID	dc	bc	cc	kshell	ks+	KSIF	KTD	LGI	DCK
0	0.0090634441087613	0	0.3134469696969697	3	423	432.6724137931034	18.116720416770036	1.1629690769847525	400.56735633680825
1	0.0090634441087613	0	0.3134469696969697	3	423	432.6724137931034	18.116720416770036	1.1629690769847525	400.56735633680825
2	0.0060422960725075	0	0.3131504257332071	2	282	404.2758620689655	13.108905978665344	1.102561147976816	362.89645580962826
3	0.0151057401812688	0.0007596442612616	0.3586132177681473	3	425	3006.8793103448274	45.4771768791863	11.623627053537685	2301.6017984994637
4	0.0060422960725075	0	0.3131504257332071	2	282	404.2758620689655	13.108905978665344	1.102561147976816	362.89645580962826
5	0.0090634441087613	0	0.3167464114832536	3	423	462.93103448275866	18.12453485487472	1.197839875484576	431.76571184095326
6	0.0090634441087613	0	0.3167464114832536	3	423	462.93103448275866	18.12453485487472	1.197839875484576	431.76571184095326
7	0.0876132930513595	0.1700697386744629	0.4546703296703296	9	1289	28525.41379310345	265.0924088315555	139.3110387070264	21943.027566673936
8	0.0120845921450151	6.103329366169245e-06	0.2432035268185158	3	424	94.6551724137931	15.02555197221533	0.1221348044573752	108.82566628773526
9	0.0120845921450151	6.103329366169245e-06	0.2432035268185158	3	424	94.6551724137931	15.02555197221533	0.1221348044573752	108.82566628773526
10	0.0090634441087613	0	0.2430249632892804	3	423	84.72413793103448	12.023319275613993	0.11826644543012207	101.86412782619679
11	0.0090634441087613	0	0.2430249632892804	3	423	84.72413793103448	12.023319275613993	0.11826644543012207	101.86412782619679
12	0.0422960725075528	0.0652995208886447	0.3201160541586073	3	434	544.3793103448276	43.14512527908707	1.2088049032136932	491.97084004608155
13	0.0030211480362537	0	0.2426686217008797	1	141	48.08620689655172	4.012279831307368	0.0866035933539892	63.007717569786536
14	0.0030211480362537	0	0.2426686217008797	1	141	48.08620689655172	4.012279831307368	0.0866035933539892	63.007717569786536
15	0.0060422960725075	0.0009607836101001	0.3134469696969697	2	282	404.2758620689655	13.108905978665344	1.0981077274331963	361.08635728746077
16	0.0090634441087613	0	0.2430249632892804	3	423	76.86206896551724	12.018853882411312	0.10630337841930879	89.53079449286346
17	0.0030211480362537	0	0.2426686217008797	1	141	48.08620689655172	4.012279831307368	0.0866035933539892	63.007717569786536
18	0.0090634441087613	0	0.2430249632892804	3	423	76.86206896551724	12.018853882411312	0.10630337841930879	89.53079449286346
19	0.0090634441087613	0	0.2430249632892804	3	423	76.86206896551724	12.018853882411312	0.10630337841930879	89.53079449286346
20	0.0030211480362537	0	0.2426686217008797	1	141	48.08620689655172	4.012279831307368	0.0866035933539892	63.007717569786536
21	0.0060422960725075	4.69956361195032e-05	0.2654370489174018	2	282	35.172413793103445	7.007938476804762	0.07057122645006343	46.58099904934751
22	0.0060422960725075	0	0.3131504257332071	2	282	404.2758620689655	13.108905978665344	1.102561147976816	362.89645580962826
23	0.0060422960725075	0	0.3131504257332071	2	282	404.2758620689655	13.108905978665344	1.102561147976816	362.89645580962826
24	0.0030211480362537	0	0.2650120096076861	1	141	27.913793103448278	4.007070205904242	0.06751384168995055	40.10661481289431
25	0.0241691842900302	0.0156002711816328	0.3601741022850925	3	428	3024.965517241379	50.48040188538825	11.647094592115565	2323.2365387984873
26	0.0030211480362537	0	0.3128544423440453	1	141	397.0172413793104	10.108037707764822	1.0964614433315971	355.62207157317505
27	0.0060422960725075	0	0.3131504257332071	2	282	406.44827586206895	13.109526172165715	1.1064335629319557	367.0297891429616
28	0.0120845921450151	0.0024044308807013	0.3476890756302521	3	424	2607	35.367526668320515	10.531452981157727	1948.0384271250616
29	0.0060422960725075	0	0.3131504257332071	2	282	404.2758620689655	13.108905978665344	1.102561147976816	362.89645580962826
30	0.0090634441087613	0.0002270438524214	0.2656500802568218	2	283	50.58620689655172	10.01153559910692	0.10200468926580562	69.59646443695446
31	0.0060422960725075	6.103329366169245e-06	0.258594	2	282	23.689655172413797	7.004589431902753	0.03383704854961822	32.6874686716792
32	0.0120845921450151	0.0057969422319875	0.3476890756302521	3	424	2604.8275862068963	35.36690647482014	10.532106780183964	1944.8408080774425
33	0.0060422960725075	0	0.3131504257332071	2	282	404.2758620689655	13.108905978665344	1.102561147976816	362.89645580962826
34	0.0090634441087613	9.154994049253868e-06	0.3134469696969697	2	283	412.9655172413793	15.111386752666832	1.1125332675771746	373.37084004608147
35	0.0090634441087613	9.154994049253868e-06	0.3134469696969697	2	283	415.1379310344828	15.112006946167204	1.1164056825323143	378.43750671274813
36	0.0060422960725075	0	0.3131504257332071	2	282	406.44827586206895	13.109526172165715	1.1064335629319557	367.0297891429616
37	0.0090634441087613	9.154994049253868e-06	0.3134469696969697	2	283	412.9655172413793	15.111386752666832	1.1125332675771746	373.37084004608147
38	0.0090634441087613	0	0.3510074231177094	3	423	4052.362068965517	55.63892334408335	16.145263247183543	3271.8459533847517
39	0.0211480362537764	0.0001590109570116	0.3401849948612538	6	847	2998.586206896552	66.54477797072687	12.57480167181843	2719.1115538290824
40	0.0090634441087613	0	0.3633369923161361	3	423	8360.448275862069	60.140411808484245	42.210334503916286	6439.645107765808
41	0.0030211480362537	0	0.3451511991657977	1	141	2548.3275862068963	25.353634333912183	10.430102090918158	1875.244343640488
42	0.0030211480362537	0	0.3510074231177094	1	141	4022.051724137931	27.55160009923096	20.64949863661546	3020.292242450291
43	0.0030211480362537	0	0.3510074231177094	1	141	4022.051724137931	27.55160009923096	20.64949863661546	3020.292242450291
44	0.0574018126888217	0.0081475862526708	0.4195183776932826	8	1139	26523.568965517243	257.9234681220541	126.89271795595056	20938.934087030655
45	0.0241691842900302	0.0001371034164383	0.3637362637362637	6	848	7046.931034482759	93.10741751426444	33.365111554442436	5762.188942657426
46	0.1722054380664652	0.0928183810356095	0.5262321144674086	24	3417	98804.72413793106	971.0354750682214	496.64218206748023	77318.07217391235
47	0.0090634441087613	2.197198571820928e-05	0.3480546792849632	3	423	3772.413793103448	47.57281071694369	15.30174882085301	2943.186553911929
48	0.0120845921450151	1.220665873233849e-05	0.3465968586387434	3	424	2660.689655172413	40.3879930538328	10.719235221160371	2040.166861928077
49	0.0302114803625377	0.0009995787073158	0.3702460850111856	6	850	11399.793103448275	125.70069461672044	54.76090440206537	9165.898276577775
50	0.0120845921450151	0	0.3889541715628672	4	564	15603.620689655174	90.15095509799056	83.57280978356306	12253.721055006377
51	0.0030211480362537	0	0.3510074231177094	1	141	4022.051724137931	27.55160009923096	20.64949863661546	3020.292242450291
52	0.0151057401812688	3.2216860011421945e-05	0.3669623059866962	4	565	10824.8275862069	88.52307119821384	52.91505277079218	8542.877319793044
53	0.0211480362537764	2.975373066007508e-05	0.3532550693703308	6	847	4408.413793103448	80.76643512775986	17.614421176023544	3667.2359050015016
54	0.0241691842900302	0.0001616266695971	0.3405349794238683	6	848	3073.0689655172414	72.5693376333416	12.84277793612369	2813.1676509522963
55	0.0181268882175226	3.417864445054777e-05	0.3491561181434599	5	706	3999.1724137931033	66.64574547258745	15.92428764826077	3231.3426573214892
56	0.0120845921450151	1.5258323415423112e-05	0.3795871559633027	3	424	7260.137931034484	41.01029521210617	41.362302117082805	5874.146878807395
57	0.0241691842900302	6.863537349667533e-05	0.3536324786324786	6	848	4446.689655172413	85.778342842967	17.695913004262536	3714.4644692984225
58	0.0302114803625377	0.0005261411782559	0.362144420131291	6	850	6828.827586206897	111.13185313817912	27.997660873749908	5673.774747696549
59	0.0241691842900302	0.0002017646717609	0.3498942917547569	5	708	4064.1379310344814	75.66360704539817	16.07602859167273	3312.377722423268
60	0.0181268882175226	2.615712585501105e-06	0.2971274685816876	6	846	635.4827586206897	44.19722153311834	2.3549939084739115	782.1950601318279
61	0.0302114803625377	0.0009995787073158	0.3702460850111856	6	850	11399.793103448275	125.70069461672044	54.76090440206537	9165.898276577775
62	0.0271903323262839	0.0008566092693014	0.3698324022346368	6	849	11344.03448275862	119.68419746961052	54.66883132640102	9096.56882679415
63	0.0090634441087613	0	0.3261083743842364	3	423	1347.1724137931035	31.261225502356737	5.262307016273267	1228.2554469613565
64	0.1238670694864048	0.0436084700065068	0.4811046511627907	17	2421	61977.37931034483	617.9749441825851	311.58214056074746	48844.30373756237
65	0.0120845921450151	1.220665873233849e-05	0.3261083743842364	3	424	1278.2758620689656	31.23579756884148	4.98047206255137	1154.0691794433376
66	0.2356495468277945	0.065155305072612	0.5399673735725938	26	3718	130331.06896551726	1416.5253038948151	653.8866673205595	101929.07591439607
67	0.0181268882175226	1.342732460557234e-05	0.3839907192575406	6	846	13704.568965517245	113.92979409575788	78.24288781544155	11116.68712974868
68	0.0120845921450151	6.103329366169245e-06	0.3795871559633027	3	424	7279.172413793104	42.01699330191019	41.42942976042553	5940.335057045752
69	0.0090634441087613	9.070225585834853e-06	0.3800229621125143	3	423	10797.689655172417	59.48337881419003	61.925024740793404	8613.412131659183
70	0.0271903323262839	0.000317919882783	0.3866822429906542	5	709	15071.96551724138	112.11126271396677	83.55976751433909	12015.756047161245
71	0.0211480362537764	4.060040839234324e-06	0.3912529550827423	6	847	23672.72413793104	171.24373604564624	128.02364676190294	19176.488106551667
72	0.0181268882175226	2.8990814489303915e-05	0.3804597701149425	4	566	9080.862068965518	76.2735053336641	49.734376208923734	7305.588030183515
73	0.0151057401812688	0.0002198408393428	0.3590021691973969	4	565	7384.551724137931	80.09141652195486	29.840584599015344	5496.542121685872
74	0.0271903323262839	0.0012984777095204	0.3744343891402715	4	569	11743	117.68580997271148	51.30747816556936	8915.821480507871
75	0.0181268882175226	0.0006745025517161	0.3912529550827423	5	706	13986.91379310345	99.99888365169932	73.38355587868942	11240.164450331293
76	0.0120845921450151	3.0516646830846227e-06	0.3795871559633027	4	564	8978.137931034484	66.24274373604564	49.24635354421899	7181.314763620684
77	0.0090634441087613	0	0.3835457705677867	3	423	11206.586206896553	59.53870007442322	61.763911110932824	8760.19780951205
78	0.0090634441087613	0	0.3835457705677867	3	423	11206.586206896553	59.53870007442322	61.763911110932824	8760.19780951205
79	0.0302114803625377	7.163420710607532e-05	0.3935790725326992	9	1270	29633.413793103453	239.07677995534607	162.3782955934264	23991.578585364805
80	0.0151057401812688	0.0001632085765521	0.4061349693251533	4	565	19974.62068965517	110.76246588935749	106.15124141154504	15742.907059468218
81	0.0332326283987915	0.0005065613771626	0.400726392251816	6	851	23048.86206896552	166.23244852393947	120.07420932642725	18257.201589197364
82	0.0453172205438066	0.0072914749314398	0.4163522012578616	8	1135	24778.51724137931	217.5687174398413	119.00889191204396	19343.736804488406
83	0.0060422960725075	0	0.3795871559633027	2	282	10778.44827586207	55.47816918878691	61.88748809682282	8574.560164537228
84	0.0151057401812688	0.0014506164776072	0.3787185354691075	4	565	8691.103448275862	68.2541552964525	44.41013270941543	6898.620843012886
85	0.0090634441087613	0	0.3566810344827586	3	423	5107.379310344828	57.75911684445548	21.475355623336277	4043.8254975392165
86	0.0090634441087613	4.577497024626934e-06	0.3257874015748031	3	423	1270.4137931034484	27.236045646241628	5.09455415976979	1147.4623685495324
87	0.0030211480362537	0	0.3782857142857143	1	141	7166.706896551726	27.98288265938973	41.06680466040951	5704.595197231403
88	0.0030211480362537	0	0.3201160541586073	1	141	2733.258620689656	27.374844951624908	14.790870072515377	2178.711726632997
89	0.0271903323262839	0.0003015221092787	0.402187120291616	7	989	30675.241379310348	202.21954849913172	163.0188702545186	24141.059241927775
90	0.0543806646525679	5.451310334353215e-06	0.4066339066339066	18	2538	55255.24137931036	474.61758868767055	297.43893801911327	44590.041129980615
91	0.0604229607250755	5.928273525070112e-05	0.412718204488778	18	2540	60847.03448275863	513.4173902257504	330.13043989124543	48928.653900207726
92	0.0120845921450151	0	0.3853317811408615	4	564	13073.620689655174	82.83391218060035	70.64254232264825	10737.173843279406
93	0.1027190332326284	0.0031567047478438	0.466854724964739	26	3674	99181.8275862069	837.5643760853386	517.2908918932275	76717.85151324979
94	0.066465256797583	6.255598893637055e-05	0.4132334581772784	19	2682	64709.13793103449	565.9310344827586	348.7935767672548	51854.39578932428
95	0.0211480362537764	4.877135335800538e-05	0.3912529550827423	6	847	21209.55172413793	150.92222773505335	114.64928779284985	17198.086705593552
96	0.0090634441087613	6.103329366169245e-06	0.3031135531135531	3	423	221.58620689655177	18.06338377573803	0.7793201341000018	293.2542427946902
97	0.0060422960725075	0	0.3374108053007135	2	282	2414.620689655173	29.36368146861821	10.490921372131082	2025.3267874695246
98	0.0271903323262839	2.444686900042304e-06	0.3964071856287425	9	1269	31116.68965517242	240.30017365418013	168.08370995185805	24651.36198891712
99	0.0211480362537764	1.739448869358235e-05	0.3866822429906542	6	847	16837.448275862072	122.37546514512528	92.04495201834597	13828.950658748785
100	0.0422960725075528	9.397621383757258e-05	0.4031668696711327	12	1694	42405.93103448276	334.86913917142147	230.4033554488238	34718.517920072256
101	0.0120845921450151	0.0001040821101244	0.3853317811408615	3	424	12095.96551724138	64.6736541801042	66.95228961252755	9568.396317192997
102	0.0060422960725075	0	0.3401849948612538	2	282	4854.137931034484	30.665591664599354	25.310845306882502	3989.75078477575
103	0.0090634441087613	0.0002531746616354	0.3387922210849539	3	423	2570	36.40783924584471	11.057220075938549	2192.4621062796805
104	0.0090634441087613	0	0.3487881981032666	3	423	7957.862068965518	77.10828578516497	40.27322948811957	6221.135155781958
105	0.0181268882175226	7.629161707711556e-06	0.3931116389548693	6	846	16570.793103448275	104.30823616968492	88.9816932579082	13172.853309242426
106	0.0060422960725075	0	0.3787185354691075	2	282	7183.068965517243	31.98623170429174	41.12592487466317	5743.6715027961245
107	0.0120845921450151	0.0001128754355564	0.3540106951871657	4	564	4831.448275862069	55.73468122054081	19.410482508097186	3621.297778045384
108	0.1510574018126888	0.0043293773794133	0.4839181286549707	26	3690	123085.67241379316	1194.0850905482507	626.2519667159214	96306.8791015882
109	0.0060422960725075	0	0.3447916666666666	2	282	8046.206896551726	55.10344827586207	42.825332417812184	6577.685444465851
110	0.0211480362537764	7.115683303543783e-05	0.3907910271546635	6	847	20796.689655172413	142.908335400645	112.32639042539155	16744.618048124677
111	0.2114803625377643	0.0321000000708924	0.5237341772151899	26	3710	133269.15517241383	1434.8019101959812	668.8438893146349	104445.64479130172
112	0.0060422960725075	0	0.3419421487603306	2	282	7582.241379310346	55.03981642272389	40.087639137908916	6156.939244421787
113	0.0030211480362537	0	0.3782857142857143	1	141	7166.706896551726	27.98288265938973	41.06680466040951	5704.595197231403
114	0.0060422960725075	0	0.3401849948612538	2	282	4854.137931034484	30.665591664599354	25.310845306882502	3989.75078477575
115	0.0181268882175226	3.661997619701547e-05	0.3267522211253701	4	566	1357.5172413793105	40.264450508558674	5.330320067804343	1274.5208627147726
116	0.0030211480362537	0	0.3398357289527721	1	141	4846.879310344829	27.66472339369884	25.296769065393537	3978.2275177887905
117	0.4199395770392749	0.2083058698588695	0.6073394495412844	26	3779	143839.10344827594	1967.145993549988	697.9092693850973	114339.5353816812
118	0.0876132930513595	0.0002049095556594	0.4401595744680851	24	3389	86307.29310344829	753.8810468866287	461.26200762582107	68223.53670345516
119	0.0241691842900302	0.0001631670763003	0.3973589435774309	6	848	23602.689655172417	154.25477548995286	123.77074082691678	18392.01987648896
120	0.0030211480362537	0	0.2858376511226252	1	141	294.4137931034483	12.069709749441826	0.8810510703011109	364.76210623973975
121	0.0030211480362537	0	0.2788542544229149	1	141	14.258620689655173	4.003100967501861	0.05423814493927314	37.195074795490555
122	0.0785498489425981	0.0040514390359233	0.4413333333333333	21	2966	66603.36206896552	610.1586454973952	349.27129037580346	51902.2047829166
123	0.0060422960725075	0	0.3484210526315789	2	282	3546.448275862069	30.49082113619449	14.319960256196516	2473.90755048817
124	0.0453172205438066	0.0003638076099048	0.405140758873929	13	1835	47036.94827586207	367.47047878938224	255.08990948302858	38136.83669531555
125	0.0241691842900302	3.004464348380012e-05	0.3945172824791418	7	988	27561.965517241384	192.8273381294964	150.9335110802173	22175.39070372936
126	0.0120845921450151	0	0.3945172824791418	4	564	17337.482758620692	91.39791614983876	96.52272024287532	14179.278816641356
127	0.0271903323262839	0.0002086837143032	0.4189873417721519	9	1269	35062.41379310345	219.86256512031756	184.24212610304735	27479.84881280741
128	0.0151057401812688	0	0.3964071856287425	5	705	19751.13793103449	121.7405110394443	107.40600556060151	16362.605849960888
129	0.0271903323262839	0.0005848126065056	0.3959330143540669	6	849	19674.86206896552	135.7361696849417	103.57724892291665	15540.45229333308
130	0.1359516616314199	0.0022595161356195	0.4762589928057554	26	3685	118401.84482758622	1115.3113371371865	607.181268255542	92025.70683648037
131	0.0120845921450151	0	0.3645374449339207	4	564	17288.862068965518	110.37397668072438	93.13950674064225	14234.074440082219
132	0.0453172205438066	0.0003324125806768	0.4321148825065274	13	1835	52069.36206896552	369.181716695609	270.0510631748078	40722.160278571246
133	0.0060422960725075	0	0.3787185354691075	2	282	7193.620689655174	32.990076903994044	41.20355968607441	5755.144030736091
134	0.0030211480362537	0	0.2824232081911262	1	141	80.1896551724138	8.023939469114364	0.298205471690329	130.43944343899486
135	0.0151057401812688	0.0001659088366037	0.3898704358068315	4	565	19669.13793103449	112.70106673282064	107.84877045642004	15604.13744745382
136	0.0302114803625377	0.0002116831636913	0.3978365384615384	7	990	25239.379310344837	183.53969238402385	140.08079016732273	20709.959584460263
137	0.0090634441087613	9.154994049253868e-06	0.3487881981032666	2	283	4213.844827586207	47.60778963036467	17.391889261276262	3083.8367305935108
138	0.0241691842900302	0.0060721784707967	0.3931116389548693	7	988	20517.293103448275	166.86206896551727	107.73236681290742	16744.300228470376
139	0.0181268882175226	7.629161707711556e-06	0.3931116389548693	6	846	16816.43103448276	111.3505333664103	90.25839871097158	13396.814535559068
140	0.0060422960725075	0	0.3267522211253701	2	282	2482.706896551724	35.34395931530638	11.10864750844776	2064.4453946299536
141	0.0513595166163142	0.0075226995035611	0.3997584541062802	11	1557	23618.448275862072	264.49776730339863	113.01036930793697	18766.893465963527
142	0.039274924471299	0.0001611166442268	0.400726392251816	12	1693	37239.89655172415	323.15430414289256	199.67455242136646	30190.14313218902
143	0.1782477341389728	0.0487502881351316	0.5076687116564417	22	3139	86849.89655172413	958.622054080873	435.65715516605565	68280.2484362367
144	0.0120845921450151	0	0.3853317811408615	4	564	12139.620689655174	68.68481766311089	67.06016782442912	9648.41256105061
145	0.1510574018126888	0.0026846107915464	0.4546703296703296	26	3690	108326.8103448276	1137.1149838749689	558.4653236257544	85204.00318908307
146	0.202416918429003	0.015026416479797	0.4932935916542474	26	3707	127646.82758620691	1384.9140411808487	643.9486671906884	100214.11501494811
147	0.0181268882175226	8.87506453136216e-05	0.3935790725326992	5	706	16483.586206896554	100.27660630116596	88.57494373365788	13041.918284565247
148	0.0211480362537764	0	0.3997584541062802	7	987	27705.81034482759	171.8303150582982	150.70505082446465	22813.214769479968
149	0.1389728096676737	0.0071483859809073	0.4804063860667634	26	3686	113544.7586206897	1082.7537831803522	582.3500562279697	88757.04842079808
150	0.0151057401812688	0.0003242945741849	0.354389721627409	4	565	4849.6551724137935	58.73951872984372	19.439573407174382	3649.4537943055466
151	0.283987915407855	0.0693048644517428	0.5139751552795031	26	3734	132298.22413793107	1566.7947159513767	661.40335022573	103785.0276791744
152	0.0271903323262839	2.908301878284741e-06	0.412718204488778	9	1269	34414.206896551725	238.74981394194987	184.25100493868607	26838.457566166682
153	0.0120845921450151	0.001903094722075	0.3857808857808857	3	424	12041.034482758623	61.6536839493922	66.67968033020307	9495.912889710202
154	0.0060422960725075	0.0011804147223784	0.3791523482245131	2	282	7176.137931034484	30.984371123790623	41.07103796238505	5733.84186389807
155	0.0030211480362537	0	0.3398357289527721	1	141	4846.879310344829	27.66472339369884	25.296769065393537	3978.2275177887905
156	0.0271903323262839	0.0010423204061139	0.400726392251816	7	989	30098.36206896552	200.1463656660878	161.23901581438218	24728.29159454038
157	0.0181268882175226	0.0029715298432142	0.3921800947867299	5	706	17928.27586206897	111.50235673530142	96.12586699312756	14460.876333720087
158	0.0845921450151057	6.576765586896364e-05	0.4442953020134228	26	3668	93458.34482758625	754.7957082609773	493.1756913180221	72949.04922057386
159	0.0060422960725075	0	0.3465968586387434	2	282	4920.758620689656	34.685189779211115	25.840126389800012	3864.626305686792
160	0.0876132930513595	0.0029649760290688	0.4425133689839572	19	2689	70452.44827586207	594.7761101463658	377.98516566873826	55749.224790724125
161	0.1873111782477341	0.0126343790433031	0.4818049490538573	26	3702	123932.86206896557	1310.3639295460184	627.6979879499012	97038.45285283391
162	0.0120845921450151	0.006049095037838	0.3862310385064177	3	424	13014.258620689658	78.80203423468122	70.66208275068809	10331.205335325574
163	0.0090634441087613	0	0.3853317811408615	3	423	12034.724137931036	59.65256760109153	66.67712344207915	9478.966223043533
164	0.0030211480362537	0	0.3480546792849632	1	141	3537.0172413793102	27.4893326717936	14.288714281448726	2445.1620761625186
165	0.256797583081571	0.0457101582071587	0.5245641838351822	26	3725	125356.775862069	1432.0369635326224	625.803422091655	98627.35885236859
166	0.1238670694864048	0.0059119813063694	0.4616457461645746	26	3681	109401.41379310346	980.0274125527164	567.6265692632987	84776.80123467388
167	0.0211480362537764	1.106743846728336e-05	0.4111801242236025	7	987	28561.172413793105	188.92322004465396	148.9652071762624	22381.987895032173
168	0.0483383685800604	0.0001649273836341	0.4338138925294889	15	2116	40467.48275862069	365.7743736045646	199.66575078569318	31581.718841907477
169	0.0181268882175226	7.597862582756842e-06	0.3605664488017429	6	846	13874.017241379312	136.94095757876457	77.46743117996147	11295.327638916639
170	0.0090634441087613	2.441331746467698e-05	0.2831479897348161	2	283	61.96551724137932	12.0164971471099	0.20126786924391424	119.39149603200755
171	0.1057401812688821	0.0014048111133603	0.4721825962910128	26	3675	101538.75862068964	864.0378318035226	522.2299867058878	79132.42970541213
172	0.0120845921450151	0	0.4041514041514041	4	564	20562.172413793105	110.80488712478294	110.46692045417609	16005.07812835397
173	0.1601208459214501	0.0115542334876612	0.4701704545454545	26	3693	117154.39655172416	1185.324733316795	600.6135440147796	91778.26332936581
174	0.0030211480362537	0	0.3444328824141519	1	141	4306.706896551725	27.580004961548003	21.44453101796713	3357.1650305147755
175	0.1842900302114803	0.0076964254077294	0.4932935916542474	26	3701	125723.86206896554	1335.7020590424213	636.6385343467875	98586.78556610347
176	0.1450151057401812	0.0130356428358425	0.4818049490538573	26	3688	104520.53448275864	1003.6213098486728	536.7856933532163	81767.33370677837
177	0.0030211480362537	0	0.3480546792849632	1	141	3537.0172413793102	27.4893326717936	14.288714281448726	2445.1620761625186
178	0.1268882175226586	0.0008413419603104	0.4479025710419486	26	3682	102065.08620689658	1025.1579012651946	529.8947465318913	80241.75063900091
179	0.0030211480362537	0	0.3462343096234309	1	141	4846.879310344829	27.66472339369884	25.561034553910165	3734.094720247409
180	0.0241691842900302	0.0060422960725075	0.4132334581772784	7	988	30379.086206896554	190.18171669560903	159.17960697911192	23661.841831426966
181	0.283987915407855	0.081546516400843	0.5287539936102237	26	3734	135251.65517241377	1577.2578764574546	673.6746993577073	106230.76785921479
182	0.0694864048338368	0.0025415831757175	0.4472972972972973	17	2403	53646.22413793104	483.63569833788137	265.85991160637315	41968.39517290761
183	0.0120845921450151	0	0.3769931662870159	4	564	18838.55172413793	110.57975688414786	100.37607121455665	14833.858773390566
184	0.0030211480362537	0	0.3480546792849632	1	141	3537.0172413793102	27.4893326717936	14.288714281448726	2445.1620761625186
185	0.0120845921450151	8.341547067171896e-06	0.3931116389548693	4	564	16634.206896551725	92.3026544281816	90.21986968458168	13669.391757685247
186	0.0030211480362537	0	0.3398357289527721	1	141	4846.879310344829	27.66472339369884	25.296769065393537	3978.2275177887905
187	0.0030211480362537	0	0.2926613616268789	1	141	80.1896551724138	8.023939469114364	0.4035015099484653	105.59153284519128
188	0.0543806646525679	0.0001227321130841	0.4304291287386216	16	2258	59429.53448275863	454.2102455966261	318.83101306678526	47296.36333615023
189	0.0090634441087613	0	0.3415892672858617	3	423	7434.672413793103	73.02952121061772	36.54087362191415	6226.787030125699
190	0.0151057401812688	0	0.3917159763313609	5	705	19990.93103448276	130.77722649466634	106.64681868165958	15960.83029327546
191	0.0302114803625377	0.0001847001030439	0.402676399026764	8	1130	28815.93103448276	204.00955097990573	158.94402964062886	23326.196114105023
192	0.0030211480362537	0	0.3480546792849632	1	141	3537.0172413793102	27.4893326717936	14.288714281448726	2445.1620761625186
193	0.0030211480362537	0	0.3093457943925233	1	141	2235.5	25.31022078888613	9.986281325414629	2035.7852266858793
194	0.0060422960725075	0	0.3465968586387434	2	282	4854.137931034484	30.66559166459936	25.57511079539913	3745.6135031346203
195	0.0030211480362537	0	0.3462343096234309	1	141	4846.879310344829	27.66472339369884	25.561034553910165	3734.094720247409
196	0.0604229607250755	0.0004819711832802	0.4378306878306878	15	2120	45128.91379310345	426.4570826097741	222.7445763387303	35190.86700066296
197	0.0362537764350453	0.0004294345792412	0.4195183776932826	11	1552	37605.982758620696	278.204911932523	195.05418518596687	29480.106263854825
198	0.0060422960725075	0	0.3487881981032666	2	282	3825.655172413793	40.55296452493178	15.278449531297255	2784.1415468388595
199	0.0030211480362537	0	0.2833904109589041	1	141	286.5344827586207	13.06338377573803	0.9897352498485285	338.97947067634095
200	0.2054380664652568	0.0942286357473551	0.533011272141707	26	3708	114398	1145.1840734309103	578.1179553816959	89186.00795538885
201	0.0574018126888217	0.0008948378349152	0.4238156209987196	17	2399	59994.051724137935	467.246712974448	324.32152009719755	48161.620182239705
202	0.0785498489425981	0.0008160700877829	0.4497282608695652	17	2406	62239.879310344826	571.8193996526916	314.3010470527545	48378.723714979365
203	0.0211480362537764	2.9823086675599724e-05	0.3912529550827423	7	987	17952.810344827587	153.52294715951376	95.01580220255566	14783.28939184166
204	0.0060422960725075	0	0.3487881981032666	2	282	3825.655172413793	40.55296452493178	15.278449531297255	2784.1415468388595
205	0.0181268882175226	0.000385389204632	0.3748584371460928	5	706	15620.724137931036	107.1774993798065	81.68678083462753	12196.540548761905
206	0.0060422960725075	0	0.3465968586387434	2	282	4854.137931034484	30.66559166459936	25.57511079539913	3745.6135031346203
207	0.0030211480362537	0	0.3343434343434343	1	141	3067.2241379310344	27.41689407095014	14.5352548981932	2318.618181353008
208	0.0060422960725075	0	0.3465968586387434	2	282	4888.275862068967	33.6770032250062	25.708835089544316	3819.6080844987528
209	0.0030211480362537	0	0.3398357289527721	1	141	4846.879310344829	27.66472339369884	25.296769065393537	3978.2275177887905
210	0.0030211480362537	0	0.3462343096234309	1	141	4846.879310344829	27.66472339369884	25.561034553910165	3734.094720247409
211	0.0574018126888217	1.42067681643125e-05	0.4282018111254851	18	2539	67040.18965517242	510.1952369139171	362.48733214826945	53493.399456812775
212	0.0453172205438066	0.0071993655171547	0.3949880668257756	12	1695	24328.517241379308	264.53460679732075	118.05616949580188	19131.716082692954
213	0.0060422960725075	0	0.3517534537725824	2	282	6528.793103448275	54.89221036963533	29.035764857426923	4728.030548855917
214	0.0090634441087613	0	0.3637362637362637	3	423	14547.517241379312	82.99603076159761	78.34863666812686	12055.362713449224
215	0.0483383685800604	0.000688826985992	0.4265463917525773	12	1696	42377.13793103449	341.99181344579506	217.9401867388882	33688.02137543023
216	0.1691842900302115	0.0051755631438166	0.4721825962910128	26	3696	119056.93103448278	1227.6513272140908	608.8554853016815	93299.29417641427
217	0.0543806646525679	0.0013651770722077	0.4232736572890025	15	2118	55884.34482758621	427.6792359216075	301.67784559317334	45086.436463133454
218	0.148036253776435	0.0041236773286616	0.4925595238095238	26	3689	112364.70689655174	1102.837881419003	571.5615045255298	87776.56544788975
219	0.0090634441087613	0	0.3685968819599109	3	423	10948.8275862069	59.50334904490201	58.81717656763927	8429.359729542422
220	0.1510574018126888	0.0118584453294777	0.4472972972972973	24	3410	86162.48275862071	942.2142148350288	457.8097195142743	69105.02795641798
221	0.0302114803625377	5.904808024474437e-05	0.420584498094028	9	1270	41062.62068965517	256.6512031753908	222.52130701289224	32852.22473494943
222	0.0060422960725075	0	0.3536324786324786	2	282	9695.862068965518	55.329694864797816	53.051867602733324	8077.135195660432
223	0.0120845921450151	3.0516646830846227e-06	0.3787185354691075	4	564	10360.568965517245	80.46154800297693	50.83287134739704	7839.622921287435
224	0.0422960725075528	0.0005035747512243	0.4254498714652956	12	1694	42033.4827586207	321.9054825105433	216.6704933763337	33326.07064026897
225	0.0090634441087613	0	0.3685968819599109	3	423	10948.8275862069	59.50334904490201	58.81717656763927	8429.359729542422
226	0.0030211480362537	0	0.3377551020408163	1	141	4486.017241379311	27.61523195236914	23.340282987837085	3773.130162528364
227	0.0060422960725075	0	0.3484210526315789	2	282	3544.2758620689656	30.490200942694123	14.302790522937693	2457.517036654178
228	0.0211480362537764	0.0003884207684798	0.4012121212121212	6	847	14687.551724137931	114.13259737037956	79.7575359217235	11952.332580123237
229	0.2628398791540785	0.054287952865022	0.5092307692307693	26	3727	130426.67241379312	1506.4686182088817	654.7326129802923	102210.79611086502
230	0.0030211480362537	0	0.3343434343434343	1	141	3067.2241379310344	27.41689407095014	14.5352548981932	2318.618181353008
231	0.1329305135951661	0.0087390484233532	0.4742120343839541	26	3684	102912.93103448275	972.3223765814936	529.9978129841634	80099.89361806911
232	0.0694864048338368	0.0031531470316921	0.4479025710419486	16	2263	61273.827586206906	486.5994790374596	313.84650396880875	48228.33687038011
233	0.0060422960725075	0	0.3536324786324786	2	282	9695.862068965518	55.329694864797816	53.051867602733324	8077.135195660432
234	0.0060422960725075	0	0.338100102145046	2	282	4931.379310344828	43.69821384271893	25.44152386461217	4232.886720243234
235	0.0060422960725075	0	0.3484210526315789	2	282	3544.2758620689656	30.490200942694123	14.302790522937693	2457.517036654178
236	0.0151057401812688	3.980432195327769e-07	0.357451403887689	5	705	17664.655172413793	135.42247581245348	94.16912509510665	14810.968294273254
237	0.0030211480362537	0	0.3377551020408163	1	141	4486.017241379311	27.61523195236914	23.340282987837085	3773.130162528364
238	0.0302114803625377	0.0003271964740898	0.3889541715628672	9	1270	29454.810344827587	221.09848672785907	157.74191217901688	23678.17240806432
239	0.0241691842900302	7.2855228066023055e-06	0.4111801242236025	8	1128	30863.43103448276	207.25105432895063	165.28203875529823	24757.637762422724
240	0.0030211480362537	0	0.3570658036677454	1	141	6084.120689655173	27.83440833540065	33.20853419982125	4660.449427914393
241	0.0211480362537764	6.365623735056656e-05	0.3871345029239766	6	847	17460.948275862072	137.4214835028529	85.92592527716786	13347.627087965391
242	0.0090634441087613	0	0.3430051813471502	3	423	9925.620689655174	80.36579012651947	50.85512766567036	8408.373315891304
243	0.0030211480362537	0	0.3444328824141519	1	141	2989.6724137931037	27.40262962044158	14.747050575978196	2282.868472693399
244	0.0513595166163142	0.0002155714678789	0.4071340713407134	15	2117	34026.22413793103	361.9264450508558	162.33594250196657	26571.818335884393
245	0.0694864048338368	0.000870091357925	0.4597222222222222	17	2403	56631.05172413794	504.1056809724634	283.8795544036876	44447.64198047621
246	0.0030211480362537	0	0.3570658036677454	1	141	6084.120689655173	27.83440833540065	33.20853419982125	4660.449427914393
247	0.1782477341389728	0.0351304533315159	0.5245641838351822	26	3699	118313.3275862069	1184.7019350037217	597.2967345163538	92192.09029476417
248	0.0271903323262839	0.0002130306482102	0.3973589435774309	8	1129	26480.793103448275	194.69709749441827	144.24396156832455	21936.173135945082
249	0.0422960725075528	3.796243589224701e-05	0.4254498714652956	13	1834	40757.56896551725	331.7338129496403	207.0669366705708	31721.200070919087
250	0.0211480362537764	1.927367168263972e-05	0.3875878220140515	6	847	18368.034482758623	150.5852145869511	90.23652656660909	14157.916418751714
251	0.0120845921450151	0	0.3532550693703308	4	564	14780.586206896553	108.03361448772016	76.1518967310639	12386.600833680095
252	0.066465256797583	0.0004868694023853	0.4534246575342466	17	2402	62043.12068965517	515.7646985859589	314.2836344840138	48459.58456765335
253	0.0181268882175226	4.8250996874678014e-05	0.3593919652551574	6	846	7775.1551724137935	92.18171669560904	39.86550758712237	6433.684928783228
254	0.3051359516616314	0.0714996794236738	0.5355987055016181	26	3741	139644.0862068966	1718.1229223517737	689.25873200855	110360.4185007491
255	0.0513595166163142	0.0012415396614845	0.4254498714652956	13	1837	47233.12068965517	363.5843463160505	254.10437856730132	37807.74570541927
256	0.0030211480362537	0	0.3570658036677454	1	141	6084.120689655173	27.83440833540065	33.20853419982125	4660.449427914393
257	0.1812688821752265	0.0257723758032506	0.5015151515151515	26	3700	113678.8275862069	1173.1546762589933	574.3136013075031	89173.43926223539
258	0.0120845921450151	2.288748512313467e-06	0.3547695605573419	4	564	10171.87931034483	78.43971719176383	55.105930169719116	8665.748857252158
259	0.0332326283987915	2.1457361393061023e-05	0.3983152827918171	10	1411	30861.1551724138	258.2985611510791	164.48684647281428	25525.06034563754
260	0.3564954682779456	0.1531955411430337	0.5544388609715243	26	3758	140923.724137931	1781.379062267427	690.1217214551351	111267.7281719244
261	0.039274924471299	0.000191704193352	0.3391393442622951	9	1273	8568.758620689656	188.425080625155	39.548507477815804	7441.8310202636385
262	0.1087613293051359	0.0023891670244238	0.4818049490538573	22	3116	90096.8103448276	824.693128256016	453.8872009358234	70676.97271458607
263	0.0030211480362537	0	0.3343434343434343	1	141	3067.2241379310344	27.41689407095014	14.5352548981932	2318.618181353008
264	0.0030211480362537	0	0.3491561181434599	1	141	5207.741379310346	27.71421483502853	29.71158461489624	4304.005033132068
265	0.0211480362537764	0.0001300038317507	0.3702460850111856	6	847	11742.793103448275	92.68543785661126	64.63769930201434	9626.03352364952
266	0.0211480362537764	1.2381039571371898e-05	0.3702460850111856	6	847	12035.706896551725	99.74137931034484	65.82456450988151	9925.895001439449
267	0.0030211480362537	0	0.3570658036677454	1	141	6084.120689655173	27.83440833540065	33.20853419982125	4660.449427914393
268	0.0060422960725075	0	0.357451403887689	2	282	6091.379310344828	30.835276606301168	33.222610441310216	4670.346226407802
269	0.0060422960725075	0	0.357451403887689	2	282	6091.379310344828	30.835276606301168	33.222610441310216	4670.346226407802
270	0.0271903323262839	4.60364136638376e-05	0.3723284589426321	7	989	17962.362068965518	152.53956834532374	99.35192681851507	14644.41203743583
271	0.0151057401812688	5.111830414065679e-05	0.3547695605573419	5	705	10222.086206896554	84.45534606797321	55.13754477489801	8733.838142552006
272	0.0513595166163142	0.0010058174388201	0.420584498094028	13	1837	44739.29310344828	371.2422475812453	240.88275330713876	36342.27714183605
273	0.039274924471299	0.0001630709256361	0.4200507614213198	12	1693	41743.06896551725	308.8011659637808	214.99106600057604	32450.023023847592
274	0.0181268882175226	4.001150223034956e-05	0.3593919652551574	6	846	8449.327586206897	102.2991813445795	43.16801149915285	7081.13049176572
275	0.0513595166163142	0.0013065639293622	0.4270967741935484	14	1977	42377.51724137932	357.9780451500868	216.73057042475776	33355.79342609694
276	0.0030211480362537	0	0.3570658036677454	1	141	6084.120689655173	27.83440833540065	33.20853419982125	4660.449427914393
277	0.0030211480362537	0	0.3570658036677454	1	141	6084.120689655173	27.83440833540065	33.20853419982125	4660.449427914393
278	0.0030211480362537	0	0.3570658036677454	1	141	6084.120689655173	27.83440833540065	33.20853419982125	4660.449427914393
279	0.0030211480362537	0	0.3570658036677454	1	141	6084.120689655173	27.83440833540065	33.20853419982125	4660.449427914393
280	0.0302114803625377	0.0001269210856099	0.3769931662870159	7	990	22345.6551724138	174.14549739518728	119.5980680637884	18199.515703141315
281	0.0030211480362537	0	0.3570658036677454	1	141	6084.120689655173	27.83440833540065	33.20853419982125	4660.449427914393
282	0.0271903323262839	0.0001871278742803	0.3723284589426321	7	989	19967.448275862072	164.79558422227734	105.79006045003247	15945.912864716287
283	0.066465256797583	0.0008721333960184	0.4298701298701298	17	2402	63827.08620689656	508.84854874720907	343.0481681985144	51334.03857206894
284	0.0030211480362537	0	0.3219844357976654	1	141	2249.5689655172414	27.305755395683452	10.123415134987354	1723.747736956874
285	0.0302114803625377	6.605481557215776e-05	0.3774230330672748	8	1130	27821.03448275862	223.88538824113124	150.52031878541783	22347.119806909875
286	0.0151057401812688	0	0.356297093649085	5	705	17175.310344827587	137.35785164971472	94.81193244136989	13863.069540705545
287	0.0543806646525679	0.0017785690904904	0.4265463917525773	14	1978	46893.37931034483	368.6003473083602	244.58345664798605	37847.889662367765
288	0.0030211480362537	0	0.3491561181434599	1	141	5207.741379310346	27.71421483502853	29.71158461489624	4304.005033132068
289	0.0060422960725075	0	0.3578378378378378	2	282	9311.241379310344	55.28082361696849	49.21995558169327	7172.688709743722
290	0.0030211480362537	0	0.3570658036677454	1	141	6084.120689655173	27.83440833540065	33.20853419982125	4660.449427914393
291	0.0996978851963746	0.0012631775942594	0.4584487534626039	26	3673	100666.84482758625	842.8760853386256	522.9251060057637	78579.90259452203
292	0.1873111782477341	0.0168584856079092	0.4940298507462686	26	3702	118895.24137931036	1250.8318035226991	601.2555685811898	93150.18827957331
293	0.0030211480362537	0	0.3570658036677454	1	141	6084.120689655173	27.83440833540065	33.20853419982125	4660.449427914393
294	0.0060422960725075	0	0.3536324786324786	2	282	9695.862068965518	55.329694864797816	53.051867602733324	8077.135195660432
295	0.0815709969788519	0.0025187922416537	0.4326797385620915	16	2267	60964.84482758623	554.5896799801538	317.6243797464877	48122.10254271734
296	0.0574018126888217	0.0010521686457177	0.4355263157894737	15	2119	57049.24137931036	440.9559662614735	294.67033886327846	45347.670630685025
297	0.0211480362537764	2.288748512313467e-06	0.3593919652551574	7	987	19054.86206896552	161.6664599354999	103.12496102119837	15933.497070957957
298	0.1691842900302115	0.0061462692411628	0.4769452449567723	26	3696	125311.51724137936	1277.4676258992804	635.639122591324	98214.6546712173
299	0.0241691842900302	8.084234511329439e-06	0.3597826086956521	7	988	19671.96551724138	185.75973703795583	104.72417002616712	16363.992143240725
300	0.1268882175226586	0.0018568912016864	0.4534246575342466	26	3682	110665.22413793109	1039.224882163235	574.0600834805217	86553.85402158354
301	0.0090634441087613	0	0.3264299802761341	3	423	4819.0344827586205	76.67142148350285	23.46623931752754	3809.0633529282063
302	0.0090634441087613	0	0.3582251082251082	3	423	10046.96551724138	72.41652195484991	52.7045168523272	7922.007760548896
303	0.0030211480362537	0	0.3570658036677454	1	141	6084.120689655173	27.83440833540065	33.20853419982125	4660.449427914393
304	0.0574018126888217	2.857746191517372e-06	0.4282018111254851	19	2679	68380.55172413793	518.3855122798313	370.59787798563553	54341.3898995777
305	0.0815709969788519	0.0001060493045009	0.4332460732984293	24	3387	82759.68965517242	708.371619945423	445.0779608538659	65452.22583188474
306	0.0876132930513595	0.0004631106758662	0.4401595744680851	24	3389	88272.96551724138	755.1223021582736	469.969985514386	69504.19872821061
307	0.0151057401812688	0	0.3590021691973969	5	705	10944.155172413795	103.59178863805508	56.5772523064154	8804.805085810192
308	0.0060422960725075	0	0.3578378378378378	2	282	9311.241379310344	55.28082361696849	49.21995558169327	7172.688709743722
309	0.1027190332326284	0.0019861344753452	0.4436997319034853	26	3674	97299.55172413791	873.3371371868024	511.3840433328241	76191.2633383612
310	0.1419939577039275	0.0073492959141594	0.4769452449567723	26	3687	114812.56896551728	1090.909947903746	589.8449077734666	89750.32343007608
311	0.0090634441087613	0	0.3235581622678397	3	423	587.0344827586207	24.1294964028777	2.1089854521160385	620.9740213707262
312	0.0725075528700906	0.0681266734780199	0.4762589928057554	13	1844	49395.37931034483	379.9042421235426	251.38149998023013	38114.886198697255
313	0.0090634441087613	0	0.3235581622678397	3	423	572.551724137931	23.126271396675765	2.0190616348467882	590.3533683016267
314	0.0090634441087613	0	0.3235581622678397	3	423	572.551724137931	23.126271396675765	2.0190616348467882	590.3533683016267
315	0.0302114803625377	0.0030643764832428	0.367369589345172	4	570	9702.862068965518	113.38638055073184	41.45338958094541	7255.384436018691
316	0.0120845921450151	6.103329366169245e-06	0.3238747553816047	3	424	582.4827586206895	26.1285040932771	2.029378417756002	605.2238030842354
317	0.0181268882175226	0.0005831226553382	0.357451403887689	4	566	7121.620689655174	80.02344331431406	31.06678492393837	5338.307685273486
318	0.0090634441087613	0	0.3235581622678397	3	423	587.0344827586207	24.1294964028777	2.1089854521160385	620.9740213707262
319	0.0120845921450151	0	0.3346814964610718	4	564	8269.931034482757	87.13817911188292	45.055632811479995	6514.4888742908315
320	0.0634441087613293	0.007209816597655	0.4265463917525773	17	2401	59150.24137931036	484.15405606549234	318.3259937798487	47046.168720271395
321	0.0271903323262839	3.518015380707479e-05	0.3578378378378378	8	1129	19721.48275862069	202.78615728107167	106.33971172069933	16205.299223275666
322	0.0030211480362537	0	0.2992766726943942	1	141	610.3793103448276	18.106921359464152	2.745595942065315	586.7777312669856
323	0.0151057401812688	9.154994049253868e-06	0.3353596757852077	4	565	8879.293103448275	104.24497643264698	47.75472259354303	7077.942796034008
324	0.0241691842900302	5.533238161636954e-06	0.3401849948612538	8	1128	14514.758620689656	176.07206648474326	76.7544377645505	11913.776295439842
325	0.0030211480362537	0	0.3229268292682927	1	141	501.2931034482759	14.10431654676259	1.7655590468932696	462.9462817575354
326	0.0120845921450151	0.0060514510665568	0.2464631422189128	2	284	26.25862068965517	9.004589431902753	0.020775493107289617	32.29710144927537
327	0.0060422960725075	0	0.2460966542750929	2	282	21.10344827586207	6.003969238402382	0.02113174478153499	33.030434782608694
328	0.0120845921450151	0.0239586194268973	0.3254670599803343	2	284	525.5172413793103	21.1086579012652	1.777529066923317	485.77961509086873
329	0.0060422960725075	0	0.2460966542750929	2	282	21.10344827586207	6.003969238402382	0.02113174478153499	33.030434782608694
330	0.0060422960725075	0	0.3491561181434599	2	282	3493.0689655172414	41.50719424460432	16.512609622871466	2745.8147544509343
331	0.0030211480362537	0	0.1978481769276748	1	141	9.56896551724138	3.0021086579012657	0.006339523434460497	12.566666666666666
