# Supplementary material for: A node influence ranking algorithm combining k-shell iteration and node degree
Source: PLoS One. 2025 Jul 24;20(7):e0328381. doi: 10.1371/journal.pone.0328381 (PMC12289062; doi:10.1371/journal.pone.0328381)
Supplement: S5 Table — (XLSX) [file pone.0328381.s005.xlsx]

## Sheet: importance_values_euroad
Node ID	dc	bc	cc	kshell	ks+	KSIF	KTD	LGI	DCK
1	0.000852514919011	0	0.0049045081396494	1	12	9.942857142857145	3.148571428571429	0.0037050105857445	6
2	0.0025575447570332	0.0001207487001329	0.0057524838460373	2	25	24.8	7.3914285714285715	0.0063514467184191	11
3	0.0017050298380221	3.927969763361644e-05	0.0051507595943598	2	24	23.77142857142857	6.388571428571429	0.007410021171489	12
17	0.0025575447570332	0.0002356781858016	0.0065133944076825	2	25	28.857142857142858	7.448571428571429	0.0088214537755822	14
4	0.0025575447570332	7.419498441905327e-05	0.0050869072026942	2	25	21.82857142857143	7.3428571428571425	0.0047635850388143	9
5	0.000852514919011	0	0.0044122994374623	1	12	9.942857142857145	3.148571428571429	0.0037050105857445	6
855	0.0017050298380221	8.728821696359208e-05	0.005520320820861	2	24	23.77142857142857	6.388571428571429	0.007410021171489	12
6	0.0017050298380221	0.0012802781391577	0.0645266655707044	2	24	40.22857142857143	6.8114285714285705	0.0275229357798165	21.52
7	0.0068201193520886	0.1442936246776904	0.0694703588261213	2	30	138.05714285714285	20.80285714285714	0.1638029956888184	70.70857142857143
880	0.0017050298380221	4.368856081450899e-05	0.0606775719645248	2	24	26.742857142857144	6.537142857142857	0.0091743119266055	12.62
8	0.0042625745950554	0.0961886071428816	0.0663970713025138	2	27	94.74285714285716	13.837142857142856	0.3085622534670921	52.493333333333325
22	0.0025575447570332	0.0078496823752138	0.0647130537127643	2	25	67.37142857142857	9.46857142857143	0.0395201129146083	34.68
23	0.0051150895140664	0.0231606084132516	0.0657648087920796	2	28	85.37142857142857	13.625714285714286	0.0449894142554693	44.2
411	0.0042625745950554	0.0392183007382137	0.0659679032173927	2	27	101.82857142857144	14.191428571428572	0.1585645038110857	51.55285714285715
453	0.0042625745950554	0.175111795438743	0.0713814955237004	2	27	87.82857142857142	13.791428571428572	0.153821017398424	46.3
454	0.0042625745950554	0.0286750349562477	0.0654694999571615	2	27	112.4	14.420000000000002	0.1126823419333453	58.319523809523815
889	0.0017050298380221	0.0322358318587848	0.0658260774257544	2	24	49.71428571428571	6.985714285714285	0.0351093860268172	27.32
9	0.0042625745950554	0.0119936290181816	0.0630214123086776	2	27	80.8	13.44	0.240951510739126	45.65380952380953
479	0.0034100596760443	0.0386921471401311	0.0673414284749983	2	26	61.77142857142857	11.188571428571429	0.1835273134536798	33.31428571428571
480	0.0017050298380221	0.0041534644868959	0.061941943785756	2	24	27.88571428571429	6.494285714285714	0.0628471576891516	15.12047619047619
561	0.0042625745950554	0.1007675059718737	0.0640675932481674	2	27	80.97142857142858	13.448571428571428	0.2421865142677076	45.90714285714285
10	0.0034100596760443	0.014479571340406	0.0600390276749445	2	26	61.771428571428565	11.088571428571427	0.2296878544686741	35.19333333333333
537	0.0034100596760443	0.0027632770531553	0.0620046634534208	2	26	53.31428571428572	9.917142857142858	0.1262236026048381	28.34047619047619
1074	0.0025575447570332	0.0035624019501885	0.0588881320937926	2	25	31.6	7.531428571428571	0.1135207091679997	15.933333333333334
11	0.0025575447570332	0.0020708081768179	0.0564940700165432	2	25	46.8	8.940000000000001	0.0719936650534637	23.48
536	0.0025575447570332	0.0098450354911864	0.0563381430568558	2	25	29.428571428571427	7.482857142857143	0.0628193531268582	14.88
12	0.0042625745950554	0.0487083119655437	0.0565427568112635	2	27	82.11428571428571	13.805714285714286	0.0289343683839096	38.17333333333333
560	0.0017050298380221	0.0001843485416869	0.0532454399396543	2	24	30.114285714285717	6.605714285714285	0.0112914608327452	15.653333333333332
13	0.0034100596760443	0.0119540211013384	0.0532053454818684	2	26	48.51428571428571	10.03142857142857	0.0162314749470712	20.3
27	0.0034100596760443	0.0532588593933475	0.0600743678481999	2	26	59.14285714285714	11.157142857142857	0.1256943153783032	29.23333333333333
30	0.0025575447570332	0.0037992196433403	0.0531776231343123	2	25	42.62857142857143	8.93142857142857	0.0148200423429781	18.3
559	0.0034100596760443	0.0293092855423701	0.0532948699970395	2	26	55.31428571428571	11.165714285714284	0.0185250529287226	24.800000000000004
14	0.0017050298380221	0.0052554780630162	0.0502179806680322	2	24	29.942857142857143	6.597142857142857	0.0100564573041637	14.06
596	0.0017050298380221	0.0007447592395971	0.0502015130567293	2	24	26.97142857142857	6.548571428571428	0.0084685956245589	12.06
1138	0.0017050298380221	0.001508631349854	0.0501960262527447	1	13	18.228571428571428	4.368571428571428	0.0067043048694424	9.06
34	0.0025575447570332	0.0037737605800592	0.0475482495288837	2	25	22.914285714285715	7.351428571428571	0.0056457304163726	10
15	0.000852514919011	0	0.0047165959503908	1	12	3.142857142857143	2.0142857142857142	0.0014114326040931	2
16	0.0017050298380221	5.382773379421512e-05	0.0054956765314821	1	13	12.057142857142855	4.16	0.0040578687367678	7
18	0.0025575447570332	0.0003680653148631	0.0073714463655808	2	25	34.857142857142854	7.551428571428572	0.0130557515878616	18
19	0.0042625745950554	0.0007404950405744	0.00820687695368	2	27	39.71428571428571	9.637142857142855	0.0116443189837685	18
823	0.0017050298380221	0.0001047458603563	0.00615515771526	1	13	13.2	4.174285714285714	0.0047635850388143	8
20	0.0017050298380221	5.382773379421512e-05	0.0066542245570378	1	13	18	4.257142857142857	0.0082921665490472	11
388	0.0017050298380221	0.0002400425966498	0.0069549804692203	1	13	19.485714285714284	4.305714285714286	0.0089978828510938	12
389	0.0025575447570332	0.0002400425966498	0.0070748939255862	2	25	33.71428571428571	7.537142857142857	0.0121736062103034	17
627	0.0017050298380221	0.0004538987282106	0.0075523407549202	1	13	19.942857142857143	4.351428571428571	0.0089978828510938	12
21	0.000852514919011	0	0.0055451871308648	1	12	3.142857142857143	2.0142857142857142	0.0014114326040931	2
409	0.0034100596760443	0.0071658713877336	0.0611705570324305	2	26	46.11428571428572	10.905714285714286	0.0121736062103034	20.56714285714285
885	0.0034100596760443	0.020589157683495	0.0671298022655102	2	26	67.94285714285714	11.39714285714286	0.0792550617117345	34.673809523809524
24	0.0025575447570332	0.002379917599222	0.0615517713863818	2	25	41.54285714285714	8.777142857142856	0.0169371912491178	20.90714285714286
538	0.0034100596760443	0.0176866885388529	0.0636988269347418	2	26	57.942857142857136	10.997142857142856	0.0776672000321297	31.646190476190476
1078	0.000852514919011	0	0.0612194804318166	1	12	19.54285714285714	3.3285714285714283	0.0127028934368383	12.407142857142857
1109	0.0017050298380221	0.001508631349854	0.0612276419410063	1	13	21.65714285714285	4.34	0.0130557515878616	13.407142857142857
25	0.0017050298380221	0.0006858885989923	0.0581315792923851	2	24	23.02857142857143	6.451428571428571	0.0063514467184191	10.64
1110	0.0017050298380221	0.0003219566713029	0.0597383639697565	2	24	29.2	6.56	0.0112914608327452	15.419999999999998
26	0.0017050298380221	0.0004582837951557	0.0563588835684732	2	24	24	6.4	0.0091743119266055	12.6
28	0.0017050298380221	0.0014482569997875	0.0562794610868805	2	24	24	6.4	0.0091743119266055	12.4
29	0.0017050298380221	5.819214464239472e-06	0.0530455696696105	2	24	23.2	6.459999999999999	0.0063514467184191	10.06
31	0.0017050298380221	0.0022513085958526	0.0501932833004905	2	24	23.2	6.46	0.0063514467184191	10.06
32	0.0017050298380221	0.0007598924221219	0.0475261077455878	2	24	17.82857142857143	6.291428571428571	0.0042342978122794	8
33	0.0017050298380221	1.866997973943497e-05	0.0451458313378048	2	24	20.8	6.34	0.0058221594918842	10
1159	0.0017050298380221	0.001508631349854	0.045130304348203	1	13	12.057142857142855	4.16	0.0040578687367678	7
35	0.0017050298380221	7.577700462837897e-05	0.0495916793218322	2	24	20.8	6.34	0.0058221594918842	10.06
36	0.0025575447570332	0.0021159006013061	0.0508715709126593	2	25	34.457142857142856	7.6742857142857135	0.0132321806633733	15.7
392	0.0017050298380221	0.000977260336665	0.0516032069887065	2	24	17.82857142857143	6.291428571428571	0.0042342978122794	8.14
37	0.0042625745950554	0.005977483541094	0.0539459143947246	2	27	61.31428571428572	13.165714285714284	0.0187014820042343	28.48571428571428
631	0.000852514919011	0	0.0481085782432816	1	12	9.942857142857145	3.148571428571429	0.0037050105857445	6.06
38	0.0017050298380221	0.0011452449399992	0.0548347611724062	2	24	50.114285714285714	7.005714285714285	0.083001779140919	28.166666666666664
628	0.0034100596760443	0.0038556045784163	0.0555208585831103	2	26	77.25714285714285	11.562857142857142	0.090941087538943	40.36666666666667
863	0.0017050298380221	0.0033727540860239	0.0541909784306181	2	24	36.62857142857143	6.73142857142857	0.0176429075511644	18.7
1011	0.0025575447570332	0.0016192024076332	0.0525148410267553	2	25	34.457142857142856	7.674285714285714	0.0132321806633733	15.84
39	0.0068201193520886	0.009193735517916	0.0583087084618153	2	30	105.3142857142857	19.96571428571428	0.1373525366432184	52.08952380952381
40	0.0017050298380221	5.950036577289701e-05	0.0555443601861871	2	24	37.48571428571429	6.6742857142857135	0.0745331835163601	21.646666666666665
412	0.0025575447570332	0.0053388511917336	0.0616467841878508	2	25	58.62857142857143	9.131428571428572	0.0851189280470588	32.05952380952381
413	0.0034100596760443	0.0029899196715124	0.0568647981426965	2	26	60.62857142857142	10.082857142857144	0.1364703912656601	33.439523809523806
875	0.0017050298380221	0.0003212373802136	0.0578569592088043	2	24	43.42857142857143	6.7714285714285705	0.078061765026593	25.706666666666663
876	0.0034100596760443	0.0023525039526518	0.0568155554152889	2	26	72.45714285714286	11.322857142857142	0.1384806225020216	41.11190476190476
881	0.0034100596760443	0.007692779362875	0.0614817325568257	2	26	80.4	11.62	0.0957046725777574	43.31190476190476
41	0.0017050298380221	0.0004005367447316	0.0563001584063117	2	24	27.88571428571429	6.494285714285714	0.0127028934368383	14.978571428571428
42	0.0042625745950554	0.0064657843820645	0.0600429523074243	2	27	84.05714285714286	13.702857142857145	0.1402158799578747	42.86571428571429
43	0.0059676044330775	0.0288472381197206	0.0640631248709008	2	29	124.97142857142858	18.64857142857143	0.210363069306312	62.22095238095238
882	0.0025575447570332	0.0026518977757661	0.0583642829075471	2	25	42.17142857142857	8.808571428571428	0.0169371912491178	21.49809523809524
44	0.0017050298380221	0.0004640472430029	0.0599763032581767	2	24	42.68571428571428	6.934285714285714	0.0717507964146438	21.28666666666667
50	0.0034100596760443	0.0053124601613852	0.0604579138023416	2	26	80.57142857142857	11.62857142857143	0.246828050618627	43.40571428571428
51	0.0042625745950554	0.0066983241387419	0.0612562243680544	2	27	79.8857142857143	13.594285714285714	0.1903323396478945	41.105714285714285
455	0.0025575447570332	0.0156390839914447	0.0621388908401418	2	25	54.914285714285725	9.145714285714286	0.0759850942269232	27.906666666666663
45	0.0025575447570332	0.0022430406505	0.0602793729097635	2	25	38.457142857142856	8.722857142857142	0.0139378969654199	18.152380952380952
46	0.0042625745950554	0.0339114706152062	0.0637607305566414	2	27	58.057142857142864	12.054285714285712	0.0217007762879322	27.340476190476192
888	0.0017050298380221	0.0013705060853296	0.0589183505066694	2	24	32.17142857142857	6.708571428571428	0.0112914608327452	14.233333333333333
47	0.0042625745950554	0.0317870166591248	0.0622652578903861	2	27	64.22857142857143	13.111428571428572	0.0239943542695836	32.46666666666667
485	0.0025575447570332	0.0027413024386868	0.0599098020088036	2	25	42.8	8.739999999999998	0.0711115196759055	22.7
1036	0.000852514919011	0	0.0594791869713771	1	12	16.457142857142856	3.274285714285714	0.0097035991531404	10
48	0.0025575447570332	0.0030205777927175	0.0588240207748304	2	25	42.8	8.739999999999998	0.0719936650534637	22.7
73	0.0025575447570332	0.0030450967711133	0.0588994603654361	2	25	40.457142857142856	7.774285714285714	0.0181721947776993	19.23333333333333
486	0.0025575447570332	0.008590049048328	0.0583568668614343	2	25	47.14285714285714	8.957142857142857	0.0190543401552575	22
890	0.0017050298380221	0.0183403054024522	0.060753825279382	2	24	37.14285714285714	6.757142857142857	0.069876516147324	18.65952380952381
49	0.0034100596760443	0.0020713913531258	0.0584980947904073	2	26	57.71428571428571	11.085714285714287	0.1792837474539692	29.925714285714285
74	0.0017050298380221	0.0003299802671109	0.0552337392903774	2	24	26.17142857142857	6.508571428571428	0.0084685956245589	12.233333333333334
629	0.0034100596760443	0.0039130156330146	0.0584199633911452	2	26	54.57142857142858	11.028571428571428	0.1771665985478295	28.125714285714285
52	0.0017050298380221	0.0008160360266566	0.0580911386541219	2	24	30.457142857142856	6.522857142857143	0.0649643065952913	17.152380952380952
901	0.0017050298380221	0.0010373542832115	0.0613134693544474	2	24	27.314285714285717	6.465714285714285	0.0628471576891516	14.719047619047618
53	0.0025575447570332	0.0016164287896497	0.0566194344078762	2	25	36.457142857142856	8.622857142857143	0.0656422183350445	19.56
54	0.0025575447570332	0.0018990942400606	0.0569741399577581	2	25	39.54285714285714	8.677142857142858	0.0160550458715596	21.486666666666668
55	0.0017050298380221	0.0002973405513929	0.0549594378267801	2	24	33.885714285714286	6.694285714285714	0.0649643065952913	18.24
540	0.0042625745950554	0.0169157072506065	0.0599723873334406	2	27	69.2	12.311428571428571	0.1311821530940264	36.73333333333333
56	0.0042625745950554	0.0031874187688019	0.0578241790619437	2	27	73.6	13.48	0.1847530487948302	37.23333333333333
57	0.0034100596760443	0.0519053026934251	0.0600508031118578	2	26	67.4857142857143	11.374285714285714	0.1828401335264955	35.419999999999995
541	0.0034100596760443	0.0212908585597261	0.0586774680208877	2	26	74.57142857142857	11.528571428571428	0.243542337747214	40.2
912	0.0017050298380221	0.0001944951201037	0.0563519683680354	2	24	30.742857142857144	6.637142857142857	0.0628471576891516	15.52
86	0.0034100596760443	0.033101624505646	0.0574588442636667	2	26	43.48571428571428	9.725714285714286	0.0677593672411843	21.826666666666668
562	0.0025575447570332	0.0529232285615426	0.0617337915450619	2	25	43.08571428571428	8.754285714285714	0.1722821935580902	23.76
58	0.000852514919011	0	0.0011366865586814	1	12	3.942857142857143	2.0942857142857143	0.0010585744530698	2
59	0.0017050298380221	1.454803616059868e-06	0.0017050298380221	1	13	4.971428571428572	3.097142857142857	0.0007057163020465	2
60	0.000852514919011	0	0.0011366865586814	1	12	3.942857142857143	2.0942857142857143	0.0010585744530698	2
61	0.000852514919011	0	0.0015345268542199	1	12	5.4	2.14	0.0021171489061397	3
62	0.0025575447570332	4.3644108481796045e-06	0.0025575447570332	1	14	7.457142857142856	4.145714285714286	0.0010585744530698	3
63	0.000852514919011	0	0.0015345268542199	1	12	5.4	2.14	0.0021171489061397	3
1144	0.000852514919011	0	0.0015345268542199	1	12	5.4	2.14	0.0021171489061397	3
64	0.0034100596760443	0.0244419084522307	0.0621641231997141	2	26	69.2	11.36	0.1348408227426153	36.46619047619048
65	0.0042625745950554	0.009101385681696	0.0582495455893827	2	27	59.94285714285714	13.097142857142856	0.1249329899516699	29.826666666666668
394	0.0034100596760443	0.0027615379965829	0.058220009152499	2	26	56.971428571428575	11.048571428571428	0.1258429398915215	30.266666666666666
842	0.0025575447570332	0.0129184520060124	0.0606695564332217	2	25	48.28571428571428	8.914285714285715	0.0718172359779521	25.526666666666664
66	0.0017050298380221	0.0007963536927	0.0554303955343055	2	24	27.02857142857143	6.451428571428571	0.0628471576891516	14.666666666666666
393	0.0017050298380221	0.0024193284381257	0.0546813361351933	2	24	27.02857142857143	6.451428571428571	0.0628471576891516	14.666666666666666
1012	0.0017050298380221	0.0019690687094906	0.0547759010316045	2	24	30	6.5	0.0644350193687564	16.726666666666667
67	0.0017050298380221	0.000569093264227	0.0547106489010052	2	24	24	6.4	0.0091743119266055	12.14
68	0.0034100596760443	0.0057529824703644	0.0566578512459275	2	26	54.85714285714285	10.942857142857145	0.0250529287226534	28.16
69	0.0051150895140664	0.0168769981364494	0.0602477426471846	2	28	80.62857142857143	14.38285714285714	0.0375793930839802	41.95333333333333
669	0.0034100596760443	0.0040003264053907	0.0570484494378595	2	26	60.114285714285714	11.105714285714283	0.0261115031757233	30.4
70	0.0051150895140664	0.0140969479100772	0.0593216923533309	2	28	78.4	15.419999999999998	0.0306986591390261	38.76
414	0.0025575447570332	0.003046733553443	0.0571798483814104	2	25	45.88571428571428	8.794285714285714	0.0692403112510108	24.46619047619048
415	0.0017050298380221	0.0003612633066639	0.0573906332020604	2	24	39.885714285714286	6.694285714285714	0.0243472124206069	22.44
630	0.000852514919011	0	0.056410801719522	1	12	19.54285714285714	3.3285714285714283	0.0137614678899082	12.04
633	0.0042625745950554	0.027520654352631	0.0625663840609615	2	27	61.6	11.037142857142856	0.0296400846859562	31.81619047619047
71	0.0017050298380221	0.0012955436409125	0.056626415412057	2	24	39.54285714285714	6.777142857142857	0.0218772053634438	20.633333333333333
417	0.0025575447570332	0.0014161828775294	0.0557398558407049	2	25	48.97142857142857	8.848571428571429	0.0275229357798165	27
456	0.0025575447570332	0.0167281395487588	0.0610242548763604	2	25	44.68571428571428	8.834285714285715	0.0211714890613973	22.792380952380952
670	0.0025575447570332	0.0087291434430937	0.0578715400957016	2	25	64.97142857142858	9.348571428571429	0.0861357956566886	33.84
879	0.0017050298380221	0.0011866451880822	0.0556689142059986	2	24	30.4	6.52	0.0169371912491178	16.4
72	0.0034100596760443	0.0039279488195754	0.058256934381872	2	26	51.65714285714286	11.082857142857144	0.0672300800146493	22.806666666666665
671	0.0034100596760443	0.003898423734079	0.0573118540212751	2	26	72.5142857142857	11.725714285714286	0.1814287009224023	32.266190476190474
1037	0.000852514919011	0	0.0552270974265859	1	12	9.942857142857145	3.148571428571429	0.0037050105857445	6
75	0.0025575447570332	0.0040176634218499	0.055101204822974	2	25	32.457142857142856	8.622857142857143	0.0084685956245589	14
76	0.0017050298380221	0.0027893414494833	0.0523980082372491	2	24	28.228571428571428	6.611428571428571	0.0084685956245589	12
77	0.0025575447570332	0.0027203611630411	0.0509477555271494	2	25	28.97142857142857	8.548571428571428	0.0063514467184191	12
78	0.0017050298380221	0.0015084293415288	0.0499965754626048	2	24	23.02857142857143	6.451428571428571	0.0063514467184191	10
677	0.0017050298380221	0.0007577665857153	0.0489364456259444	2	24	23.02857142857143	6.451428571428571	0.0063514467184191	10
79	0.0017050298380221	0.0022812334343948	0.0522163085895615	2	24	17.82857142857143	6.291428571428571	0.0042342978122794	8.133333333333333
80	0.0017050298380221	0.0036208746230165	0.0551574541763632	2	24	30.742857142857144	6.537142857142857	0.0656885592722001	17.153333333333332
81	0.0051150895140664	0.0179167654304769	0.0586624782474758	2	28	76.62857142857143	15.431428571428569	0.1875295730658609	38.78666666666667
82	0.0017050298380221	0.0020442700779065	0.0551276608089651	2	24	33.714285714285715	6.585714285714285	0.0672764209518049	19.15333333333333
542	0.0025575447570332	0.0303200092760998	0.0575777022753699	2	25	55.71428571428571	9.085714285714284	0.1821529535993111	30.71333333333333
904	0.0017050298380221	0.0012304894268999	0.0556217200193155	2	24	30.742857142857144	6.5371428571428565	0.0656885592722001	17.153333333333332
83	0.0025575447570332	0.0019631729029614	0.0540030033746238	2	25	30.742857142857144	7.588571428571428	0.0097035991531404	13.133333333333333
84	0.0034100596760443	0.0100110811305478	0.0552204571599721	2	26	50.97142857142857	10.94857142857143	0.0165843330980945	24.46666666666667
632	0.000852514919011	0	0.0508997608555345	1	12	9.942857142857145	3.148571428571429	0.0037050105857445	6
85	0.0025575447570332	0.0103872696197178	0.0560698989377961	2	25	38	7.705714285714286	0.0148200423429781	18.23333333333333
115	0.0034100596760443	0.0382030453944049	0.0566089661283728	2	26	51.65714285714286	10.982857142857142	0.0733587567204013	24.7
116	0.0017050298380221	0.0023471818659572	0.0520830735086741	2	24	35.65714285714286	6.782857142857143	0.0141143260409315	16
914	0.0017050298380221	0.001508631349854	0.0527379620140653	1	13	12.057142857142855	4.16	0.0040578687367678	7
154	0.0025575447570332	0.0237306208786701	0.0541079809377342	2	25	36.22857142857143	8.61142857142857	0.0127028934368383	18.7
1143	0.000852514919011	0	0.0539585904011617	1	12	13.142857142857142	3.208571428571428	0.0063514467184191	8.233333333333333
87	0.000852514919011	0	0.0317130605026576	1	12	3.142857142857143	2.0142857142857142	0.0010585744530698	2
88	0.0017050298380221	0.001508631349854	0.0328906464854433	1	13	5.314285714285714	3.031428571428571	0.0017642907551164	3
89	0.0017050298380221	0.003014353092476	0.0341565180871254	1	13	16.4	4.234285714285714	0.007410021171489	10
90	0.0034100596760443	0.0569187065438036	0.0355209824200076	2	26	46.22857142857143	9.919999999999998	0.0141143260409315	20
91	0.0017050298380221	0.02622986673029	0.0342929656299786	2	24	24	6.4	0.0084685956245589	12
604	0.0034100596760443	0.024860411593039	0.0342482134376948	2	26	44.22857142857143	9.831428571428573	0.0135850388143966	20
798	0.0025575447570332	0.1150776331702982	0.0368047876106493	2	25	35.14285714285714	8.657142857142857	0.0105857445306986	16
92	0.0017050298380221	0.024892902207131	0.0331565925856036	2	24	24	6.4	0.0091743119266055	12
93	0.0034100596760443	0.0493336029569368	0.032103211393785	2	26	54.68571428571428	11.034285714285714	0.0194071983062808	26
374	0.0017050298380221	0.0028245012205802	0.0310148934494522	2	24	29.2	6.56	0.0112914608327452	14
375	0.0034100596760443	0.0303023469861803	0.0331302825752561	2	26	43.42857142857142	9.777142857142856	0.0148200423429781	20
600	0.0042625745950554	0.0461264883853328	0.0310810098602164	2	27	49.42857142857143	11.014285714285712	0.015349329569513	21
94	0.000852514919011	0	0.045061670153011	1	12	4.371428571428572	2.0371428571428574	0.0021171489061397	3
95	0.0025575447570332	0.0060214321668717	0.0474769775365161	1	14	8.82857142857143	4.082857142857143	0.002470007057163	5
96	0.0017050298380221	0.0075140606769492	0.0501439613712729	1	13	7.9714285714285715	3.097142857142857	0.0031757233592095	5
668	0.0017050298380221	0.003014353092476	0.0450705144454846	1	13	7.628571428571428	3.062857142857143	0.0031757233592095	5
97	0.0017050298380221	0.0090081439906427	0.0531222650164234	1	13	7.0285714285714285	3.1028571428571428	0.0021171489061397	4
98	0.0017050298380221	0.010499317697104	0.056469758047398	1	13	7.2	3.12	0.002470007057163	4.0600000000000005
99	0.0017050298380221	0.0119875817963333	0.0602596001048991	1	13	20.285714285714285	4.357142857142858	0.0107621736062103	12.242857142857142
100	0.0042625745950554	0.0438222641288296	0.0645856478975514	2	27	79.48571428571428	12.39714285714286	0.0464008468595624	43.2
101	0.0034100596760443	0.0065381956240705	0.060874616236926	2	26	48.51428571428571	10.825714285714284	0.0181721947776993	24.24285714285714
137	0.0068201193520886	0.0619968685386958	0.0669390092114106	2	30	105.02857142857144	19.95142857142857	0.0379322512350035	52.04285714285714
681	0.0025575447570332	0.0033704162775066	0.0602319399605886	2	25	37.6	7.685714285714286	0.015349329569513	18.685714285714283
102	0.0017050298380221	0.0023178881734352	0.0582939064795949	2	24	29.2	6.56	0.0112914608327452	14.06
397	0.0025575447570332	0.002885462921766	0.0582236995689006	2	25	39.48571428571428	8.674285714285713	0.0162314749470712	20.12
398	0.0017050298380221	0.0001325707114225	0.0597539086910601	2	24	27.142857142857142	6.457142857142857	0.0112914608327452	14.102857142857143
103	0.0025575447570332	0.0037415162714617	0.0574372864181451	2	25	35.37142857142857	8.668571428571429	0.0112914608327452	16.259999999999998
104	0.0017050298380221	0.0033738108374387	0.0566893220020352	2	24	36.8	6.84	0.0649643065952913	17.04
105	0.0042625745950554	0.0132891068095309	0.0569706062394701	2	27	87.25714285714285	13.962857142857144	0.1919866408908076	40.31904761904762
106	0.0051150895140664	0.0248328248581174	0.0591917182883733	2	28	99.71428571428572	16.085714285714285	0.1458489368300707	48.553333333333335
673	0.0034100596760443	0.008849907477307	0.0584273954836827	2	26	98.8	12.44	0.251727586626483	45.67952380952381
107	0.0068201193520886	0.0432662316203813	0.0599645570178206	2	30	131.3714285714286	20.86857142857143	0.2597923490691475	62.61619047619048
457	0.0017050298380221	0.0133116074904711	0.0597539086910601	2	24	33.542857142857144	6.5771428571428565	0.0190543401552575	18.532857142857143
458	0.0017050298380221	0.0054644422037126	0.0592260677283498	2	24	39.6	6.68	0.07555005112599	22.621428571428574
693	0.0034100596760443	0.0059746649871946	0.0580324162496194	2	26	46.68571428571428	9.785714285714285	0.0217007762879322	23.292857142857144
891	0.0017050298380221	0.0004509906456206	0.0559231101612771	2	24	30.4	6.52	0.0169371912491178	16.626190476190477
108	0.0025575447570332	0.0036457772456188	0.056334687788959	2	25	55.65714285714287	9.18285714285714	0.0787674813286396	27.826666666666668
144	0.0051150895140664	0.0424405735000471	0.0613544241800131	2	28	108.97142857142856	16.248571428571427	0.3096347302013086	55.85333333333334
674	0.0034100596760443	0.0233231252434438	0.0601806384327443	2	26	80.74285714285713	11.937142857142856	0.1902918615414245	36.53952380952381
695	0.0017050298380221	0.0007955538229384	0.0571407206469037	2	24	43.42857142857143	6.971428571428571	0.0745331835163601	21.35333333333333
1040	0.0017050298380221	0.0027718719678602	0.056203700936118	2	24	43.42857142857143	6.971428571428571	0.0745331835163601	21.21333333333333
1044	0.0017050298380221	0.0003103975161498	0.0575632690605362	2	24	49.6	7.079999999999999	0.1317068062268457	26.12
109	0.0025575447570332	0.0029523081985161	0.0533072418547372	2	25	46.4	8.92	0.0211714890613973	23.892857142857142
496	0.0017050298380221	0.0011112294326785	0.0574372864181451	2	24	37.65714285714286	6.782857142857143	0.0678057081783398	20.292380952380952
110	0.0051150895140664	0.0031311271432796	0.0509166898225597	2	28	61.08571428571429	15.154285714285711	0.0148200423429781	26.64
1079	0.0017050298380221	0.0007612067225788	0.0541303013966042	2	24	20.97142857142857	6.348571428571428	0.0063514467184191	10.413333333333334
111	0.0017050298380221	0.0016398954011769	0.0507451016186385	2	24	39.37142857142857	6.868571428571428	0.0190543401552575	19.2
493	0.0017050298380221	0.0001019955887583	0.0491774860477019	2	24	34.17142857142857	6.708571428571428	0.0169371912491178	17.299999999999997
494	0.0017050298380221	0.0003165590684432	0.0508152845983058	2	24	43.31428571428572	6.965714285714285	0.0218772053634438	22.4
495	0.0017050298380221	0.0003165590684432	0.0508152845983058	2	24	43.31428571428572	6.965714285714285	0.0218772053634438	22.4
1042	0.0017050298380221	0.0001114622037171	0.0504912645338048	2	24	34.17142857142857	6.708571428571428	0.0169371912491178	17.2
112	0.0025575447570332	0.0034424501113741	0.0527288797014338	2	25	28.97142857142857	8.548571428571428	0.0063514467184191	12.04
113	0.0017050298380221	0.0021875616111685	0.0518859563011341	2	24	23.02857142857143	6.451428571428571	0.0063514467184191	10
905	0.0017050298380221	0.0027908182071814	0.0548675159428335	2	24	23.02857142857143	6.451428571428571	0.0063514467184191	10
114	0.0017050298380221	0.0029808454674112	0.0536027710316863	2	24	24.228571428571428	6.411428571428571	0.0091743119266055	12.466666666666669
149	0.0025575447570332	0.0447326120728138	0.0559981152471485	2	25	36.457142857142856	8.622857142857143	0.0134086097388849	18.7
117	0.0034100596760443	0.0106172712412557	0.0513579583113769	2	26	38.62857142857143	10.73142857142857	0.0084685956245589	16
118	0.0017050298380221	0.0057856850154803	0.0486152791573503	2	24	26.742857142857144	6.5371428571428565	0.0091743119266055	12.466666666666669
150	0.0017050298380221	0.0096296033545064	0.0528107333064438	2	24	29.88571428571429	6.594285714285714	0.0112914608327452	14
151	0.0017050298380221	0.0025184053965161	0.0500537891340513	2	24	29.714285714285715	6.585714285714285	0.0107621736062103	14
119	0.0017050298380221	0.0047025275352702	0.0461576424321093	2	24	20.97142857142857	6.348571428571429	0.062067295887656	10.933333333333334
120	0.0025575447570332	0.0045364609355336	0.0465199840161548	2	25	33.2	8.56	0.1220174428691724	18.333333333333336
121	0.0025575447570332	0.0068756612317796	0.0456869974831622	2	25	36.17142857142857	8.608571428571429	0.1236053045487772	20.333333333333336
1145	0.0025575447570332	0.0064046331680468	0.0472839022134756	2	25	33.2	8.559999999999999	0.1220174428691724	18.333333333333336
122	0.0025575447570332	0.0054172206066796	0.0434810454153361	2	25	27.114285714285717	7.414285714285715	0.0647137320203307	13.933333333333334
123	0.0025575447570332	0.0030158078960921	0.0414539707734893	1	14	14.142857142857142	5.168571428571428	0.0044107268877911	8.466666666666667
1150	0.0017050298380221	0.0004520093486426	0.0427843441426697	2	24	23.77142857142857	6.388571428571429	0.007410021171489	12.933333333333334
124	0.000852514919011	0	0.0396006503297683	1	12	4.2	2.02	0.0026464361326746	3
1149	0.000852514919011	0	0.0396006503297683	1	12	4.2	2.02	0.0026464361326746	3
125	0.0017050298380221	7.27401808029934e-06	0.0029838022165387	2	24	20.8	6.34	0.0058221594918842	10
126	0.0025575447570332	1.7457643392718418e-05	0.0034811025859619	2	25	22.914285714285715	7.351428571428571	0.0056457304163726	10
573	0.0017050298380221	4.3644108481796045e-06	0.0026108269394714	2	24	17.82857142857143	6.291428571428571	0.0042342978122794	8
127	0.0017050298380221	7.27401808029934e-06	0.0029838022165387	2	24	20.8	6.34	0.0058221594918842	10
1161	0.0017050298380221	8.728821696359209e-06	0.0026108269394714	1	13	12.057142857142855	4.16	0.0040578687367678	7
128	0.0017050298380221	4.3644108481796045e-06	0.0026108269394714	2	24	17.82857142857143	6.291428571428571	0.0042342978122794	8
572	0.0017050298380221	2.909607232119736e-06	0.0023207350573079	2	24	17.82857142857143	6.291428571428571	0.0042342978122794	8
129	0.000852514919011	0	0.0280623574605577	1	12	5.714285714285714	2.071428571428571	0.0042342978122794	4
130	0.0034100596760443	0.012006494243342	0.0289805043192609	1	15	23.88571428571429	6.345714285714285	0.0097035991531404	14
131	0.0017050298380221	0.0075140606769492	0.0280709334514692	1	13	9.2	3.12	0.0052928722653493	6
164	0.0042625745950554	0.0165287512838641	0.0299451354371447	2	27	38.68571428571429	9.67142857142857	0.0116443189837685	16
372	0.000852514919011	0	0.0280623574605577	1	12	5.714285714285714	2.071428571428571	0.0042342978122794	4
132	0.0017050298380221	0.0060170677560236	0.0272151072382737	1	13	7.771428571428571	3.0771428571428574	0.0031757233592095	5
133	0.0025575447570332	0.004520074835098	0.0264084033235287	1	14	8.628571428571428	4.062857142857143	0.002470007057163	5
134	0.0017050298380221	0.001508631349854	0.0256452825306133	1	13	6.4	3.04	0.002470007057163	4
678	0.000852514919011	0	0.025643850593232	1	12	4.285714285714286	2.0285714285714285	0.0021171489061397	3
135	0.000852514919011	0	0.0249236740760562	1	12	3.142857142857143	2.0142857142857142	0.0010585744530698	2
136	0.0025575447570332	0.0031182871598188	0.0622737006372187	2	25	51.142857142857146	8.957142857142857	0.031227946365561	27.02
843	0.0017050298380221	5.819214464239472e-06	0.0581941893309032	2	24	23.02857142857143	6.451428571428571	0.0063514467184191	10.242857142857144
138	0.0025575447570332	0.0119056251988811	0.0645085388299021	2	25	52.285714285714285	8.914285714285715	0.0345800988002822	28.56
169	0.0025575447570332	0.0054685511355094	0.0622948175245152	2	25	51.142857142857146	8.957142857142857	0.031227946365561	27.06
171	0.0034100596760443	0.0500777585914506	0.0684351873341511	2	26	61.48571428571428	11.074285714285717	0.036697247706422	33.14857142857143
399	0.0025575447570332	0.0067733405314915	0.0628188404047994	2	25	49.25714285714285	8.862857142857143	0.0317572335920959	26.56
690	0.0017050298380221	0.0056441876367835	0.0626773854929359	2	24	45.94285714285714	6.897142857142857	0.0324629498941425	24.56
994	0.0017050298380221	0.0015013573317737	0.0622483792626034	2	24	37.02857142857143	6.651428571428571	0.0275229357798165	20.56
139	0.0034100596760443	0.016259052802366	0.0628747405297403	2	26	42.34285714285714	10.717142857142855	0.0127028934368383	20.13809523809524
864	0.0017050298380221	0.0002693407411771	0.0624557751002228	2	24	33.6	6.68	0.0148200423429781	16.102857142857143
140	0.0017050298380221	0.0149127553541871	0.0618376925002677	2	24	40.05714285714286	6.702857142857143	0.0745736616228301	23.74
422	0.0025575447570332	0.0031915062918873	0.0598551469046642	2	25	51.08571428571429	9.054285714285715	0.0211714890613973	24
423	0.0017050298380221	0.0017335628019461	0.0630387128130517	2	24	36.62857142857143	6.731428571428571	0.0176429075511644	18.06
141	0.0059676044330775	0.0285476221759512	0.0633517542174616	2	29	89.71428571428571	17.585714285714282	0.1933795371200385	46.20857142857143
142	0.0017050298380221	0.0019967044687824	0.0603189574730087	2	24	43.37142857142857	6.768571428571428	0.1783907716376894	26.813333333333333
178	0.0017050298380221	0.000563834742235	0.0591574086687046	2	24	42.8	6.84	0.0745736616228301	24.44
179	0.0025575447570332	0.0193761637607535	0.0637076629490204	2	25	74.28571428571429	9.414285714285716	0.2870891621397071	44.1
459	0.0042625745950554	0.0085208703508618	0.0608988320890391	2	27	70.28571428571428	13.214285714285715	0.1347465786170137	38.4352380952381
687	0.0034100596760443	0.0037180309194044	0.0600429523074243	2	26	66.57142857142856	11.228571428571428	0.1345979541037954	36.6352380952381
715	0.0034100596760443	0.0099942759457049	0.0634086072345007	2	26	70.45714285714286	11.422857142857143	0.0837479735494356	37.906666666666666
143	0.0042625745950554	0.0163894756091994	0.0624218202105998	2	27	74.4	13.420000000000002	0.2386208600077502	40.29
497	0.0034100596760443	0.0016611249985026	0.0600979510860361	2	26	71.42857142857142	11.37142857142857	0.2374414656037554	40.14619047619048
498	0.0017050298380221	0.0146228994569203	0.0637872975277067	2	24	44.17142857142857	6.808571428571428	0.2261472137827496	26.252380952380957
893	0.0034100596760443	0.0022846177731481	0.0592375264026168	2	26	51.77142857142857	10.888571428571428	0.2266329510603895	28.67952380952381
145	0.0042625745950554	0.036290295701113	0.0611257792239952	2	27	64.68571428571428	13.234285714285711	0.074157154896759	31.692857142857143
1080	0.0017050298380221	0.0020005605358439	0.0574372864181451	2	24	34.51428571428571	6.725714285714285	0.0656885592722001	17.59952380952381
146	0.0017050298380221	0.0053125385753643	0.0582126297229847	2	24	27.02857142857143	6.451428571428571	0.0127028934368383	14.173333333333334
701	0.0017050298380221	0.0126572853983388	0.0586325216646863	2	24	32.22857142857143	6.611428571428571	0.0148200423429781	16.453333333333333
906	0.0017050298380221	0.0039278684667668	0.0575632690605362	2	24	27.02857142857143	6.451428571428571	0.0127028934368383	14.173333333333334
907	0.0025575447570332	0.0191045657731648	0.0626004964491908	2	25	48.68571428571428	8.834285714285713	0.0717334887767516	28.201904761904764
147	0.0017050298380221	0.0046373419243726	0.0568929751873011	2	24	20.97142857142857	6.348571428571429	0.0063514467184191	10.233333333333334
148	0.0025575447570332	0.0456620794608159	0.0576065904295376	2	25	36.457142857142856	8.622857142857143	0.0656422183350445	19.78
543	0.0034100596760443	0.0450324796397029	0.0591688407883906	2	26	58.22857142857143	11.111428571428572	0.186257496787555	31.66666666666667
152	0.0025575447570332	0.0058122536673639	0.0507619278474151	2	25	22.97142857142857	7.357142857142857	0.0056457304163726	10
153	0.0017050298380221	0.0048024796207019	0.0518625195866397	2	24	23.942857142857143	6.397142857142857	0.0079393083980239	12
917	0.0017050298380221	0.003014353092476	0.048020550209064	1	13	13.2	4.174285714285714	0.0047635850388143	8
155	0.0025575447570332	0.0165411860801905	0.0510809189411064	2	25	33.2	8.559999999999999	0.0663015936999355	18.333333333333336
156	0.0025575447570332	0.0065849092258142	0.0483313383003934	2	25	35.25714285714285	8.662857142857142	0.1289819240153271	19.266666666666666
1146	0.0017050298380221	0.0072137547501274	0.048349146457468	2	24	24.114285714285717	6.405714285714286	0.0641844447937958	13.4
157	0.0017050298380221	0	0.0458489110711279	2	24	26.17142857142857	6.508571428571428	0.1199002939630327	15.733333333333333
576	0.0025575447570332	0.003616382447244	0.0458672268250762	2	25	35.08571428571429	8.654285714285713	0.1284526367887921	19.266666666666666
158	0.0017050298380221	0.017911542120929	0.0411070523338096	2	24	26.742857142857144	6.537142857142857	0.0084685956245589	12.8
159	0.0017050298380221	0.0164349164506283	0.0393209368321479	2	24	23.02857142857143	6.451428571428571	0.0063514467184191	10.1
577	0.0034100596760443	0.0243359548894489	0.0430591170260161	2	26	41.25714285714285	9.771428571428572	0.0127028934368383	18.80666666666667
160	0.0025575447570332	0.0149626551911757	0.0376804809615201	2	25	28.97142857142857	8.548571428571428	0.0063514467184191	12
161	0.0017050298380221	0.0029954406454672	0.0361529139370636	2	24	23.02857142857143	6.451428571428571	0.0063514467184191	10
210	0.0017050298380221	0.0089863219364018	0.0361614536592644	2	24	26	6.5	0.0079393083980239	12
162	0.0017050298380221	0.0015028121353898	0.0347496343358293	2	24	17.82857142857143	6.291428571428571	0.0042342978122794	8
163	0.0017050298380221	1.3093232544538813e-05	0.0334536578795562	2	24	20.8	6.34	0.0058221594918842	10
212	0.0025575447570332	0.0030245367177884	0.0334585321968082	2	25	25.88571428571429	7.4	0.0072335920959774	12
165	0.000852514919011	0	0.0289658820093651	1	12	15.885714285714286	3.2457142857142856	0.0079393083980239	10
373	0.0025575447570332	0.0013907922569532	0.0299979452775629	2	25	37.885714285714286	8.694285714285714	0.0121736062103034	18
599	0.000852514919011	0	0.0289658820093651	1	12	15.885714285714286	3.2457142857142856	0.0079393083980239	10
844	0.0017050298380221	0.0167266045756483	0.030849272355969	2	24	31.942857142857143	6.597142857142857	0.0121736062103034	16
166	0.000852514919011	0	0.0515048269821115	1	12	3.142857142857143	2.0142857142857142	0.0014114326040931	2
167	0.0017050298380221	0.001508631349854	0.0546845915579554	1	13	12.057142857142855	4.16	0.0040578687367678	7.2
168	0.0025575447570332	0.0038625412302995	0.0582754145666144	2	25	28.114285714285717	7.511428571428572	0.0077628793225123	12.642857142857142
856	0.0017050298380221	0.0003599196741834	0.0565462376507619	2	24	20.8	6.34	0.0058221594918842	10.2
170	0.0017050298380221	0.0015567022179104	0.0635797801895879	2	24	29.2	6.56	0.0112914608327452	15.385714285714284
172	0.0017050298380221	0.0002767359928921	0.0641839902451943	2	24	36.62857142857143	6.731428571428571	0.0176429075511644	18.802857142857142
400	0.0034100596760443	0.0571639713937416	0.0721213163001709	2	26	71.25714285714285	11.262857142857143	0.041637261820748	40.049523809523805
173	0.0042625745950554	0.0067883595095824	0.0649693792897847	2	27	58.057142857142864	13.10285714285714	0.0190543401552575	26.3
174	0.0017050298380221	0.0019217687651149	0.0606135069551918	2	24	30.45714285714286	6.622857142857142	0.0127028934368383	14.06
424	0.0042625745950554	0.0131599092480193	0.0688145852861085	2	27	73.37142857142857	13.468571428571426	0.0289343683839096	34.51714285714286
175	0.0017050298380221	0.0010586947809968	0.058658732000701	2	24	17.82857142857143	6.291428571428571	0.0042342978122794	8.1
176	0.0017050298380221	0.0006663662113771	0.0575921427298875	2	24	26.742857142857144	6.537142857142857	0.0091743119266055	12.7
177	0.0034100596760443	0.0022749878087437	0.0592681045553604	2	26	45.48571428571429	10.874285714285712	0.0134086097388849	21.02380952380952
1030	0.0017050298380221	0.0001726673388656	0.0577768954836442	2	24	33.14285714285714	6.657142857142857	0.0663479346370911	16.935238095238095
180	0.0051150895140664	0.0091925402329445	0.0657601005440275	2	28	100.28571428571428	14.965714285714286	0.2540310471640505	53.83142857142857
499	0.0059676044330775	0.0608338723492936	0.0669829420549097	2	29	111.82857142857144	18.091428571428565	0.2971484104321313	61.787619047619046
181	0.0059676044330775	0.0600644611291159	0.0682774908495485	2	29	111.31428571428572	18.165714285714284	0.2393327199946469	57.667619047619056
460	0.0025575447570332	0.0030231611790027	0.0627544636468522	2	25	40.971428571428575	7.8	0.1090633078287326	20.38095238095238
1031	0.0034100596760443	0.0114065260186985	0.0662247357173018	2	26	63.085714285714296	11.254285714285714	0.1177083325288032	32.24857142857143
1032	0.000852514919011	0	0.0612154004931007	1	12	20.914285714285715	3.397142857142857	0.1042997227899182	13.18095238095238
182	0.0017050298380221	0.0028518795055547	0.0634305009598078	2	24	35.08571428571429	6.654285714285714	0.069633647508504	19.228571428571428
234	0.0025575447570332	0.0464216298366438	0.0691721578732568	2	25	63.37142857142857	9.268571428571429	0.0851594061535288	35.92857142857143
235	0.0025575447570332	0.0099919635966152	0.0651860822084292	2	25	62.91428571428571	9.145714285714284	0.0950394343821808	36.02857142857143
735	0.0034100596760443	0.0296345947275743	0.0667105152443152	2	26	84.1142857142857	11.605714285714283	0.1557694431651927	48.06190476190476
1049	0.0017050298380221	0.0012182040546346	0.0634042303029596	2	24	35.08571428571429	6.654285714285714	0.069633647508504	19.228571428571428
183	0.0017050298380221	0.0016752552812406	0.0604101995658649	2	24	17.82857142857143	6.291428571428571	0.0042342978122794	8.152380952380952
184	0.0017050298380221	0.000893599689786	0.0583161122721717	2	24	17.82857142857143	6.291428571428571	0.0042342978122794	8.233333333333334
185	0.0017050298380221	0.0007622029462632	0.0578423856674418	2	24	26.742857142857144	6.537142857142857	0.0614079205227651	12.653333333333332
186	0.0034100596760443	0.0081477895878017	0.0606135069551918	2	26	54.85714285714286	11.04285714285714	0.169013454810249	28.576190476190472
187	0.0025575447570332	0.001508631349854	0.0586662249727902	2	25	44	7.851428571428571	0.172142837232303	23.766666666666666
188	0.0051150895140664	0.0757772226968571	0.0618543491177762	2	28	86.57142857142857	15.628571428571426	0.3404972501919814	48.39333333333334
718	0.0017050298380221	0.0071749377464547	0.061428280906773	2	24	45.48571428571428	6.874285714285714	0.0846965584903021	25.25333333333333
1083	0.000852514919011	0	0.0550219890019753	1	12	9.942857142857145	3.148571428571429	0.0524563786088268	6.42
189	0.0025575447570332	0.0042455929901027	0.0585018205463968	2	25	49.08571428571429	8.954285714285714	0.1207913740137016	26.68
545	0.0042625745950554	0.0491218047005909	0.0616674779724053	2	27	77.2	13.459999999999996	0.3521697072523637	44.18
546	0.0017050298380221	0.0648751223437051	0.0593408543445298	2	24	40.28571428571429	6.714285714285714	0.1229085229198413	23.766666666666666
699	0.0034100596760443	0.0398489538823966	0.0633648650937484	2	26	72.22857142857143	11.311428571428571	0.3470251259859123	44.52190476190477
190	0.0034100596760443	0.013670792544048	0.0567278337696996	2	26	47.48571428571428	9.88	0.0691707998452774	25.933333333333334
719	0.0017050298380221	0.00057384662916	0.0550846827225773	2	24	24.114285714285717	6.405714285714286	0.0084685956245589	14.053333333333333
191	0.0025575447570332	0.0102960372986621	0.0545028828338561	2	25	41.02857142857143	8.85142857142857	0.0684187426060752	20.24
1113	0.0017050298380221	0.001508631349854	0.0533196194577684	1	13	18	4.357142857142857	0.0067043048694424	9.633333333333333
192	0.0025575447570332	0.0095794914344651	0.0531130498669467	2	25	45.02857142857143	8.85142857142857	0.1750587178291209	26.43333333333333
193	0.0025575447570332	0.000368624902908	0.0516961438765745	2	25	41.885714285714286	8.794285714285714	0.1729415689229811	23.99333333333333
194	0.0042625745950554	0.0130408850815827	0.0535746330941368	2	27	71.6	13.38	0.2448147475398404	39.17999999999999
1153	0.0017050298380221	0.0004084417630894	0.0525448821233898	2	24	30.457142857142856	6.522857142857142	0.1206801557645282	19.03333333333333
195	0.0025575447570332	0.0003186671673647	0.0526412450225787	2	25	46.17142857142857	8.808571428571428	0.1737214307244767	27.953333333333333
196	0.0042625745950554	0.0153843883839252	0.0551972287962848	2	27	74	13.299999999999995	0.1905844764741456	42.76666666666667
1116	0.0025575447570332	0.009386066642338	0.0510582036908825	2	25	44.68571428571428	8.834285714285713	0.1186371523578374	23.86
1124	0.0017050298380221	0.0001987541335021	0.0523204080883445	2	24	29.88571428571429	6.594285714285714	0.0663015936999355	14.6
197	0.0034100596760443	0.0105711801729141	0.052356194961182	2	26	48.51428571428571	10.825714285714284	0.0691986044075708	26.64666666666667
241	0.0042625745950554	0.1248388221782348	0.0580691038310138	2	27	85.08571428571427	13.654285714285717	0.0903700934689681	45.46666666666667
198	0.0017050298380221	0.0043251181401071	0.0495381881349895	2	24	24	6.4	0.0091743119266055	12.66
242	0.0025575447570332	0.0050379000902359	0.0545579166309679	2	25	42.85714285714285	8.742857142857142	0.0197600564573041	23.840000000000003
243	0.0017050298380221	0.0034897911018201	0.0497744166250664	2	24	24	6.4	0.0091743119266055	12.66
199	0.0017050298380221	0.0029590575446269	0.047150407289101	2	24	17.82857142857143	6.291428571428571	0.0042342978122794	8.1
200	0.0017050298380221	0.0016427512328159	0.0450572493082986	2	24	17.82857142857143	6.291428571428571	0.0042342978122794	8
201	0.0017050298380221	0.0003805636155224	0.0432191730296417	2	24	17.82857142857143	6.291428571428571	0.0042342978122794	8.2
202	0.0017050298380221	0.0003773760580059	0.0430651734445579	2	24	24.228571428571428	6.411428571428571	0.0091743119266055	12.333333333333334
203	0.0034100596760443	0.0363938652043306	0.0451835842588901	2	26	70.57142857142857	11.428571428571429	0.0780849354951708	38.74
204	0.0051150895140664	0.0174472173001368	0.0430429749015453	2	28	68.34285714285714	14.268571428571429	0.1221657338680703	33.900000000000006
246	0.0042625745950554	0.0610681478665538	0.0474426467847206	2	27	54.4	12.920000000000002	0.0176429075511644	26.746666666666663
205	0.0017050298380221	0	0.0410647838161202	2	24	43.08571428571429	6.854285714285714	0.1045781019271721	26.513333333333332
206	0.0042625745950554	0.0120152230650384	0.0410794760464658	2	27	48.514285714285705	9.897142857142857	0.1271802269961657	24.673333333333336
247	0.0017050298380221	0.009232183747516	0.0450882134497828	2	24	43.37142857142857	6.868571428571428	0.0696163398706119	25.74
931	0.0017050298380221	0.0001566338559957	0.0411107319696986	2	24	43.08571428571429	6.954285714285714	0.0653820420583324	23.74
932	0.000852514919011	0	0.0410482676140223	1	12	23.314285714285717	3.517142857142857	0.0590305953399132	14.94
207	0.0017050298380221	0.003014353092476	0.0392654676355737	1	13	19.142857142857142	4.271428571428571	0.0466060810403287	13.573333333333334
248	0.000852514919011	0	0.039258754729195	1	12	15.885714285714286	3.2457142857142856	0.0455475065872589	11.573333333333334
1170	0.0017050298380221	0.0045171652278658	0.0392688249497232	1	13	19.257142857142856	4.282857142857143	0.0466060810403287	13.573333333333334
208	0.0017050298380221	0.001508631349854	0.0376018128540599	1	13	5.314285714285714	3.031428571428571	0.0017642907551164	3.14
209	0.000852514919011	0	0.0360705707598263	1	12	3.142857142857143	2.0142857142857142	0.0010585744530698	2
211	0.0025575447570332	0.007511151069717	0.0347601545657134	2	25	25.88571428571429	7.4	0.0072335920959774	12
933	0.0017050298380221	0.001508631349854	0.0334500030735242	1	13	12.057142857142855	4.16	0.0040578687367678	7
1171	0.0017050298380221	0.001508631349854	0.0322429473602561	1	13	12.057142857142855	4.16	0.0040578687367678	7
213	0.000852514919011	0	0.0013640238704177	1	12	3.142857142857143	2.0142857142857142	0.0010585744530698	2
214	0.0017050298380221	4.3644108481796045e-06	0.0019486055291681	1	13	6.057142857142857	3.105714285714286	0.0014114326040931	3
249	0.0017050298380221	5.819214464239472e-06	0.0022733731173628	1	13	7.142857142857142	3.114285714285714	0.0021171489061397	4
215	0.000852514919011	0	0.0506360024475731	1	12	3.142857142857143	2.0142857142857142	0.0014114326040931	2
216	0.0017050298380221	0.001508631349854	0.0537061968309055	1	13	18	4.357142857142858	0.0067043048694424	9
217	0.0034100596760443	0.0314989229603896	0.0571656139157939	2	26	34.8	9.645714285714284	0.0077628793225123	14
218	0.0017050298380221	0.0089691067602785	0.0544641022471969	2	24	26.742857142857144	6.5371428571428565	0.0084685956245589	12
288	0.0017050298380221	0.0320679936415384	0.0600351035554886	2	24	26.742857142857144	6.5371428571428565	0.0084685956245589	12
616	0.0017050298380221	0.0175718454765791	0.0543738284732715	2	24	26.742857142857144	6.5371428571428565	0.0084685956245589	12
219	0.0017050298380221	0.0078154474927429	0.0520181835088332	2	24	17.82857142857143	6.291428571428571	0.0042342978122794	8
220	0.0017050298380221	0.0066697896450957	0.0497906051820781	2	24	23.02857142857143	6.451428571428571	0.0063514467184191	10
221	0.0025575447570332	0.0060425268193045	0.0477757767813885	2	25	28.97142857142857	8.548571428571428	0.0063514467184191	12
222	0.0017050298380221	0.0017714658698222	0.0459016083353644	2	24	28.228571428571428	6.611428571428571	0.0084685956245589	12
703	0.0017050298380221	0.0021417133901094	0.0453508978176645	2	24	23.02857142857143	6.451428571428571	0.0063514467184191	10
223	0.0025575447570332	0.1345623029347268	0.046155323069141	2	25	35.08571428571429	8.654285714285715	0.0100564573041637	16
224	0.0025575447570332	0.1339934747208474	0.0480456681869953	2	25	38.285714285714285	8.714285714285714	0.0134086097388849	18.3
802	0.0025575447570332	0.1339364949125517	0.0443395001158031	2	25	28.285714285714285	7.528571428571428	0.0077628793225123	12
225	0.0034100596760443	0.1394419567302606	0.0500920043845218	2	26	45.2	10.759999999999998	0.0155257586450247	22.8
808	0.0017050298380221	0.0003661255767084	0.0477162121765702	2	24	26.17142857142857	6.508571428571428	0.0084685956245589	12.7
226	0.0017050298380221	0.069826694094564	0.0522697936834335	2	24	24	6.4	0.0091743119266055	12.1
708	0.0017050298380221	0.0038695351514499	0.0474328471158779	2	24	24	6.4	0.0091743119266055	12.1
709	0.0034100596760443	0.0752797829820951	0.0522906230444595	2	26	47.25714285714286	10.86285714285714	0.0155257586450247	23.6
227	0.0017050298380221	0.0709519846915864	0.0546715721920705	2	24	26.742857142857144	6.537142857142857	0.0084685956245589	12
228	0.0034100596760443	0.1509109010374687	0.0573619611814761	2	26	33.714285714285715	9.637142857142855	0.0068807339449541	13.1
811	0.0017050298380221	0.0761880653730551	0.0546943601523744	2	24	32.91428571428571	6.645714285714285	0.0134086097388849	16.8
834	0.000852514919011	0	0.0538731427799986	1	12	15.885714285714286	3.345714285714286	0.0063514467184191	8
835	0.0017050298380221	0.1518470671644032	0.0602872856654618	2	24	26.742857142857144	6.5371428571428565	0.0084685956245589	12
229	0.0034100596760443	0.0051637765242232	0.0661865603400329	2	26	41.77142857142857	10.788571428571426	0.0105857445306986	18.128571428571423
230	0.0025575447570332	0.0012151769010546	0.0673315558128556	2	25	42.22857142857143	8.811428571428571	0.0162314749470712	20.28857142857143
730	0.0017050298380221	0.0010954073481185	0.0639605239467291	2	24	31.942857142857143	6.697142857142857	0.0112914608327452	14
731	0.0017050298380221	0.0049945399197831	0.0708201298688494	2	24	42.8	6.84	0.0268172194777699	23.006666666666668
858	0.0017050298380221	0.0022692962034197	0.0616343745822302	2	24	26.742857142857144	6.5371428571428565	0.0091743119266055	12
231	0.0017050298380221	0.0007054794674478	0.0680851741456509	2	24	29.88571428571429	6.594285714285714	0.0112914608327452	14.248571428571427
232	0.0034100596760443	0.058869593033211	0.0732252139986429	2	26	74.22857142857143	11.41142857142857	0.0430486944248412	40.64
233	0.0042625745950554	0.0537033964100925	0.0707710212188132	2	27	64.4	13.22	0.07481653026165	31.640952380952378
401	0.0059676044330775	0.1600512431247646	0.076865027983178	2	29	101.6	17.879999999999995	0.1482030915443447	52.02
427	0.0017050298380221	0.0009284783618021	0.0655536029402638	2	24	27.6	6.48	0.0127028934368383	15.333333333333334
428	0.0034100596760443	0.0063752891655415	0.0699571275246745	2	26	55.371428571428574	10.968571428571426	0.1319438120349801	30.76190476190476
1033	0.0017050298380221	0.005009554957299	0.0670318240092663	2	24	36.51428571428572	6.725714285714286	0.0176429075511644	20.700000000000003
236	0.0068201193520886	0.0406168868300131	0.0643819362444085	2	30	92.8	19.74	0.028228652081863	43.38095238095238
1051	0.0017050298380221	0.0002889724916033	0.0607297245883621	2	24	20.97142857142857	6.348571428571428	0.0063514467184191	10.195238095238096
237	0.0025575447570332	0.0156026183298136	0.0616013067130961	2	25	59.65714285714286	9.18285714285714	0.036697247706422	30.78
501	0.0017050298380221	0.0025135241497854	0.0616302391572045	2	24	36.57142857142857	6.628571428571428	0.0275229357798165	20.761904761904763
502	0.0017050298380221	0.0016200866166979	0.0602991586948714	2	24	41.77142857142857	6.788571428571428	0.0296400846859562	22.68
717	0.0025575447570332	0.0084628779719699	0.0642243801145977	2	25	55.142857142857146	8.957142857142857	0.0882529445628284	32.833333333333336
720	0.0017050298380221	0.0137493518898796	0.0601648709241486	2	24	36.57142857142857	6.628571428571428	0.0275229357798165	20.6
238	0.0025575447570332	0.0064659606977976	0.0588617163985246	2	25	34.51428571428571	8.725714285714286	0.0084685956245589	14.142857142857142
910	0.0034100596760443	0.066865708097913	0.0626731089246026	2	26	63.37142857142857	11.168571428571427	0.0303458009880028	34.17619047619047
239	0.0017050298380221	0.0043701642785435	0.0575380283386981	2	24	32.4	6.62	0.0148200423429781	16.119999999999997
1092	0.0017050298380221	0.000810264997328	0.0553069053708439	2	24	28.4	6.62	0.0084685956245589	12
240	0.0042625745950554	0.0754446290863387	0.0590091921109454	2	27	63.54285714285714	13.177142857142856	0.023288637967537	30.906666666666663
547	0.0017050298380221	0.0060265340857609	0.058854173409302	2	24	30.17142857142857	6.508571428571429	0.0148200423429781	16.22
1118	0.0034100596760443	0.0121571243577017	0.0554873193426952	2	26	44.17142857142857	9.822857142857142	0.0162314749470712	20.586666666666662
549	0.0025575447570332	0.0674425521663982	0.0585577638913028	2	25	51.08571428571428	8.954285714285714	0.0245236414961185	27.85333333333333
563	0.0042625745950554	0.1031400932468235	0.0551442087049875	2	27	61.02857142857143	13.151428571428568	0.0206422018348623	29.36
1154	0.0017050298380221	0.0001454618879092	0.0519563937099936	2	24	33.6	6.68	0.0148200423429781	17.54
244	0.0017050298380221	0.002189883659659	0.0474622582751499	2	24	17.82857142857143	6.291428571428571	0.0042342978122794	8.16
245	0.0017050298380221	0.001306369772192	0.0454991620962441	2	24	27.02857142857143	6.451428571428571	0.0127028934368383	14.8
276	0.0025575447570332	0.0139263789664161	0.0453688177614826	2	25	41.31428571428572	8.765714285714285	0.0169371912491178	20.8
747	0.0017050298380221	0.0589157289691998	0.0497286061609537	2	24	27.02857142857143	6.451428571428571	0.0127028934368383	14.86
250	0.0017050298380221	4.3644108481796045e-06	0.0019486055291681	1	13	6.057142857142857	3.105714285714286	0.0014114326040931	3
251	0.000852514919011	0	0.0013640238704177	1	12	3.142857142857143	2.0142857142857142	0.0010585744530698	2
252	0.0017050298380221	0.0009073125218826	0.068272415965436	2	24	27.88571428571429	6.494285714285714	0.0628471576891516	14.401904761904762
253	0.0042625745950554	0.0673491928398953	0.0739443796811284	2	27	94.17142857142858	13.80857142857143	0.1556594536529894	49.94
1009	0.0017050298380221	5.819214464239472e-06	0.0652416424745349	2	24	24	6.4	0.0091743119266055	12.14
254	0.0042625745950554	0.0078915847860844	0.0718112019700552	2	27	70.68571428571428	13.334285714285713	0.1313122412323825	35.10190476190476
711	0.0051150895140664	0.0665744541968841	0.0726173677285933	2	28	86.57142857142857	14.68	0.0845479339770838	41.40190476190476
995	0.0034100596760443	0.0019734307137308	0.0692503833232039	2	26	58.57142857142857	11.128571428571426	0.1256943153783032	29.241904761904763
255	0.0017050298380221	0.0028919919850019	0.0666185874962994	2	24	30.45714285714286	6.622857142857142	0.0628471576891516	14.373333333333331
403	0.0034100596760443	0.1733480783692591	0.0753949835343492	2	26	54.68571428571428	11.034285714285712	0.0720214696157571	26.40190476190476
860	0.0017050298380221	0.0012718307626349	0.0664787641600186	2	24	30.45714285714286	6.622857142857142	0.0628471576891516	14.373333333333331
256	0.0017050298380221	0.001881930021578	0.0637607305566414	2	24	17.82857142857143	6.291428571428571	0.0042342978122794	8.14
257	0.0017050298380221	0.0012431326814024	0.0618210448511897	2	24	17.82857142857143	6.291428571428571	0.0042342978122794	8
258	0.0017050298380221	0.0010811939879352	0.0609069083216614	2	24	26.742857142857144	6.537142857142857	0.0091743119266055	12
259	0.0034100596760443	0.0042758429393333	0.0639516176564072	2	26	38.62857142857143	10.73142857142857	0.0084685956245589	16
260	0.0017050298380221	0.0005356101979793	0.0605815251549252	2	24	26.742857142857144	6.5371428571428565	0.0091743119266055	12
466	0.0017050298380221	0.0037184591805669	0.0666185874962994	2	24	33.14285714285714	6.657142857142857	0.0141143260409315	16.333333333333336
467	0.0017050298380221	0.0020363347459589	0.0627287498735899	2	24	35.65714285714286	6.782857142857143	0.0141143260409315	16.46666666666667
261	0.0017050298380221	0.0006595837127946	0.0601491116756582	2	24	24	6.4	0.0091743119266055	12
262	0.0034100596760443	0.0181196754604193	0.0644361335951579	2	26	50	11	0.0148200423429781	22.2
263	0.0017050298380221	0.0119226236174661	0.0615146721403011	2	24	27.142857142857142	6.457142857142857	0.0112914608327452	14.08
748	0.0025575447570332	0.0825971367547412	0.0684453863188507	2	25	44.68571428571428	8.834285714285715	0.018348623853211	23.013333333333332
894	0.0034100596760443	0.0052531402634088	0.0630993394517398	2	26	39.88571428571428	9.745714285714286	0.0118207480592801	17
264	0.0025575447570332	0.0195641451712524	0.0606015098237762	2	25	46.400000000000006	8.92	0.0211714890613973	23.23333333333333
265	0.0051150895140664	0.0328854599128444	0.0589978215941278	2	28	79.65714285714286	15.482857142857142	0.0811679769800692	39.23333333333333
510	0.0025575447570332	0.0093279930697402	0.0596491385413973	2	25	38.971428571428575	8.748571428571429	0.0134086097388849	18.08
266	0.0017050298380221	0.0043902771966989	0.0554069902520796	2	24	39.37142857142857	6.868571428571428	0.0190543401552575	19.23333333333333
509	0.0025575447570332	0.0023393839100925	0.0557533890378741	2	25	47.37142857142857	7.92	0.0710185042872739	25.3
512	0.0042625745950554	0.0415925906094237	0.0582347736257514	2	27	62.62857142857143	12.239999999999998	0.0247000705716302	29.23333333333333
551	0.0017050298380221	0.0075553200969659	0.0573762936097805	2	24	43.37142857142857	6.868571428571428	0.0245236414961185	24.266666666666666
753	0.0034100596760443	0.0132750787523987	0.0577405760874388	2	26	79.77142857142857	11.588571428571427	0.1394835878305048	43.86666666666667
267	0.0025575447570332	0.0033398216534054	0.0527228265640556	2	25	32.114285714285714	8.605714285714285	0.0084685956245589	14.08
268	0.0025575447570332	0.0044946954745967	0.0513981917295605	2	25	41.02857142857143	8.85142857142857	0.0127028934368383	18
552	0.0017050298380221	1.091102712044901e-05	0.0509279820580492	2	24	26.17142857142857	6.508571428571429	0.0084685956245589	12
269	0.0034100596760443	0.0035534788620277	0.0508209076241549	2	26	46.17142857142856	9.86	0.015349329569513	21
754	0.0017050298380221	0.0036789403015008	0.0505718815393369	2	24	20.97142857142857	6.348571428571428	0.0063514467184191	10
270	0.0034100596760443	0.0072915471678501	0.0503059907113739	2	26	43.02857142857143	9.802857142857142	0.0132321806633733	19
553	0.0025575447570332	0.0029343905725434	0.0521422050635205	2	25	41.02857142857143	8.85142857142857	0.0127028934368383	18
1125	0.000852514919011	0	0.0480632664119604	1	12	15.885714285714286	3.345714285714286	0.0063514467184191	8
271	0.0017050298380221	0.0044124908116677	0.0479103423951062	2	24	24	6.4	0.0084685956245589	12
760	0.0025575447570332	0.0222089569248529	0.0522995549962407	2	25	38.285714285714285	8.714285714285714	0.0127028934368383	18
1126	0.000852514919011	0	0.0476024608415721	1	12	13.142857142857142	3.208571428571428	0.0063514467184191	8
272	0.0017050298380221	0.0032688201027667	0.0458009017401634	2	24	17.82857142857143	6.291428571428571	0.0042342978122794	8
273	0.0017050298380221	0.0025448430007685	0.044876738538156	2	24	17.82857142857143	6.291428571428571	0.0042342978122794	8
274	0.0017050298380221	0.0022896041363371	0.0445632196972141	2	24	17.82857142857143	6.291428571428571	0.0042342978122794	8
275	0.0017050298380221	0.0024147166669281	0.0448110588544724	2	24	20.97142857142857	6.348571428571429	0.0063514467184191	10.06
578	0.0025575447570332	0.0174650830270941	0.0440714463294778	2	25	35.08571428571429	8.654285714285713	0.0100564573041637	16.06
277	0.0042625745950554	0.1954651085315643	0.0714092423539592	2	27	74.4	13.319999999999997	0.0476358503881439	38
278	0.0025575447570332	0.0994650073386227	0.072177988715934	2	25	54.91428571428571	9.045714285714286	0.0285815102328863	28.23333333333333
284	0.0085251491901108	0.2125152023423502	0.0729808584458109	2	32	100.1714285714286	22.659999999999997	0.0329922371206774	47
290	0.0017050298380221	0.0343304557317812	0.0668269977736614	2	24	27.02857142857143	6.451428571428571	0.0127028934368383	14
378	0.0017050298380221	0.0052062572073395	0.0673908352457063	2	24	32.971428571428575	6.548571428571428	0.0162314749470712	18
837	0.0017050298380221	0.1541403225978522	0.0672428319472164	2	24	27.02857142857143	6.451428571428571	0.0127028934368383	14
279	0.0025575447570332	0.0639842274396611	0.0726633244520984	2	25	45.71428571428572	8.885714285714286	0.0699228570844796	22.8
280	0.0051150895140664	0.1321146545339617	0.0727842380664799	2	28	88.91428571428571	15.745714285714286	0.1411181239615856	44.06
1008	0.0017050298380221	0.012864103672391	0.0723143665878583	2	24	27.142857142857142	6.457142857142856	0.0112914608327452	14.233333333333334
281	0.0034100596760443	0.0535408467207383	0.0686243619274543	2	26	58.68571428571429	11.034285714285712	0.0775093073314803	30.8
287	0.0025575447570332	0.0238007891633774	0.0683944217720757	2	25	42.57142857142858	8.82857142857143	0.0678057081783398	20.8
292	0.0034100596760443	0.0423609908802091	0.0695124174662461	2	26	48.45714285714286	9.931428571428572	0.069217140782433	22.8
433	0.0034100596760443	0.0842811246515982	0.0724912859599855	2	26	60	11.1	0.1326958692741822	32.29333333333334
434	0.0025575447570332	0.0068724135511863	0.0692138561072245	2	25	56.57142857142857	9.128571428571428	0.1299193450031515	30.52666666666667
756	0.0017050298380221	0.0189490669203252	0.0652323758539149	2	24	24	6.4	0.0091743119266055	12.093333333333334
896	0.0042625745950554	0.0381635999980562	0.065736569412365	2	27	56.22857142857143	12.022857142857143	0.0190543401552575	26.093333333333334
897	0.0017050298380221	0.0068676021829414	0.0643458552994029	2	24	29.2	6.56	0.0112914608327452	14.093333333333334
282	0.0017050298380221	0.001508631349854	0.0381816969862816	1	13	5.314285714285714	3.031428571428571	0.0014114326040931	3
283	0.000852514919011	0	0.036603852889096	1	12	3.142857142857143	2.0142857142857142	0.0010585744530698	2
555	0.0017050298380221	0.003014353092476	0.0398982314481355	1	13	6.514285714285714	3.051428571428572	0.0021171489061397	4
285	0.0017050298380221	0.0009194796554153	0.0686602694273416	2	24	42.17142857142857	6.708571428571428	0.039167254763585	24
291	0.0017050298380221	0.0111104605987563	0.0702245477369248	2	24	51.08571428571429	6.954285714285714	0.0434015525758645	28.093333333333334
296	0.000852514919011	0	0.0674254631431385	1	12	31.314285714285717	3.517142857142857	0.0370501058574453	20
297	0.0034100596760443	0.1037167560072386	0.0700211224576137	2	26	65.42857142857143	11.17142857142857	0.0455187014820042	34
310	0.0017050298380221	0.0244598167714685	0.0679592397454111	2	24	42.17142857142857	6.708571428571428	0.039167254763585	24
404	0.0017050298380221	0.1564557849565301	0.0732427305955647	2	24	48.34285714285714	6.817142857142857	0.044107268877911	28.14
405	0.0017050298380221	0.0368211310598903	0.0681306248627041	2	24	42.17142857142857	6.708571428571428	0.039167254763585	24
847	0.0017050298380221	0.0022234519406381	0.0686705356159522	2	24	51.08571428571429	6.954285714285714	0.0434015525758645	28
848	0.0017050298380221	0.0078005045813151	0.0676688584351684	2	24	42.17142857142857	6.708571428571428	0.039167254763585	24
286	0.0017050298380221	0.000447213559213	0.0663682864450127	2	24	23.02857142857143	6.451428571428571	0.0063514467184191	10.093333333333334
865	0.0017050298380221	0.022518969569581	0.0676090890916367	2	24	29.2	6.56	0.0112914608327452	14.093333333333334
289	0.0017050298380221	0.0331959513785237	0.0632383534870208	2	24	17.82857142857143	6.291428571428571	0.0042342978122794	8
293	0.0017050298380221	0.003014353092476	0.0644723158839739	1	13	19.142857142857142	4.371428571428572	0.007410021171489	10.093333333333334
435	0.0017050298380221	0.0280941036610001	0.0655910514423719	2	24	32.114285714285714	6.705714285714285	0.0105857445306986	14.093333333333334
294	0.0017050298380221	0.001508631349854	0.0601058162805246	1	13	5.314285714285714	3.031428571428571	0.0017642907551164	3
295	0.000852514919011	0	0.0562863585022965	1	12	3.142857142857143	2.0142857142857142	0.0010585744530698	2
298	0.0025575447570332	0.0292247910639504	0.0655770032411634	2	25	35.14285714285714	8.657142857142857	0.0112914608327452	16
866	0.0017050298380221	0.0782959482812399	0.0661389029665162	2	24	30.17142857142857	6.508571428571428	0.0141143260409315	16
782	0.0017050298380221	0.0060317104959051	0.062883349380364	2	24	28.228571428571428	6.611428571428571	0.0084685956245589	12
783	0.0017050298380221	0.0246560307694624	0.0612848334933931	2	24	23.02857142857143	6.451428571428571	0.0063514467184191	10
299	0.0025575447570332	0.0154840525380793	0.0549627	2	25	32.114285714285714	8.605714285714285	0.0084685956245589	14
300	0.0017050298380221	0.01151874153328	0.051912347937096	2	24	23.02857142857143	6.451428571428571	0.0063514467184191	10
314	0.0025575447570332	0.0431166869436216	0.0574840155453393	2	25	37.48571428571428	8.774285714285714	0.0105857445306986	16
474	0.0017050298380221	0.0059573369989622	0.0531345568576952	2	24	28.228571428571428	6.611428571428571	0.0084685956245589	12
301	0.0017050298380221	0.0100930339895413	0.0491880199421108	2	24	17.82857142857143	6.291428571428571	0.0042342978122794	8
302	0.0017050298380221	0.0086804196783472	0.0467401325258995	2	24	17.82857142857143	6.291428571428571	0.0042342978122794	8
303	0.0017050298380221	0.00729108222501	0.0445891788543192	2	24	26.742857142857144	6.537142857142857	0.0084685956245589	12
304	0.0034100596760443	0.0131857454660421	0.0426354012439183	2	26	36.114285714285714	9.677142857142856	0.0089978828510938	15
305	0.0025575447570332	0.0105167753404967	0.0407026669206796	1	14	22.685714285714283	5.425714285714286	0.0084685956245589	12
519	0.0017050298380221	0.0029695435548608	0.0429905964803415	2	24	26.742857142857144	6.5371428571428565	0.0084685956245589	12
520	0.0017050298380221	0.0049291116672938	0.0440989526332986	2	24	26.742857142857144	6.5371428571428565	0.0084685956245589	12
306	0.0017050298380221	0.0045171652278658	0.0389243615729713	1	13	7.828571428571427	3.0828571428571427	0.0037050105857445	5
942	0.0017050298380221	0.003014353092476	0.0389210628982617	1	13	7.7142857142857135	3.071428571428571	0.0037050105857445	5
307	0.0017050298380221	0.003014353092476	0.0372919119970353	1	13	6.514285714285714	3.051428571428572	0.0021171489061397	4
308	0.0017050298380221	0.001508631349854	0.0357880886931729	1	13	5.314285714285714	3.031428571428571	0.0014114326040931	3
309	0.000852514919011	0	0.0343982730179746	1	12	3.142857142857143	2.0142857142857142	0.0010585744530698	2
311	0.0017050298380221	0.0236017077861719	0.0650107639888864	2	24	23.2	6.459999999999999	0.0063514467184191	10
312	0.0025575447570332	0.0507855893180572	0.0641884754995791	2	25	34.51428571428571	8.725714285714286	0.0084685956245589	14
313	0.0025575447570332	0.055660799034926	0.061089191566838	2	25	43.82857142857142	8.89142857142857	0.0155257586450247	20
321	0.0034100596760443	0.042655743770196	0.0601530507137509	2	26	47.42857142857143	10.87142857142857	0.0155257586450247	22
315	0.0017050298380221	0.0302442867884708	0.0542165673709701	2	24	23.942857142857143	6.397142857142857	0.0079393083980239	12
316	0.0025575447570332	0.0294368707815575	0.0513263905006133	2	25	24.914285714285715	7.451428571428571	0.0068807339449541	11
317	0.0025575447570332	0.0194027158273904	0.0485818524567079	1	14	16.742857142857144	5.328571428571428	0.0051164431898376	9
522	0.0017050298380221	0.0077355652407925	0.0486616382919568	2	24	20.8	6.34	0.0058221594918842	10
318	0.000852514919011	0	0.0460558104893189	1	12	5.142857142857142	2.1142857142857143	0.0026464361326746	3
945	0.0017050298380221	0.0164349164506283	0.0461066702338609	1	13	9.428571428571429	3.242857142857143	0.0037050105857445	5
319	0.0025575447570332	0.0427660225027178	0.0613749221167297	2	25	36.4	8.62	0.0134086097388849	18
320	0.0034100596760443	0.0828146826187203	0.0627544636468522	2	26	45.2	10.759999999999998	0.0155257586450247	22
406	0.0017050298380221	0.0356911365978427	0.0644994792780687	2	24	20.97142857142857	6.348571428571428	0.0063514467184191	10
407	0.0025575447570332	0.0413476340066951	0.057733317686925	2	25	40.62857142857143	8.831428571428571	0.0127028934368383	18
867	0.0017050298380221	0.0487125853952402	0.05897888046738	2	24	24	6.4	0.0091743119266055	12
322	0.0017050298380221	0.0071993381613416	0.0563658004663093	2	24	24	6.4	0.0091743119266055	12
436	0.0017050298380221	0.0279745930787279	0.0565740998028441	2	24	24	6.4	0.0091743119266055	12
323	0.0017050298380221	0.0057118014639203	0.0530363811073951	2	24	17.82857142857143	6.291428571428571	0.0042342978122794	8
324	0.0017050298380221	0.0042679088749809	0.0501576521814545	2	24	17.82857142857143	6.291428571428571	0.0042342978122794	8
325	0.0017050298380221	0.0028790563561824	0.0476592686348247	2	24	17.82857142857143	6.291428571428571	0.0042342978122794	8
326	0.0017050298380221	0.0015236643205533	0.0454721328910384	2	24	17.82857142857143	6.291428571428571	0.0042342978122794	8
327	0.0017050298380221	0.0002077944498272	0.0435243121872146	2	24	17.82857142857143	6.291428571428571	0.0042342978122794	8
328	0.0017050298380221	0.0003074484975273	0.0436733113540784	2	24	26.742857142857144	6.537142857142857	0.0084685956245589	12.233333333333333
523	0.0034100596760443	0.0061880071809106	0.04591308029586	2	26	39.885714285714286	9.745714285714286	0.0640543566554397	17.60666666666667
329	0.0025575447570332	0.0394850316179631	0.0546130616801817	2	25	32.285714285714285	8.614285714285714	0.0084685956245589	14
330	0.0017050298380221	0.0040711824786962	0.051623508368402	2	24	23.02857142857143	6.451428571428571	0.0063514467184191	10
408	0.0017050298380221	0.0327008828625841	0.0518098643126502	2	24	31.942857142857143	6.6971428571428575	0.0112914608327452	14
331	0.0017050298380221	0.0027203973211846	0.0490697731929578	2	24	17.82857142857143	6.291428571428571	0.0042342978122794	8
332	0.0017050298380221	0.0014239248320059	0.0468450165442154	2	24	17.82857142857143	6.291428571428571	0.0042342978122794	8
333	0.0017050298380221	0.0003167142110343	0.0448460640757239	2	24	20.97142857142857	6.348571428571429	0.0063514467184191	10
334	0.0025575447570332	0.0023129945783856	0.0457097329882546	2	25	36.22857142857143	8.611428571428572	0.0134086097388849	18
335	0.0025575447570332	0.0449272210244336	0.0480054920246146	2	25	33.2	8.559999999999999	0.0105857445306986	16.233333333333334
343	0.0034100596760443	0.0088110527388479	0.0449910405759687	2	26	50.91428571428571	10.945714285714288	0.0164079040225829	24
336	0.0025575447570332	0.0420050620700046	0.0457917685028654	2	25	39.2	8.76	0.0656422183350445	18.933333333333334
870	0.0017050298380221	0.0447960115935375	0.0502922188129093	2	24	20.97142857142857	6.348571428571428	0.0063514467184191	10
337	0.0034100596760443	0.0233108194391505	0.0437086407042101	2	26	50.514285714285705	11.025714285714283	0.1262517406814519	23.866666666666667
444	0.0017050298380221	0.0166776423517255	0.0436256036285431	2	24	27.142857142857142	6.457142857142856	0.0105857445306986	14.233333333333334
338	0.0025575447570332	0.0167511020620226	0.041719447899304	2	25	50.62857142857143	9.03142857142857	0.1289445177512821	26.1
443	0.0017050298380221	0.0012952601528319	0.0418353563672334	2	24	29.942857142857143	6.597142857142857	0.0629957822023699	14.933333333333334
954	0.0025575447570332	0.0015708934808033	0.0417251332969463	2	25	41.42857142857142	8.87142857142857	0.1213580675042814	20.1
339	0.0042625745950554	0.0161747573627936	0.0399294507215691	2	27	50.51428571428571	11.977142857142857	0.0689480298326102	21.7
340	0.000852514919011	0	0.0382071080403883	1	12	16.17142857142857	3.26	0.0097035991531404	10.466666666666669
531	0.0017050298380221	0.000957745713906	0.0388502763777429	2	24	27.02857142857143	6.451428571428571	0.0118207480592801	14.466666666666669
532	0.0025575447570332	0.0098444136026077	0.0382915242787634	2	25	44.114285714285714	8.805714285714286	0.0174664784756527	22.46666666666667
957	0.0017050298380221	0.0014693516522204	0.0382198262555227	2	24	27.02857142857143	6.451428571428571	0.0118207480592801	14.466666666666669
341	0.0034100596760443	0.0318040137523738	0.0493094848829169	2	26	41.6	10.78	0.0100564573041637	18
342	0.0025575447570332	0.0143129502876978	0.0470345170975972	2	25	38.114285714285714	7.717142857142858	0.0155257586450247	18
350	0.0017050298380221	0.0151509148613362	0.0468952409454728	2	24	35.65714285714286	6.782857142857143	0.0134086097388849	16
854	0.0017050298380221	0.0003091630875033	0.0488895616563219	2	24	26.742857142857144	6.5371428571428565	0.0091743119266055	12
976	0.0017050298380221	0.0045171652278658	0.0446759282295222	1	13	13.314285714285711	4.185714285714286	0.0047635850388143	8
344	0.0017050298380221	0.006075675558842	0.0429042498201213	2	24	24	6.4	0.0091743119266055	12
351	0.0034100596760443	0.014529956184548	0.0448635872032322	2	26	39.885714285714286	9.745714285714286	0.0118207480592801	17
345	0.0017050298380221	0.0046904600490836	0.0410794760464658	2	24	24	6.4	0.0091743119266055	12
346	0.0034100596760443	0.0126555260114961	0.040002486037757	2	26	50.22857142857143	10.911428571428573	0.0164079040225829	24
347	0.0034100596760443	0.0159418061465406	0.0417327162380271	2	26	43.42857142857143	9.777142857142856	0.0148200423429781	20
445	0.0025575447570332	0.0049665944760783	0.0383106892058298	2	25	38.114285714285714	8.705714285714286	0.01287932251235	18
965	0.0025575447570332	0.0045026171917052	0.03828673604264	2	25	29.085714285714285	7.46	0.0105857445306986	14
348	0.0017050298380221	0.001508631349854	0.0398584111260133	1	13	15.257142857142856	4.22	0.0067043048694424	9
956	0.0025575447570332	0.0026102121117527	0.0399589804845772	2	25	35.14285714285714	8.657142857142857	0.0105857445306986	16.46666666666667
349	0.000852514919011	0	0.0381420598122654	1	12	3.142857142857143	2.0142857142857142	0.0014114326040931	2
352	0.0017050298380221	0.0114697767781659	0.0427365693201962	2	24	32.68571428571428	6.6342857142857135	0.0119971771347918	16
977	0.000852514919011	0	0.0427008081632177	1	12	15.885714285714286	3.345714285714286	0.0063514467184191	8
353	0.0034100596760443	0.0100656488213988	0.0408111736081653	2	26	26.914285714285715	8.402857142857142	0.0061750176429075	11
354	0.000852514919011	0	0.0390136376316249	1	12	12.914285714285716	3.197142857142857	0.0056457304163726	8
449	0.0017050298380221	0.0041603584765426	0.0390900112519779	2	24	26.742857142857144	6.437142857142858	0.0093507410021171	14
450	0.0017050298380221	0.001508631349854	0.039016952017627	1	13	15.028571428571428	4.208571428571428	0.0059985885673959	9
355	0.000852514919011	0	0.000852514919011	1	12	2.057142857142857	2.005714285714286	0.0003528581510232	1
356	0.000852514919011	0	0.000852514919011	1	12	2.057142857142857	2.005714285714286	0.0003528581510232	1
357	0.000852514919011	0	0.0366901172118624	1	12	3.142857142857143	2.0142857142857142	0.0010585744530698	2
358	0.0017050298380221	0.001508631349854	0.0382755681473029	1	13	5.314285714285714	3.031428571428571	0.0014114326040931	3
359	0.0017050298380221	0.003014353092476	0.0400007439968199	1	13	6.514285714285714	3.051428571428572	0.002470007057163	4
360	0.0017050298380221	0.0045171652278658	0.0418849559689456	1	13	16.285714285714285	4.234285714285715	0.0067043048694424	10
361	0.0034100596760443	0.0114813101379444	0.0439512457246268	2	26	27.02857142857143	8.414285714285715	0.0061750176429075	11
362	0.0017050298380221	0.0037206602480731	0.0423542714252306	2	24	23.77142857142857	6.388571428571429	0.0077628793225123	12
611	0.000852514919011	0	0.0418734994711422	1	12	12.914285714285716	3.197142857142857	0.0056457304163726	8
612	0.0017050298380221	0.0117068046984337	0.0456552057457615	2	24	23.77142857142857	6.388571428571429	0.0077628793225123	12
363	0.0017050298380221	0.00257718460585	0.0408729179192353	2	24	23.2	6.459999999999999	0.0063514467184191	10
364	0.0025575447570332	0.1270756410592134	0.0410684558883562	2	25	34.51428571428571	8.725714285714286	0.0084685956245589	14
800	0.0025575447570332	0.1256448417028185	0.0395563104258635	2	25	37.48571428571428	8.774285714285714	0.0100564573041637	16
801	0.0017050298380221	0.125996904177905	0.042641339046422	2	24	26.17142857142857	6.508571428571429	0.0079393083980239	12
365	0.000852514919011	0	0.0024939242406891	1	12	3.142857142857143	2.0142857142857142	0.0010585744530698	2
366	0.0017050298380221	1.8912447008778284e-05	0.0030943134097439	1	13	7.514285714285714	3.1514285714285712	0.002470007057163	4
367	0.0025575447570332	8.583341334753222e-05	0.0038858819564226	1	14	11.057142857142855	4.2057142857142855	0.0031757233592095	6
382	0.0017050298380221	5.819214464239472e-05	0.0034811025859619	1	13	8.885714285714286	3.1885714285714286	0.0031757233592095	5
590	0.0017050298380221	6.983057357087367e-05	0.003797566457413	1	13	8.885714285714286	3.1885714285714286	0.0031757233592095	5
368	0.000852514919011	0	0.0037761703774601	1	12	4.371428571428572	2.0371428571428574	0.0021171489061397	3
369	0.0025575447570332	0.0002022177026323	0.0042596247164429	1	14	9.971428571428572	4.097142857142857	0.0035285815102328	6
370	0.0025575447570332	0.0002865963123637	0.0047347367040461	1	14	11.314285714285711	4.131428571428572	0.0045871559633027	7
840	0.0017050298380221	0.0001047458603563	0.0038230793262484	1	13	7.628571428571428	3.062857142857143	0.0031757233592095	5
371	0.000852514919011	0	0.0041448873503434	1	12	4.457142857142857	2.045714285714286	0.0021171489061397	3
623	0.0025575447570332	0.0003593364931667	0.0052384320980936	1	14	10.371428571428572	4.137142857142857	0.0035285815102328	6
793	0.0017050298380221	7.419498441905327e-05	0.0299236735861016	2	24	23.02857142857143	6.451428571428571	0.0063514467184191	10
376	0.0025575447570332	0.0551382693850157	0.0342801673595438	2	25	35.14285714285714	8.657142857142857	0.0105857445306986	16
831	0.0017050298380221	0.0013980662750335	0.0319847163590423	2	24	24	6.4	0.0084685956245589	12
832	0.0017050298380221	0.001508631349854	0.0319380071070576	1	13	15.257142857142856	4.22	0.0067043048694424	9
796	0.0017050298380221	0.0224017934818978	0.0330420908809301	2	24	28.228571428571428	6.611428571428571	0.0084685956245589	12
797	0.0017050298380221	0.0563384823682651	0.0354962740811909	2	24	28.228571428571428	6.611428571428571	0.0084685956245589	12
377	0.0034100596760443	0.0156067187883101	0.0688403720601796	2	26	44.05714285714286	8.737142857142857	0.0215243472124206	22.14
998	0.0034100596760443	0.0105196849477289	0.0639382628705956	1	15	21.828571428571426	6.288571428571429	0.0081157374735356	13
1006	0.0017050298380221	0.001508631349854	0.0638848994574333	1	13	15.028571428571428	4.208571428571428	0.0059985885673959	9
379	0.0017050298380221	1.8912447008778284e-05	0.0022279056550156	1	13	5.314285714285714	3.031428571428571	0.0014114326040931	3
380	0.0017050298380221	3.491528678543684e-05	0.0026108269394714	1	13	6.514285714285714	3.051428571428572	0.0021171489061397	4
986	0.000852514919011	0	0.0018987832287065	1	12	3.142857142857143	2.0142857142857142	0.0010585744530698	2
381	0.0017050298380221	4.800851932997565e-05	0.0030380531659304	1	13	6.685714285714286	3.0685714285714285	0.0021171489061397	4
383	0.000852514919011	0	0.0035995074358245	1	12	3.142857142857143	2.0142857142857142	0.0010585744530698	2
384	0.0017050298380221	5.382773379421512e-05	0.0040361689936131	1	13	5.314285714285714	3.031428571428571	0.0014114326040931	3
385	0.0017050298380221	0.0001047458603563	0.0045593760853777	1	13	6.514285714285714	3.051428571428572	0.0021171489061397	4
386	0.0017050298380221	0.0001527543796862	0.0051942259200506	1	13	6.685714285714286	3.0685714285714285	0.0021171489061397	4
387	0.0017050298380221	0.0001978532917841	0.0059758812769514	1	13	6.857142857142858	3.085714285714286	0.002470007057163	4
390	0.0025575447570332	0.0001673024158468	0.0061860881560402	2	25	24.8	7.3914285714285715	0.0063514467184191	11
861	0.000852514919011	0	0.0058342727158862	1	12	9.942857142857145	3.148571428571429	0.0037050105857445	6
391	0.000852514919011	0	0.0052162353519152	1	12	9.942857142857145	3.148571428571429	0.0037050105857445	6
395	0.0017050298380221	0.0006598274584154	0.0555947878222356	2	24	24	6.4	0.0614079205227651	12.673333333333334
987	0.0025575447570332	0.0031199711688831	0.0568612779744321	2	25	32.22857142857143	7.517142857142857	0.0649365020329979	17.406666666666666
396	0.0017050298380221	0.0007931872033026	0.0558177615701857	2	24	20.97142857142857	6.348571428571429	0.0063514467184191	10.333333333333332
682	0.0025575447570332	0.0071768657895036	0.0613298447218386	2	25	38.97142857142857	8.748571428571427	0.0134086097388849	18.042857142857144
402	0.0034100596760443	0.2147942968768321	0.0767750822800883	2	26	58.114285714285714	11.005714285714284	0.0310515172900494	31.46666666666667
732	0.0025575447570332	0.0099656862631137	0.0724341206844079	2	25	55.71428571428571	8.985714285714284	0.1383415996905549	32.46666666666667
1019	0.0025575447570332	0.045165779803619	0.0740337780606897	2	25	49.371428571428574	8.868571428571428	0.0289343683839096	28.07333333333333
452	0.0017050298380221	0.1743658370816372	0.0737366207272198	2	24	34.91428571428571	6.645714285714286	0.0677871718034776	19.235714285714288
475	0.0017050298380221	0.0042697323213733	0.0707710212188132	2	24	24	6.4	0.0091743119266055	12.028571428571428
851	0.0025575447570332	0.0045249068613942	0.0571584993403221	2	25	32.285714285714285	8.614285714285714	0.0084685956245589	14
410	0.0017050298380221	0.0005060646729139	0.0615558962872923	2	24	38.8	6.84	0.0176429075511644	18.992857142857144
862	0.0025575447570332	0.0027852694989921	0.0575777022753699	2	25	37.82857142857142	7.742857142857143	0.0146436132674664	17.552857142857142
1024	0.0017050298380221	0.0024693067163549	0.0583642829075471	2	24	26.742857142857144	6.5371428571428565	0.0091743119266055	12.4
1014	0.0017050298380221	0.0010060285622352	0.0579701536383071	2	24	20.97142857142857	6.348571428571428	0.0063514467184191	10.152857142857144
1029	0.000852514919011	0	0.0534343853635239	1	12	13.37142857142857	3.22	0.0533616944549628	8.426190476190476
1015	0.0017050298380221	0.0004055930493211	0.0564246627187773	2	24	20.97142857142857	6.348571428571428	0.0063514467184191	10.233333333333334
416	0.0042625745950554	0.0037038457294033	0.0567979893890042	2	27	60.05714285714286	13.102857142857143	0.0197600564573041	28.78
883	0.0017050298380221	0.001013306233892	0.0563174178049648	2	24	30.457142857142856	6.522857142857143	0.0148200423429781	16.78
418	0.0017050298380221	0.000740523925911	0.0542421804888967	2	24	20.97142857142857	6.348571428571428	0.0063514467184191	10.1
419	0.0017050298380221	0.0011668989513603	0.0555914231313306	2	24	17.82857142857143	6.291428571428571	0.0042342978122794	8.2
420	0.0017050298380221	0.0020048531133589	0.057610203487141	2	24	26.742857142857144	6.537142857142857	0.0091743119266055	12
421	0.0034100596760443	0.0060897553049614	0.0609635019844014	2	26	41.94285714285714	10.797142857142855	0.0105857445306986	18.042857142857144
691	0.0017050298380221	0.0018073288658492	0.058220009152499	2	24	29.88571428571429	6.594285714285714	0.0112914608327452	14
683	0.0034100596760443	0.0058354873572502	0.0598980817997376	2	26	48.22857142857143	10.911428571428573	0.0148200423429781	22
425	0.0017050298380221	0.0007927347043118	0.0638715725192251	2	24	27.6	6.48	0.0127028934368383	14.2
712	0.0017050298380221	0.0019088492557784	0.0644135402804331	2	24	27.6	6.48	0.0127028934368383	14.2
426	0.0017050298380221	0.000215491323492	0.0618710147109643	2	24	17.82857142857143	6.291428571428571	0.0042342978122794	8.12
429	0.0034100596760443	0.0041105612867438	0.069057746364858	2	26	45.6	10.779999999999998	0.1234752164104212	23.72190476190476
733	0.0017050298380221	0.0049295411246886	0.067356242897923	2	24	24.228571428571428	6.411428571428571	0.0614079205227651	12.96
430	0.0017050298380221	0.0007162279748105	0.0664114730965929	2	24	24	6.4	0.0614079205227651	12.8
1016	0.0017050298380221	0.0018302306465806	0.064179505617592	2	24	24	6.4	0.0614079205227651	12.7
431	0.0017050298380221	0.0012725079301984	0.0685475436118639	2	24	24.228571428571428	6.411428571428571	0.0091743119266055	12.766666666666666
432	0.0034100596760443	0.1130402729132525	0.0740875209226469	2	26	52.28571428571428	10.914285714285716	0.0726993813555103	28.421904761904763
465	0.0034100596760443	0.111014552104227	0.0718505228722604	2	26	53.885714285714286	10.994285714285713	0.0726993813555103	28.33333333333333
1020	0.0017050298380221	0.0054648227290478	0.071237558895531	2	24	27.6	6.48	0.0635250694289048	15.98857142857143
468	0.0034100596760443	0.0064417878020693	0.0648318100225139	2	26	42.285714285714285	10.814285714285711	0.0663015936999355	18.426666666666662
437	0.0017050298380221	0.0266019858669754	0.0534686002909934	2	24	17.82857142857143	6.291428571428571	0.0042342978122794	8.233333333333334
438	0.0017050298380221	0.0252698706892032	0.0507535133384339	2	24	24	6.4	0.0614079205227651	12.606666666666667
439	0.0034100596760443	0.0246273324254435	0.048377157233843	2	26	60.400000000000006	11.22	0.1216549830163976	29.54
440	0.0042625745950554	0.0141204982429897	0.04619710729764	2	27	57.42857142857143	13.071428571428571	0.1180985969438713	27.4
950	0.0025575447570332	0.001508631349854	0.0460327294977937	2	25	40.62857142857143	7.782857142857142	0.1205500676261721	20.77333333333333
441	0.0017050298380221	0.0040961822186999	0.0441604367499508	2	24	33.42857142857143	6.671428571428571	0.0644350193687564	16.7
527	0.0017050298380221	0.0015949496977403	0.0439176229691119	2	24	30.45714285714286	6.622857142857142	0.0628471576891516	14.7
528	0.0017050298380221	0.0045157021320791	0.0439764965959198	2	24	30.45714285714286	6.622857142857142	0.0628471576891516	14.7
442	0.0025575447570332	0.0028901500209863	0.0423308486289219	2	25	21.82857142857143	7.3428571428571425	0.0047635850388143	9.373333333333331
953	0.000852514919011	0	0.0404001180682167	1	12	9.942857142857145	3.148571428571429	0.0037050105857445	6
446	0.0017050298380221	0.0005105310000869	0.0367488331425875	2	24	23.02857142857143	6.451428571428571	0.0063514467184191	10
969	0.0025575447570332	0.0015231793860146	0.0367326675357504	2	25	27.02857142857143	7.502857142857143	0.0068807339449541	11
447	0.0017050298380221	0.0002630769872374	0.0362070670660639	2	24	20.8	6.34	0.0058221594918842	10
448	0.0025575447570332	0.0028561270347448	0.0375679789120236	2	25	21.82857142857143	7.3428571428571425	0.0047635850388143	9
973	0.000852514919011	0	0.0360394351786784	1	12	9.942857142857145	3.148571428571429	0.0037050105857445	6
451	0.000852514919011	0	0.0373708077789567	1	12	3.142857142857143	2.0142857142857142	0.0014114326040931	2
478	0.0025575447570332	0.0008351221688951	0.0666911409568704	2	25	50.971428571428575	9.048571428571428	0.1242550782119167	26.72047619047619
874	0.0034100596760443	0.0073474048404872	0.0611176448465617	2	26	39.02857142857143	8.711428571428572	0.0146436132674664	17.85238095238095
688	0.0025575447570332	0.0028315809887779	0.0610973183716227	2	25	31.02857142857143	7.502857142857143	0.0633764449156865	15.49047619047619
694	0.0017050298380221	0.0010996005351144	0.0580287500409992	2	24	27.02857142857143	6.451428571428571	0.0628471576891516	14.42142857142857
461	0.0025575447570332	0.0030152117163863	0.063474333798561	2	25	41.42857142857142	8.771428571428572	0.0665521682748961	22.3
1045	0.000852514919011	0	0.0586025956615399	1	12	9.942857142857145	3.148571428571429	0.0037050105857445	6.266666666666667
462	0.0042625745950554	0.0274303430200738	0.0667153605751726	2	27	68.57142857142857	13.32857142857143	0.1396140094831813	34.871428571428574
1018	0.0017050298380221	0.0008858825088759	0.0616840430057737	2	24	23.02857142857143	6.451428571428571	0.0063514467184191	10.2
463	0.0017050298380221	0	0.0649280472466937	2	24	33.48571428571428	6.574285714285714	0.1200207803996372	21.633333333333333
464	0.0034100596760443	0.0296500538619185	0.0683282812169141	2	26	51.771428571428565	10.888571428571428	0.1347017999311486	29.03333333333334
1047	0.0017050298380221	0.0015488460173952	0.0645493383274052	2	24	24	6.4	0.0614079205227651	13.6
469	0.0017050298380221	0.0012201722542289	0.0615064339359164	2	24	35.65714285714286	6.782857142857143	0.0134086097388849	16.46666666666667
1067	0.0017050298380221	0.0009837533459447	0.061754543794472	2	24	26.742857142857144	6.5371428571428565	0.0091743119266055	12.466666666666669
470	0.0034100596760443	0.0105643439919258	0.0616178362111073	2	26	42.91428571428571	9.797142857142855	0.0144671841919548	19
471	0.0017050298380221	0.0075201362509572	0.0583828312717839	2	24	26.742857142857144	6.5371428571428565	0.0084685956245589	12
1068	0.000852514919011	0	0.057610203487141	1	12	15.885714285714286	3.345714285714286	0.0063514467184191	8
472	0.0017050298380221	0.0064794667309357	0.0558652891618402	2	24	23.02857142857143	6.451428571428571	0.0063514467184191	10
473	0.0025575447570332	0.0064899492368712	0.0541111684476569	2	25	28.97142857142857	8.548571428571428	0.0063514467184191	12
899	0.0017050298380221	0.0009506493428141	0.0551541422120197	2	24	23.02857142857143	6.451428571428571	0.0063514467184191	10
476	0.0017050298380221	0.0032600210755911	0.0675941632496119	2	24	23.02857142857143	6.451428571428571	0.0063514467184191	10.466666666666669
477	0.0025575447570332	0.0027896135006736	0.0654601685004972	2	25	32.971428571428575	8.64857142857143	0.0641844447937958	14.653333333333332
900	0.0017050298380221	0.0014475751137341	0.0624642695953061	2	24	23.02857142857143	6.451428571428571	0.0063514467184191	10.606666666666666
620	0.0017050298380221	0.0008820612876896	0.0626731089246026	2	24	24.914285714285715	6.445714285714286	0.0614079205227651	13.046666666666669
481	0.0017050298380221	0.0028866318894853	0.0583161122721717	2	24	23.02857142857143	6.451428571428571	0.0063514467184191	10.36
482	0.0025575447570332	0.0024697542850317	0.0561041463717919	2	25	36.05714285714286	8.702857142857143	0.0112914608327452	16.152857142857144
483	0.0017050298380221	0.0006076353406551	0.0542774380664762	2	24	23.02857142857143	6.451428571428571	0.0063514467184191	10.1
484	0.0017050298380221	0.0011396634258635	0.056369259551947	2	24	20.97142857142857	6.348571428571429	0.0063514467184191	10.233333333333334
487	0.0025575447570332	0.0030687465829071	0.0562553334394277	2	25	32.457142857142856	8.622857142857143	0.0084685956245589	14.233333333333334
488	0.0017050298380221	0.0010636748880117	0.0538510338511448	2	24	28.4	6.619999999999999	0.0084685956245589	12
672	0.0017050298380221	0.0009257844863605	0.0556183520677551	2	24	32.85714285714286	6.742857142857143	0.0635250694289048	14.766666666666666
489	0.0025575447570332	0.003644570953069	0.0533072418547372	2	25	34.68571428571428	8.734285714285715	0.0084685956245589	14.333333333333332
490	0.0025575447570332	0.009935712975577	0.0565357964177372	2	25	53.65714285714286	9.282857142857145	0.0705822324493706	23.859523809523807
675	0.0017050298380221	0.0017460968408027	0.0505190344515992	2	24	23.2	6.46	0.0063514467184191	10
491	0.0034100596760443	0.0046892841593571	0.0534281691716482	2	26	44.4	10.919999999999998	0.0105857445306986	18.71333333333333
492	0.0017050298380221	0.0006928512314195	0.050563529912968	2	24	26.97142857142857	6.548571428571428	0.0091743119266055	13.239999999999998
696	0.0025575447570332	0.0023351355138232	0.0593868936703289	2	25	28.228571428571428	7.462857142857143	0.1141708163454596	13.94
500	0.0017050298380221	0.002647968486285	0.0629479909812895	2	24	34.68571428571428	6.634285714285714	0.1173900896535642	19.22190476190476
689	0.0017050298380221	0.0031515402201003	0.0630300613737032	2	24	37.65714285714286	6.682857142857143	0.118977951333169	21.31904761904762
698	0.0051150895140664	0.0530504598576712	0.0651306164928722	2	28	76.97142857142858	14.354285714285714	0.2993576795042531	41.97904761904762
503	0.0025575447570332	0.002064319335512	0.0613257500600198	2	25	41.54285714285714	8.777142857142856	0.0190543401552575	21.042857142857144
504	0.0051150895140664	0.0663290031917718	0.0637784394111218	2	28	75.08571428571429	15.354285714285714	0.0261115031757233	37.88
1046	0.0017050298380221	0.0007849587201029	0.062113678955841	2	24	23.02857142857143	6.451428571428571	0.0063514467184191	10.313333333333333
505	0.0034100596760443	0.0051831227727165	0.0596685126931906	2	26	48.74285714285715	9.88857142857143	0.0217007762879322	24.500000000000004
737	0.0017050298380221	0.0003373689585642	0.0603585940595989	2	24	30.4	6.52	0.0169371912491178	17.2
738	0.0017050298380221	0.0015540636312252	0.0597966984180051	2	24	36.57142857142857	6.628571428571428	0.0218772053634438	21.933333333333334
749	0.0025575447570332	0.066985587796326	0.0653949227110193	2	25	44.68571428571428	8.834285714285715	0.0211714890613973	23.5
506	0.0025575447570332	0.0022486043339361	0.0562105797930957	2	25	35.14285714285714	8.657142857142857	0.0105857445306986	17.113333333333333
750	0.0017050298380221	0.002369542331938	0.0609796909247146	2	24	27.142857142857142	6.457142857142857	0.0105857445306986	15.36
1052	0.000852514919011	0	0.0559026890876378	1	12	13.142857142857142	3.208571428571428	0.0063514467184191	8.68
507	0.0017050298380221	0.0004290542244129	0.0541973734009309	2	24	32.22857142857143	6.611428571428571	0.0599034725300403	16.96666666666667
751	0.0017050298380221	0.0001247494100771	0.0546423012729909	2	24	31.942857142857143	6.6971428571428575	0.0635250694289048	14.833333333333332
508	0.0042625745950554	0.0027906479558974	0.0547955070332862	2	27	58.22857142857143	12.062857142857144	0.1249329899516699	28.986666666666665
752	0.0034100596760443	0.004828416449697	0.0562140198530585	2	26	60.4	11.12	0.1241342582609917	32.60666666666667
1048	0.000852514919011	0	0.0516032069887065	1	12	16.17142857142857	3.26	0.0556691747177608	10.866666666666667
1053	0.000852514919011	0	0.0524518664001243	1	12	9.942857142857145	3.148571428571429	0.0037050105857445	6.28
511	0.0017050298380221	5.504007014093167e-05	0.0569564757486809	2	24	30.17142857142857	6.508571428571428	0.0139378969654199	16.08
758	0.0034100596760443	0.0426264819716279	0.0607216952732846	2	26	41.77142857142857	10.788571428571426	0.0105857445306986	18
513	0.0017050298380221	0.003014353092476	0.0546553066999272	1	13	19.428571428571427	4.285714285714286	0.0107621736062103	12.08
554	0.0025575447570332	0.0274830840387316	0.0550285816198764	2	25	44.457142857142856	8.822857142857144	0.0181721947776993	22.08
759	0.0017050298380221	0.0323296026510171	0.0589221299890292	2	24	35.94285714285714	6.6971428571428575	0.0167607621736062	18.08
1095	0.0017050298380221	0.001508631349854	0.0514846188217575	1	13	5.314285714285714	3.031428571428571	0.0017642907551164	3
514	0.0017050298380221	0.0090081439906427	0.0485947034387354	1	13	13.657142857142858	4.220000000000001	0.0047635850388143	8
515	0.0025575447570332	0.0208502645098498	0.0513809411198174	2	25	26.17142857142857	7.428571428571429	0.0072335920959774	12
558	0.0017050298380221	0.0075140606769492	0.0460904754076459	1	13	7.0285714285714285	3.1028571428571428	0.002470007057163	4
516	0.0025575447570332	0.0094635166069492	0.04876497581222	2	25	25.88571428571429	7.4	0.0072335920959774	12
785	0.0017050298380221	0.0218308021470741	0.054254996125161	2	24	20.8	6.34	0.0058221594918842	10
517	0.0017050298380221	0.0051655417905696	0.0464024796362201	2	24	20.8	6.34	0.0058221594918842	10
1108	0.0017050298380221	0.001508631349854	0.046225005505459	1	13	12.057142857142855	4.16	0.0040578687367678	7
518	0.0017050298380221	0.0038256676601785	0.0443373598686574	2	24	17.82857142857143	6.291428571428571	0.0042342978122794	8
521	0.0017050298380221	0.006312767304286	0.0462645856955261	2	24	17.82857142857143	6.291428571428571	0.0042342978122794	8
524	0.0017050298380221	0.0014164937875036	0.043660855803735	2	24	26.742857142857144	6.5371428571428565	0.0084685956245589	12.233333333333333
951	0.000852514919011	0	0.0436504816042853	1	12	15.885714285714286	3.345714285714286	0.0063514467184191	8.233333333333333
525	0.0017050298380221	1.3820634352568747e-05	0.0417421987911373	2	24	17.82857142857143	6.291428571428571	0.0042342978122794	8
526	0.0017050298380221	0.0001030485894709	0.0418639571760164	2	24	17.82857142857143	6.291428571428571	0.0042342978122794	8.14
529	0.0017050298380221	0.0031273345478193	0.0420537077373398	2	24	17.82857142857143	6.291428571428571	0.0042342978122794	8.14
530	0.0017050298380221	0.0018117071443625	0.040382356651674	2	24	17.82857142857143	6.291428571428571	0.0042342978122794	8
533	0.0017050298380221	0.0003159348519543	0.0368047876106493	2	24	23.02857142857143	6.451428571428571	0.0063514467184191	10
959	0.0034100596760443	0.0075533403745828	0.036723855925115	2	26	33.25714285714286	8.577142857142858	0.0091743119266055	14
534	0.0017050298380221	0.0010280612220156	0.038285140230034	2	24	23.02857142857143	6.451428571428571	0.0063514467184191	10
535	0.0017050298380221	0.0025040964445484	0.0531007679731169	2	24	20.8	6.34	0.0058221594918842	10.333333333333332
591	0.0017050298380221	0.001084208115274	0.050259197001476	2	24	17.82857142857143	6.291428571428571	0.0042342978122794	8
1139	0.0017050298380221	0.0045171652278658	0.0529874291548299	1	13	13.314285714285711	4.185714285714286	0.0047635850388143	8.333333333333332
621	0.0017050298380221	4.479582801117678e-05	0.060090087949691	2	24	24	6.4	0.0084685956245589	12.713333333333336
622	0.000852514919011	0	0.0579482104850783	1	12	13.142857142857142	3.208571428571428	0.0063514467184191	8.38
539	0.0017050298380221	0.0152570980514247	0.0613380356860752	2	24	33.48571428571428	6.574285714285714	0.0167607621736062	19.37333333333333
1112	0.000852514919011	0	0.0561693318901104	1	12	16.457142857142856	3.274285714285714	0.0097035991531404	10.593333333333334
544	0.0017050298380221	0	0.0583087084618153	2	24	34.285714285714285	6.614285714285714	0.1701650446519504	22.066666666666663
702	0.0025575447570332	0.0131815304291114	0.0589183505066694	2	25	39.02857142857143	8.751428571428571	0.1151085708476045	20.28666666666667
548	0.0025575447570332	0.0578400283868089	0.0603149966773246	2	25	38.51428571428571	8.725714285714286	0.0134086097388849	18.36
550	0.0042625745950554	0.0181635808548322	0.0566648417272657	2	27	51.54285714285714	11.928571428571429	0.0682886544677192	24.013333333333332
741	0.0017050298380221	0.0002711638479731	0.0541558330522361	2	24	27.02857142857143	6.451428571428571	0.0118207480592801	15.133333333333333
742	0.000852514919011	0	0.0532577888559736	1	12	16.17142857142857	3.26	0.0097035991531404	11.033333333333331
556	0.0017050298380221	0.0045171652278658	0.0417725719404691	1	13	6.685714285714286	3.0685714285714285	0.0021171489061397	4
557	0.0017050298380221	0.0060170677560236	0.0438275161942445	1	13	6.857142857142858	3.085714285714286	0.0021171489061397	4
593	0.0025575447570332	0.0258442068179941	0.0503943097821351	2	25	34.85714285714286	7.688571428571429	0.0134086097388849	16.66
594	0.0017050298380221	0.000783754426343	0.050281206722081	2	24	26.97142857142857	6.548571428571428	0.0091743119266055	12.66
911	0.0017050298380221	0.0009278010061421	0.0577696279496211	2	24	20.97142857142857	6.348571428571428	0.0063514467184191	10.833333333333332
564	0.0017050298380221	0.0329443615143404	0.0520948890879637	2	24	30.45714285714286	6.622857142857142	0.0127028934368383	14.72
745	0.0025575447570332	0.0073309268014276	0.0520270226224286	2	25	35.542857142857144	7.682857142857143	0.0141143260409315	16.72
746	0.0017050298380221	0.0602283255317898	0.0522846701046776	2	24	30.45714285714286	6.622857142857142	0.0127028934368383	14.78
565	0.0017050298380221	0.0315302923995302	0.0493651359380328	2	24	23.2	6.459999999999999	0.0063514467184191	10.06
566	0.0025575447570332	0.0303206231927764	0.0469383762276548	2	25	41.25714285714285	8.862857142857143	0.0121736062103034	18
567	0.0025575447570332	0.0074653247558112	0.0446151682727305	2	25	28.4	7.531428571428571	0.0077628793225123	12
580	0.0034100596760443	0.0209036793860209	0.0447368539060479	2	26	45.25714285714286	9.914285714285716	0.0125264643613267	19
568	0.0017050298380221	0.0045171652278658	0.0424874917618288	1	13	13.314285714285711	4.185714285714286	0.0047635850388143	8
775	0.0017050298380221	5.819214464239472e-05	0.0425642763854947	2	24	26.742857142857144	6.437142857142858	0.0093507410021171	14
569	0.0017050298380221	0.003014353092476	0.0405499330919555	1	13	6.514285714285714	3.051428571428572	0.002470007057163	4
570	0.0017050298380221	0.001508631349854	0.0387781096972591	1	13	5.314285714285714	3.031428571428571	0.0014114326040931	3
571	0.000852514919011	0	0.0371516374534451	1	12	3.142857142857143	2.0142857142857142	0.0010585744530698	2
574	0.000852514919011	0	0.0416060644289974	1	12	9.942857142857145	3.148571428571429	0.0037050105857445	6.466666666666667
575	0.0025575447570332	0.0025546686333764	0.0436567055322707	2	25	27.02857142857143	7.502857142857143	0.062596583114191	12.866666666666667
1164	0.0017050298380221	0.003014353092476	0.0410702921707568	1	13	19.142857142857142	4.371428571428572	0.007410021171489	10.8
766	0.0025575447570332	0.0116637258049029	0.0436380390706911	2	25	28.114285714285717	7.511428571428572	0.0077628793225123	12
767	0.0017050298380221	0.0124251440561025	0.0421018968877012	2	24	31.942857142857143	6.597142857142857	0.0121736062103034	16
579	0.000852514919011	0	0.0425859837915052	1	12	16.114285714285714	3.3571428571428568	0.0063514467184191	8
581	0.0034100596760443	0.0105596920471705	0.0426274867458222	2	26	37.31428571428571	8.685714285714285	0.0112914608327452	16
1155	0.0017050298380221	0.0067586238270708	0.0428482103092306	2	24	26.97142857142857	6.548571428571428	0.0084685956245589	12
582	0.0017050298380221	0.0045171652278658	0.0406810347844889	1	13	16.285714285714285	4.234285714285714	0.0067043048694424	10
928	0.0017050298380221	0.003014353092476	0.0406774316637428	1	13	16.17142857142857	4.222857142857143	0.0067043048694424	10
583	0.0017050298380221	0.003014353092476	0.0389012825850828	1	13	6.514285714285714	3.051428571428572	0.002470007057163	4
584	0.0017050298380221	0.001508631349854	0.0372677033472218	1	13	5.314285714285714	3.031428571428571	0.0014114326040931	3
585	0.000852514919011	0	0.0357630074910051	1	12	3.142857142857143	2.0142857142857142	0.0010585744530698	2
586	0.000852514919011	0	0.0023207350573079	1	12	5.257142857142857	2.025714285714286	0.0035285815102328	4
587	0.0034100596760443	5.237293017815525e-05	0.0028320834597656	1	15	9.485714285714286	5.048571428571428	0.0021171489061397	5
588	0.0017050298380221	5.819214464239472e-05	0.0032133254639648	1	13	8.62857142857143	3.062857142857143	0.0045871559633027	6
812	0.000852514919011	0	0.0023207350573079	1	12	5.257142857142857	2.025714285714286	0.0035285815102328	4
820	0.000852514919011	0	0.0023207350573079	1	12	5.257142857142857	2.025714285714286	0.0035285815102328	4
589	0.0017050298380221	6.546616272269407e-05	0.0035551685984291	1	13	6.685714285714286	3.0685714285714285	0.0021171489061397	4
592	0.0017050298380221	0.0002167657387929	0.0477658390223076	2	24	20.8	6.34	0.0058221594918842	10.1
918	0.0034100596760443	0.0238776917503906	0.0477608716929584	1	15	22.714285714285715	6.325714285714286	0.0089978828510938	14.1
595	0.0017050298380221	2.2791923318271265e-05	0.0476246738424315	2	24	17.82857142857143	6.291428571428571	0.0042342978122794	8.1
597	0.0017050298380221	0.002636462790701	0.0588353243914282	2	24	23.77142857142857	6.388571428571429	0.007410021171489	12.3
598	0.0025575447570332	0.001997394118105	0.0562243425597708	2	25	21.82857142857143	7.3428571428571425	0.0047635850388143	9
884	0.0025575447570332	0.0054590914179088	0.0624600220589539	2	25	29.6	7.531428571428571	0.0097035991531404	13.96
1072	0.000852514919011	0	0.0528684864970057	1	12	9.942857142857145	3.148571428571429	0.0037050105857445	6
1073	0.0017050298380221	0.0008727284294003	0.0552569983997459	2	24	23.77142857142857	6.388571428571429	0.007410021171489	12.34
601	0.0017050298380221	0.0012938053492159	0.0310421454680289	2	24	30.45714285714286	6.622857142857142	0.0109386026817219	14
819	0.0017050298380221	0.0149553811730954	0.030047009630323	1	13	23.65714285714286	4.537142857142857	0.009880028228652	12
829	0.0025575447570332	0.0282682890636593	0.0300647121104666	1	14	27.942857142857143	5.6657142857142855	0.0109386026817219	14
830	0.0017050298380221	6.59510972613807e-05	0.0310023317267104	2	24	30.45714285714286	6.622857142857142	0.0109386026817219	14
602	0.0017050298380221	0.0026278602651428	0.0320349138352797	2	24	20.8	6.34	0.0058221594918842	10
603	0.0025575447570332	0.0138982238787586	0.0330980500287898	2	25	32	7.614285714285714	0.009880028228652	14
985	0.0017050298380221	0.0090081439906427	0.0319191397435096	1	13	13.428571428571429	4.1971428571428575	0.0047635850388143	8
605	0.0017050298380221	0.0003440610551981	0.0341476294434357	2	24	26.742857142857144	6.5371428571428565	0.0084685956245589	12
634	0.0017050298380221	0.0090081439906427	0.0329875052755962	1	13	19.6	4.417142857142857	0.007410021171489	10
606	0.0017050298380221	0.0016068305939381	0.0352862773001028	2	24	17.82857142857143	6.291428571428571	0.0042342978122794	8
607	0.0017050298380221	0.002893604392343	0.0365179932572248	2	24	20.8	6.34	0.0058221594918842	10
608	0.0025575447570332	0.0071801832470634	0.0379090831365652	2	25	28.285714285714285	7.52	0.0077628793225123	12
609	0.0017050298380221	0.001508631349854	0.0363561086245389	1	13	12.057142857142855	4.16	0.0040578687367678	7
610	0.000852514919011	0	0.0349227087065233	1	12	3.142857142857143	2.0142857142857142	0.0014114326040931	2
613	0.0017050298380221	0.0128539173496969	0.0475211901494633	2	24	20.8	6.34	0.0058221594918842	10
614	0.0025575447570332	0.01535981657836	0.0495622448820469	2	25	21.82857142857143	7.3428571428571425	0.0047635850388143	9
615	0.0017050298380221	0.0163752695023698	0.0518420298227213	2	24	20.8	6.34	0.0058221594918842	10
716	0.000852514919011	0	0.0469359777413887	1	12	9.942857142857145	3.148571428571429	0.0037050105857445	6
617	0.000852514919011	0	0.0449382135224548	1	12	3.142857142857143	2.0142857142857142	0.0010585744530698	2
618	0.0017050298380221	0.001508631349854	0.0473399517805997	1	13	5.314285714285714	3.031428571428571	0.0014114326040931	3
619	0.0017050298380221	0.003014353092476	0.0500074632185854	1	13	6.514285714285714	3.051428571428572	0.002470007057163	4
624	0.0017050298380221	0.0003797037437916	0.0057524838460373	1	13	8.371428571428572	3.137142857142857	0.0031757233592095	5
841	0.000852514919011	0	0.0045258512612206	1	12	4.542857142857143	2.0542857142857143	0.0021171489061397	3
625	0.0017050298380221	0.0004073450124967	0.0063129822720615	1	13	7.371428571428572	3.137142857142857	0.0021171489061397	4
626	0.0017050298380221	0.0004320766739697	0.0069159075452359	1	13	7.542857142857143	3.154285714285714	0.002470007057163	4
902	0.0017050298380221	0.0015474912398035	0.0562209012363188	2	24	24.228571428571428	6.411428571428571	0.0614079205227651	12.7
991	0.0017050298380221	0.001508631349854	0.0584459839907722	1	13	18.57142857142857	4.285714285714286	0.0091743119266055	11.26
992	0.000852514919011	0	0.0584385471687859	1	12	16.457142857142856	3.274285714285714	0.0088214537755822	10.26
635	0.0017050298380221	0.0075140606769492	0.0318141134801529	1	13	7.0285714285714285	3.1028571428571428	0.002470007057163	4
636	0.0017050298380221	0.0060170677560236	0.0307192764255033	1	13	6.857142857142857	3.0857142857142854	0.0021171489061397	4
637	0.0017050298380221	0.0045171652278658	0.0296953667528442	1	13	6.685714285714285	3.0685714285714285	0.0021171489061397	4
638	0.0017050298380221	0.003014353092476	0.0287357135741898	1	13	6.514285714285714	3.051428571428572	0.0021171489061397	4
639	0.0017050298380221	0.001508631349854	0.0278344571029993	1	13	5.314285714285714	3.031428571428571	0.0014114326040931	3
640	0.000852514919011	0	0.026986429015453	1	12	3.142857142857143	2.0142857142857142	0.0010585744530698	2
641	0.000852514919011	0	0.0279148179425308	1	12	3.142857142857143	2.0142857142857142	0.0010585744530698	2
642	0.0017050298380221	0.001508631349854	0.0288231795029175	1	13	6.4	3.04	0.002470007057163	4
643	0.0025575447570332	0.0060228869704878	0.0297907139882261	1	14	9.714285714285715	4.071428571428572	0.0031757233592095	6
644	0.0017050298380221	0.001508631349854	0.0288231795029175	1	13	6.4	3.04	0.002470007057163	4
984	0.0017050298380221	0.0075140606769492	0.0308192552811359	1	13	7.771428571428571	3.0771428571428574	0.0035285815102328	5
645	0.000852514919011	0	0.0279148179425308	1	12	3.142857142857143	2.0142857142857142	0.0010585744530698	2
646	0.000852514919011	0	0.0011366865586814	1	12	3.942857142857143	2.0942857142857143	0.0010585744530698	2
647	0.0017050298380221	1.454803616059868e-06	0.0017050298380221	1	13	4.971428571428572	3.097142857142857	0.0007057163020465	2
648	0.000852514919011	0	0.0011366865586814	1	12	3.942857142857143	2.0942857142857143	0.0010585744530698	2
649	0.000852514919011	0	0.0230689676369133	1	12	3.142857142857143	2.0142857142857142	0.0010585744530698	2
650	0.0017050298380221	0.001508631349854	0.0236858453945068	1	13	6.4	3.04	0.002470007057163	4
651	0.0025575447570332	0.004520074835098	0.0243353314187038	1	14	8.62857142857143	4.062857142857143	0.002470007057163	5
652	0.000852514919011	0	0.0236846239079721	1	12	4.285714285714286	2.0285714285714285	0.0021171489061397	3
813	0.0017050298380221	0.0060170677560236	0.0250187145066998	1	13	7.771428571428571	3.0771428571428574	0.0031757233592095	5
653	0.000852514919011	0	0.0012787723785166	1	12	3.142857142857143	2.0142857142857142	0.0010585744530698	2
654	0.0017050298380221	2.909607232119736e-06	0.0019181585677749	1	13	5.257142857142857	3.025714285714286	0.0014114326040931	3
655	0.0017050298380221	2.909607232119736e-06	0.0019181585677749	1	13	5.257142857142857	3.025714285714286	0.0014114326040931	3
656	0.000852514919011	0	0.0012787723785166	1	12	3.142857142857143	2.0142857142857142	0.0010585744530698	2
657	0.000852514919011	0	0.0204628650062149	1	12	3.142857142857143	2.0142857142857142	0.0010585744530698	2
658	0.0017050298380221	0.001508631349854	0.0209467762285689	1	13	5.314285714285714	3.031428571428571	0.0014114326040931	3
659	0.0017050298380221	0.003014353092476	0.0214531269712018	1	13	6.514285714285714	3.051428571428572	0.0021171489061397	4
660	0.0017050298380221	0.0045171652278658	0.0219835120599041	1	13	6.685714285714286	3.0685714285714285	0.0021171489061397	4
661	0.0017050298380221	0.0060170677560236	0.0225396811051967	1	13	6.857142857142858	3.085714285714286	0.0021171489061397	4
662	0.0017050298380221	0.0075140606769492	0.0231235577473749	1	13	7.0285714285714285	3.1028571428571428	0.0021171489061397	4
663	0.0017050298380221	0.0090081439906427	0.0237372618461592	1	13	7.2	3.12	0.0021171489061397	4
664	0.0017050298380221	0.010499317697104	0.0243831351543356	1	13	7.371428571428572	3.137142857142857	0.0021171489061397	4
665	0.0017050298380221	0.0119875817963333	0.0250637711307295	1	13	7.542857142857143	3.154285714285714	0.0021171489061397	4
824	0.0017050298380221	0.0134729362883304	0.0257820496926201	1	13	7.7142857142857135	3.171428571428572	0.0021171489061397	4
666	0.000852514919011	0	0.0409111475324682	1	12	3.142857142857143	2.0142857142857142	0.0010585744530698	2
667	0.0017050298380221	0.001508631349854	0.0428922290169963	1	13	5.314285714285714	3.031428571428571	0.0014114326040931	3
676	0.0017050298380221	0.0007569955430284	0.048275455111104	2	24	17.82857142857143	6.291428571428571	0.0042342978122794	8
679	0.000852514919011	0	0.0530271957279169	1	12	3.142857142857143	2.0142857142857142	0.0014114326040931	2.2
680	0.0017050298380221	0.001508631349854	0.0564038737733482	1	13	12.057142857142855	4.16	0.0040578687367678	7.26
1026	0.0017050298380221	0.0025153443231669	0.0587713279415814	2	24	20.97142857142857	6.348571428571428	0.0063514467184191	10
684	0.0017050298380221	0.0009482098890556	0.056963540117766	2	24	26.742857142857144	6.5371428571428565	0.0091743119266055	12
692	0.0025575447570332	0.0042210960892967	0.0579226311261809	2	25	42	8.8	0.0155257586450247	20.04
685	0.0017050298380221	0.0004684347074788	0.0557906392370612	2	24	23.02857142857143	6.451428571428571	0.0063514467184191	10.233333333333334
686	0.0025575447570332	0.0019420149775272	0.0571620564066822	2	25	35.37142857142857	8.668571428571429	0.0635250694289048	16.235238095238095
887	0.0017050298380221	0.0007123617641238	0.0557737011596925	2	24	29.2	6.56	0.0105857445306986	14.273333333333332
1043	0.000852514919011	0	0.057154942716631	1	12	9.942857142857145	3.148571428571429	0.0037050105857445	6.14
886	0.000852514919011	0	0.0544641022471969	1	12	13.142857142857142	3.208571428571428	0.0063514467184191	8.04
697	0.0017050298380221	0.0025737718003109	0.0613462288385077	2	24	33.37142857142857	6.5685714285714285	0.0627356059256577	20.59523809523809
1081	0.000852514919011	0	0.0556554219824876	1	12	9.942857142857145	3.148571428571429	0.0037050105857445	6.566666666666666
700	0.0017050298380221	0	0.0619043728534153	2	24	37.02857142857143	6.651428571428571	0.1705549755526982	23.98857142857143
908	0.0017050298380221	0.001508631349854	0.0606775719645248	1	13	21.65714285714285	4.34	0.0593834534909365	15.028571428571428
1082	0.0017050298380221	0.000319180004043	0.0596220358560935	2	24	26.17142857142857	6.508571428571429	0.0084685956245589	12.373333333333337
704	0.0017050298380221	0.0006619356453072	0.0431785401400355	2	24	17.82857142857143	6.291428571428571	0.0042342978122794	8
705	0.0017050298380221	6.6193564530724e-05	0.0412343815944952	2	24	17.82857142857143	6.291428571428571	0.0042342978122794	8
706	0.0017050298380221	0.0009308318470089	0.0429524004862743	2	24	17.82857142857143	6.291428571428571	0.0042342978122794	8
707	0.0017050298380221	0.0023904848084556	0.0450660918653212	2	24	17.82857142857143	6.291428571428571	0.0042342978122794	8
710	0.0017050298380221	0.0006614507107685	0.0493810593193364	2	24	24	6.4	0.0091743119266055	13.6
809	0.0025575447570332	0.0021572312953474	0.0497205307133797	2	25	35.14285714285714	8.657142857142857	0.0112914608327452	17.8
810	0.0017050298380221	1.454803616059868e-06	0.0470827353733649	2	24	23.02857142857143	6.451428571428571	0.0063514467184191	11.4
728	0.0034100596760443	0.0032901398426537	0.0672379096990686	2	26	54.68571428571428	11.034285714285712	0.0222300635144671	26.37333333333333
845	0.000852514919011	0	0.0671150872715897	1	12	20.571428571428573	3.38	0.0137614678899082	12.14
846	0.0034100596760443	0.003643228745465	0.0689385383067379	2	26	47.31428571428572	9.917142857142858	0.0185250529287226	21.37333333333333
713	0.0017050298380221	0.0010898382226276	0.0622779228692777	2	24	17.82857142857143	6.291428571428571	0.0042342978122794	8.16
714	0.0017050298380221	0.0007650380894796	0.0612113210981591	2	24	24.685714285714287	6.434285714285714	0.0091743119266055	12.395238095238096
736	0.0017050298380221	0.0004157874215236	0.0606175070546411	2	24	20.97142857142857	6.348571428571428	0.0063514467184191	10.322857142857142
721	0.0017050298380221	0.0124619719233013	0.0568647981426965	2	24	23.02857142857143	6.451428571428571	0.0063514467184191	10.042857142857144
722	0.0025575447570332	0.0118636233193793	0.0545125866112152	2	25	28.97142857142857	8.548571428571428	0.0063514467184191	12
723	0.0017050298380221	0.010484485537418	0.0517602324128804	2	24	23.02857142857143	6.451428571428571	0.0063514467184191	10
724	0.0017050298380221	0.0096851812551696	0.0504164380261801	2	24	23.77142857142857	6.388571428571428	0.0077628793225123	12
725	0.0034100596760443	0.0172245840262749	0.04973668423213	2	26	33.542857142857144	8.605714285714285	0.0091743119266055	14.34
726	0.0017050298380221	0.001508631349854	0.0470972201404387	1	13	15.028571428571428	4.208571428571428	0.0059985885673959	9
1091	0.0017050298380221	0.0119875817963333	0.0471310526142427	1	13	17.942857142857143	4.300000000000001	0.0077628793225123	11
727	0.000852514919011	0	0.0447194296202033	1	12	3.142857142857143	2.0142857142857142	0.0014114326040931	2
729	0.0025575447570332	0.0014682132106605	0.0630820056588817	2	25	35.14285714285714	8.657142857142857	0.0112914608327452	16
1010	0.0017050298380221	1.3214466179210466e-05	0.0653019397411472	2	24	30.17142857142857	6.508571428571428	0.0663479346370911	16.28
859	0.0017050298380221	0.0001415222477432	0.0626517348338433	2	24	23.02857142857143	6.451428571428571	0.0063514467184191	10.14
734	0.0017050298380221	0.0046259409291076	0.0662486176991689	2	24	26.742857142857144	6.537142857142857	0.0091743119266055	12.62857142857143
739	0.0034100596760443	0.0071764844440346	0.0588730345083307	2	26	51.2	10.96	0.0705822324493706	25.19333333333333
740	0.0017050298380221	0.0006393729281638	0.0556082506598242	2	24	24	6.4	0.0091743119266055	12.993333333333332
743	0.000852514919011	0	0.0465624314086772	1	12	3.142857142857143	2.0142857142857142	0.0014114326040931	2
744	0.0017050298380221	0.001508631349854	0.0491459114178157	1	13	12.057142857142855	4.16	0.0040578687367678	7.06
755	0.0017050298380221	0.0036728080685821	0.0504662976978724	2	24	20.8	6.34	0.0058221594918842	10.06
757	0.0017050298380221	0.0180555717789054	0.0624600220589539	2	24	26.742857142857144	6.537142857142857	0.0091743119266055	12
1069	0.0017050298380221	0.024956908953633	0.0627930738582839	2	24	35.94285714285714	6.697142857142857	0.0167607621736062	18
761	0.0017050298380221	0.0137545119709459	0.0496345555170743	2	24	20.97142857142857	6.348571428571428	0.0063514467184191	10
762	0.0017050298380221	0.0124700658583266	0.0473765774911789	2	24	17.82857142857143	6.291428571428571	0.0042342978122794	8
763	0.0017050298380221	0.0112852170853583	0.0453508978176645	2	24	17.82857142857143	6.291428571428571	0.0042342978122794	8
764	0.0017050298380221	0.0104367313890683	0.0442988707209537	2	24	17.82857142857143	6.291428571428571	0.0042342978122794	8
765	0.0017050298380221	0.0100329294003822	0.0437024019601758	2	24	20.8	6.34	0.0058221594918842	10
922	0.0017050298380221	0.001508631349854	0.04159287648972	1	13	12.057142857142855	4.16	0.0040578687367678	7
768	0.0042625745950554	0.0158059431284643	0.0403008548788599	2	27	32.285714285714285	9.491428571428573	0.0075864502470007	13
769	0.0017050298380221	0.0075140606769492	0.0385632093874208	1	13	19.485714285714284	4.305714285714286	0.0089978828510938	12
935	0.0017050298380221	0.003014353092476	0.0385534977712057	1	13	19.142857142857142	4.271428571428571	0.0089978828510938	12
1156	0.0017050298380221	0.005475716279488	0.0411328236263032	2	24	26.742857142857144	6.437142857142857	0.0100564573041637	14
1157	0.000852514919011	0	0.0385470260774257	1	12	15.885714285714286	3.2457142857142856	0.0079393083980239	10
770	0.0017050298380221	0.0060170677560236	0.0369662381036291	1	13	6.857142857142857	3.0857142857142854	0.002470007057163	4
771	0.0017050298380221	0.0045171652278658	0.0354935308319091	1	13	6.685714285714285	3.0685714285714285	0.0021171489061397	4
772	0.0017050298380221	0.003014353092476	0.0341311342300452	1	13	6.514285714285714	3.051428571428572	0.0021171489061397	4
773	0.0017050298380221	0.001508631349854	0.0328671086126946	1	13	5.314285714285714	3.031428571428571	0.0014114326040931	3
774	0.000852514919011	0	0.031691177352987	1	12	3.142857142857143	2.0142857142857142	0.0010585744530698	2
776	0.000852514919011	0	0.0013640238704177	1	12	3.142857142857143	2.0142857142857142	0.0010585744530698	2
777	0.0017050298380221	4.3644108481796045e-06	0.0019486055291681	1	13	6.057142857142857	3.105714285714286	0.0014114326040931	3
778	0.0017050298380221	5.819214464239472e-06	0.0022733731173628	1	13	7.142857142857142	3.114285714285714	0.0021171489061397	4
779	0.0017050298380221	4.3644108481796045e-06	0.0019486055291681	1	13	6.057142857142857	3.105714285714286	0.0014114326040931	3
780	0.000852514919011	0	0.0013640238704177	1	12	3.142857142857143	2.0142857142857142	0.0010585744530698	2
781	0.0025575447570332	0.0077850651874791	0.0620004781909535	2	25	28.97142857142857	8.548571428571428	0.0063514467184191	12
898	0.0017050298380221	0.0021052454712777	0.0582421586709135	2	24	23.02857142857143	6.451428571428571	0.0063514467184191	10
784	0.0017050298380221	0.0232317780293398	0.0575272176613626	2	24	17.82857142857143	6.291428571428571	0.0042342978122794	8
786	0.000852514919011	0	0.0294223736954731	1	12	3.142857142857143	2.0142857142857142	0.0010585744530698	2
787	0.0017050298380221	0.001508631349854	0.0304332742826511	1	13	5.314285714285714	3.031428571428571	0.0014114326040931	3
788	0.0017050298380221	0.003014353092476	0.0315139494424461	1	13	6.514285714285714	3.051428571428572	0.0021171489061397	4
789	0.0017050298380221	0.0045171652278658	0.032671874667389	1	13	6.685714285714286	3.0685714285714285	0.0021171489061397	4
790	0.0017050298380221	0.0060170677560236	0.0339156328471357	1	13	6.857142857142858	3.085714285714286	0.0021171489061397	4
791	0.0017050298380221	0.0075140606769492	0.0352551272126728	1	13	7.0285714285714285	3.1028571428571428	0.0021171489061397	4
792	0.0017050298380221	0.0090081439906427	0.0367018453829455	1	13	7.2	3.12	0.0021171489061397	4
949	0.0017050298380221	0.010499317697104	0.0382691894175059	1	13	7.371428571428572	3.137142857142857	0.0021171489061397	4
794	0.0017050298380221	0.0013958840696094	0.0308264954323917	2	24	23.02857142857143	6.451428571428571	0.0063514467184191	10
795	0.0025575447570332	0.0209520816784942	0.0318903268548059	2	25	28.97142857142857	8.548571428571428	0.0063514467184191	12
799	0.0017050298380221	0.1161158780176264	0.0381309761467465	2	24	28.4	6.619999999999999	0.0084685956245589	12
807	0.0017050298380221	0.0060170677560236	0.0422413007311555	1	13	13.428571428571429	4.1971428571428575	0.0047635850388143	8
803	0.000852514919011	0	0.0354907880066062	1	12	3.142857142857143	2.0142857142857142	0.0010585744530698	2
804	0.0017050298380221	0.001508631349854	0.0369721898405642	1	13	5.314285714285714	3.031428571428571	0.0014114326040931	3
805	0.0017050298380221	0.003014353092476	0.0385794062916954	1	13	6.514285714285714	3.051428571428572	0.0021171489061397	4
806	0.0017050298380221	0.0045171652278658	0.0403291659816902	1	13	6.685714285714286	3.0685714285714285	0.002470007057163	4
814	0.0017050298380221	0.0075140606769492	0.0257401452823028	1	13	6.857142857142858	3.085714285714286	0.0021171489061397	4
815	0.0017050298380221	0.0090081439906427	0.0265028877719134	1	13	7.0285714285714285	3.1028571428571428	0.0021171489061397	4
816	0.0017050298380221	0.010499317697104	0.027310590324948	1	13	7.2	3.12	0.0021171489061397	4
817	0.0017050298380221	0.0119875817963333	0.0281673438944795	1	13	7.371428571428572	3.137142857142857	0.0021171489061397	4
818	0.0017050298380221	0.0134729362883304	0.0290777512551513	1	13	7.542857142857143	3.154285714285714	0.002470007057163	4
821	0.000852514919011	0	0.0045258512612206	1	12	3.142857142857143	2.0142857142857142	0.0010585744530698	2
822	0.0017050298380221	5.382773379421512e-05	0.0052384320980936	1	13	5.314285714285714	3.031428571428571	0.0017642907551164	3
825	0.0017050298380221	0.0149553811730954	0.0265411778894757	1	13	7.885714285714285	3.1885714285714286	0.0021171489061397	4
826	0.0017050298380221	0.0164349164506283	0.027344737709475	1	13	8.057142857142857	3.205714285714286	0.0021171489061397	4
827	0.0017050298380221	0.017911542120929	0.0281967425220707	1	13	8.228571428571428	3.222857142857143	0.0021171489061397	4
828	0.0017050298380221	0.0193852581839977	0.029101704033171	1	13	9.82857142857143	3.282857142857143	0.0037050105857445	5
983	0.0017050298380221	0.0060170677560236	0.0290851171400201	1	13	8.8	3.18	0.0037050105857445	5
833	0.000852514919011	0	0.0308264954323917	1	12	3.142857142857143	2.0142857142857142	0.0014114326040931	2
836	0.0017050298380221	0.1529876331993941	0.0635577833101977	2	24	17.82857142857143	6.291428571428571	0.0042342978122794	8
838	0.000852514919011	0	0.0031244455407411	1	12	3.142857142857143	2.0142857142857142	0.0010585744530698	2
839	0.0017050298380221	5.382773379421512e-05	0.0034482676275966	1	13	5.314285714285714	3.031428571428571	0.0014114326040931	3
993	0.0017050298380221	1.454803616059868e-06	0.0581831307024119	2	24	17.82857142857143	6.291428571428571	0.0042342978122794	8.242857142857144
996	0.0017050298380221	0.00020869850636	0.0669487670844735	2	24	32.91428571428571	6.645714285714285	0.0656422183350445	16.28
997	0.000852514919011	0	0.0639605239467291	1	12	15.885714285714286	3.345714285714286	0.0063514467184191	8
849	0.0017050298380221	0.0064733184167469	0.0632688444964166	2	24	17.82857142857143	6.291428571428571	0.0042342978122794	8
850	0.0017050298380221	0.005285187231147	0.0599723873334406	2	24	23.02857142857143	6.451428571428571	0.0063514467184191	10
852	0.0017050298380221	0.0028697629321303	0.0540729430976026	2	24	23.02857142857143	6.451428571428571	0.0063514467184191	10
853	0.0017050298380221	0.0015504985196334	0.0513292586979031	2	24	17.82857142857143	6.291428571428571	0.0042342978122794	8
857	0.0017050298380221	0.0010882878874726	0.058647496130697	2	24	17.82857142857143	6.291428571428571	0.0042342978122794	8
1027	0.000852514919011	0	0.0540633951971145	1	12	9.942857142857145	3.148571428571429	0.0037050105857445	6.1
868	0.0017050298380221	0.0473848346283161	0.0557195683590522	2	24	17.82857142857143	6.291428571428571	0.0042342978122794	8
869	0.0017050298380221	0.046078178513825	0.0528380743441657	2	24	17.82857142857143	6.291428571428571	0.0042342978122794	8
871	0.000852514919011	0	0.0506527563912527	1	12	3.142857142857143	2.0142857142857142	0.0010585744530698	2
872	0.0017050298380221	0.001508631349854	0.0537250444170893	1	13	5.314285714285714	3.031428571428571	0.0017642907551164	3
873	0.0017050298380221	0.003014353092476	0.0571869682728786	1	13	16.17142857142857	4.222857142857142	0.0067043048694424	10.24
1028	0.000852514919011	0	0.0571727302626028	1	12	12.914285714285716	3.197142857142857	0.0056457304163726	8.24
877	0.0017050298380221	0.0008176901113538	0.0542421804888967	2	24	24.457142857142856	6.422857142857143	0.0614079205227651	12.506190476190476
878	0.0017050298380221	0.0004899586299046	0.0535840091237298	2	24	17.82857142857143	6.291428571428571	0.0042342978122794	8.373333333333333
1023	0.000852514919011	0	0.0583457463252859	1	12	9.942857142857145	3.148571428571429	0.0037050105857445	6.3
892	0.0017050298380221	0.0004284136364729	0.0567033202295806	2	24	24	6.4	0.0614079205227651	12.946666666666664
895	0.0017050298380221	0.0032881526016522	0.0630127656169978	2	24	35.94285714285714	6.697142857142857	0.0160550458715596	18
1065	0.000852514919011	0	0.0589032374245849	1	12	15.885714285714286	3.345714285714286	0.0063514467184191	8
1066	0.0017050298380221	0.0004866385982992	0.0602240417256082	2	24	26.742857142857144	6.5371428571428565	0.0084685956245589	12
1064	0.0017050298380221	0.0045171652278658	0.0612194804318166	1	13	19.54285714285714	4.297142857142857	0.0107621736062103	12
903	0.0017050298380221	0.0009533757890153	0.0549890495928506	2	24	17.82857142857143	6.291428571428571	0.0042342978122794	8.366666666666667
909	0.000852514919011	0	0.0567874549860263	1	12	3.142857142857143	2.0142857142857142	0.0014114326040931	2.0933333333333333
913	0.000852514919011	0	0.0497744166250664	1	12	3.142857142857143	2.0142857142857142	0.0014114326040931	2
915	0.000852514919011	0	0.0433272209622159	1	12	3.142857142857143	2.0142857142857142	0.0010585744530698	2
916	0.0017050298380221	0.001508631349854	0.0455555762733212	1	13	5.314285714285714	3.031428571428571	0.0017642907551164	3
919	0.0025575447570332	0.0149786580309524	0.0453620961232148	1	14	12.971428571428572	4.1971428571428575	0.0063514467184191	8
1128	0.0017050298380221	0.001508631349854	0.0453218080820534	1	13	8.057142857142857	3.105714285714286	0.0045871559633027	5
1129	0.0025575447570332	0.0030158078960921	0.045326280996742	1	14	10.142857142857142	4.114285714285714	0.004940014114326	6
920	0.0017050298380221	0.001508631349854	0.0431562246005909	1	13	6.742857142857142	3.074285714285714	0.002470007057163	4
1131	0.0017050298380221	0.010499317697104	0.0431805699698654	1	13	9.371428571428572	3.137142857142857	0.0042342978122794	6
921	0.000852514919011	0	0.0411512514851026	1	12	3.142857142857143	2.0142857142857142	0.0010585744530698	2
923	0.000852514919011	0	0.0397273943341108	1	12	3.142857142857143	2.0142857142857142	0.0014114326040931	2
924	0.000852514919011	0	0.0012787723785166	1	12	3.142857142857143	2.0142857142857142	0.0010585744530698	2
925	0.0017050298380221	2.909607232119736e-06	0.0019181585677749	1	13	5.257142857142857	3.025714285714286	0.0014114326040931	3
926	0.0017050298380221	2.909607232119736e-06	0.0019181585677749	1	13	5.257142857142857	3.025714285714286	0.0014114326040931	3
927	0.000852514919011	0	0.0012787723785166	1	12	3.142857142857143	2.0142857142857142	0.0010585744530698	2
929	0.0017050298380221	0.001508631349854	0.0388946936144553	1	13	5.314285714285714	3.031428571428571	0.0017642907551164	3
930	0.000852514919011	0	0.0372586332048422	1	12	3.142857142857143	2.0142857142857142	0.0010585744530698	2
934	0.000852514919011	0	0.0322327643049786	1	12	3.142857142857143	2.0142857142857142	0.0014114326040931	2
936	0.0017050298380221	0.001508631349854	0.0369483943845123	1	13	5.314285714285714	3.031428571428571	0.0017642907551164	3
937	0.000852514919011	0	0.0354688606556349	1	12	3.142857142857143	2.0142857142857142	0.0010585744530698	2
938	0.000852514919011	0	0.0012787723785166	1	12	3.142857142857143	2.0142857142857142	0.0010585744530698	2
939	0.0017050298380221	2.909607232119736e-06	0.0019181585677749	1	13	5.257142857142857	3.025714285714286	0.0014114326040931	3
940	0.0017050298380221	2.909607232119736e-06	0.0019181585677749	1	13	5.257142857142857	3.025714285714286	0.0014114326040931	3
941	0.000852514919011	0	0.0012787723785166	1	12	3.142857142857143	2.0142857142857142	0.0010585744530698	2
943	0.0017050298380221	0.001508631349854	0.037285856886502	1	13	5.314285714285714	3.031428571428571	0.0014114326040931	3
944	0.000852514919011	0	0.0357797243845036	1	12	3.142857142857143	2.0142857142857142	0.0010585744530698	2
946	0.0017050298380221	0.0149553811730954	0.0438672851807143	1	13	7.885714285714286	3.1885714285714286	0.0021171489061397	4
947	0.0017050298380221	0.0134729362883304	0.0418315458784487	1	13	7.7142857142857135	3.171428571428572	0.0021171489061397	4
948	0.0017050298380221	0.0119875817963333	0.0399728919621818	1	13	7.542857142857143	3.1542857142857144	0.0021171489061397	4
952	0.000852514919011	0	0.0437586148539363	1	12	9.942857142857145	3.148571428571429	0.0524563786088268	6.373333333333333
955	0.0017050298380221	0.0001447529597979	0.039922508883822	2	24	26.17142857142857	6.508571428571428	0.0641844447937958	12.7
958	0.0017050298380221	8.728821696359209e-06	0.0366857210799176	2	24	23.77142857142857	6.388571428571428	0.0077628793225123	12
960	0.0017050298380221	0.001508631349854	0.0352646018504617	1	13	15.028571428571428	4.208571428571428	0.0059985885673959	9
962	0.0017050298380221	0.003014353092476	0.035267309825263	1	13	16.17142857142857	4.222857142857143	0.0067043048694424	10
961	0.000852514919011	0	0.0339143806084395	1	12	3.142857142857143	2.0142857142857142	0.0014114326040931	2
963	0.0017050298380221	0.001508631349854	0.0339193901181306	1	13	5.314285714285714	3.031428571428571	0.0017642907551164	3
964	0.000852514919011	0	0.0326683886758536	1	12	3.142857142857143	2.0142857142857142	0.0010585744530698	2
966	0.0017050298380221	0.001508631349854	0.0367033119315502	1	13	12.057142857142855	4.16	0.0040578687367678	7
968	0.0017050298380221	8.728821696359209e-06	0.0367209196609489	2	24	23.77142857142857	6.388571428571429	0.007410021171489	12
967	0.000852514919011	0	0.0352429530138118	1	12	3.142857142857143	2.0142857142857142	0.0014114326040931	2
970	0.000852514919011	0	0.035270018215988	1	12	9.942857142857145	3.148571428571429	0.0037050105857445	6
971	0.000852514919011	0	0.000852514919011	1	12	2.057142857142857	2.005714285714286	0.0003528581510232	1
972	0.000852514919011	0	0.000852514919011	1	12	2.057142857142857	2.005714285714286	0.0003528581510232	1
974	0.0017050298380221	0.001508631349854	0.0405929416828255	1	13	5.314285714285714	3.031428571428571	0.0014114326040931	3
975	0.0017050298380221	0.003014353092476	0.0425386506923066	1	13	6.514285714285714	3.051428571428572	0.002470007057163	4
978	0.000852514919011	0	0.0388141594928788	1	12	3.142857142857143	2.0142857142857142	0.0010585744530698	2
979	0.000852514919011	0	0.0257170838647976	1	12	3.142857142857143	2.0142857142857142	0.0010585744530698	2
980	0.0017050298380221	0.001508631349854	0.0264860750980097	1	13	5.314285714285714	3.031428571428571	0.0014114326040931	3
981	0.0017050298380221	0.003014353092476	0.0273008495883185	1	13	6.514285714285714	3.051428571428572	0.0021171489061397	4
982	0.0017050298380221	0.0045171652278658	0.0281656164724327	1	13	6.685714285714286	3.0685714285714285	0.0021171489061397	4
988	0.0017050298380221	0.001508631349854	0.0534374940019184	1	13	12.057142857142855	4.16	0.0040578687367678	7.533333333333333
989	0.000852514919011	0	0.0503970747503005	1	12	3.142857142857143	2.0142857142857142	0.0014114326040931	2.2
990	0.000852514919011	0	0.0548282149107011	1	12	3.142857142857143	2.0142857142857142	0.0014114326040931	2
999	0.0017050298380221	0.001508631349854	0.0596413924030242	1	13	7.7142857142857135	3.071428571428571	0.0045871559633027	5
1001	0.000852514919011	0	0.0596336482762433	1	12	5.6	2.06	0.0042342978122794	4
1002	0.0017050298380221	0.0045171652278658	0.0596568866921463	1	13	8.971428571428572	3.097142857142857	0.0052928722653493	6
1000	0.000852514919011	0	0.0558788833434102	1	12	3.142857142857143	2.0142857142857142	0.0010585744530698	2
1003	0.0017050298380221	0.003014353092476	0.0559060915641495	1	13	6.514285714285714	3.051428571428572	0.0021171489061397	4
1004	0.0017050298380221	0.001508631349854	0.0525930194330934	1	13	5.314285714285714	3.031428571428571	0.0014114326040931	3
1005	0.000852514919011	0	0.049645286152793	1	12	3.142857142857143	2.0142857142857142	0.0010585744530698	2
1007	0.000852514919011	0	0.059587225715146	1	12	3.142857142857143	2.0142857142857142	0.0014114326040931	2
1013	0.000852514919011	0	0.0495756198401865	1	12	9.942857142857145	3.148571428571429	0.0037050105857445	6.06
1017	0.0017050298380221	0.0010813728469079	0.0623751924758235	2	24	17.82857142857143	6.291428571428571	0.0042342978122794	8.233333333333334
1021	0.000852514919011	0	0.000852514919011	1	12	2.057142857142857	2.005714285714286	0.0003528581510232	1
1022	0.000852514919011	0	0.000852514919011	1	12	2.057142857142857	2.005714285714286	0.0003528581510232	1
1025	0.0017050298380221	0.0020787577579873	0.0572439912999487	2	24	17.82857142857143	6.291428571428571	0.0042342978122794	8
1034	0.000852514919011	0	0.000852514919011	1	12	2.057142857142857	2.005714285714286	0.0003528581510232	1
1035	0.000852514919011	0	0.000852514919011	1	12	2.057142857142857	2.005714285714286	0.0003528581510232	1
1038	0.000852514919011	0	0.000852514919011	1	12	2.057142857142857	2.005714285714286	0.0003528581510232	1
1039	0.000852514919011	0	0.000852514919011	1	12	2.057142857142857	2.005714285714286	0.0003528581510232	1
1041	0.0017050298380221	0.0013776124289553	0.0530946291560102	2	24	17.82857142857143	6.291428571428571	0.0042342978122794	8.132857142857143
1050	0.0017050298380221	1.454803616059868e-06	0.0599176180299397	2	24	17.82857142857143	6.291428571428571	0.0042342978122794	8.352380952380953
1054	0.000852514919011	0	0.0014614541468761	1	12	3.142857142857143	2.0142857142857142	0.0010585744530698	2
1055	0.0017050298380221	7.27401808029934e-06	0.0019181585677749	1	13	5.314285714285714	3.031428571428571	0.0014114326040931	3
1056	0.0017050298380221	1.1638428928478945e-05	0.0023608105449537	1	13	7.199999999999999	3.12	0.0021171489061397	4
1057	0.0017050298380221	1.3093232544538813e-05	0.0025575447570332	1	13	7.257142857142856	3.125714285714285	0.0021171489061397	4
1058	0.0017050298380221	1.1638428928478945e-05	0.0023608105449537	1	13	7.199999999999999	3.12	0.0021171489061397	4
1059	0.0017050298380221	7.27401808029934e-06	0.0019181585677749	1	13	5.314285714285714	3.031428571428571	0.0014114326040931	3
1060	0.000852514919011	0	0.0014614541468761	1	12	3.142857142857143	2.0142857142857142	0.0010585744530698	2
1061	0.000852514919011	0	0.050722683991329	1	12	3.142857142857143	2.0142857142857142	0.0010585744530698	2
1062	0.0017050298380221	0.001508631349854	0.0538037186269316	1	13	5.314285714285714	3.031428571428571	0.0014114326040931	3
1063	0.0017050298380221	0.003014353092476	0.0572761167549402	1	13	6.514285714285714	3.051428571428572	0.002470007057163	4
1070	0.000852514919011	0	0.000852514919011	1	12	2.057142857142857	2.005714285714286	0.0003528581510232	1
1071	0.000852514919011	0	0.000852514919011	1	12	2.057142857142857	2.005714285714286	0.0003528581510232	1
1075	0.000852514919011	0	0.0552171376254269	1	12	9.942857142857145	3.148571428571429	0.0037050105857445	6.34
1076	0.000852514919011	0	0.000852514919011	1	12	2.057142857142857	2.005714285714286	0.0003528581510232	1
1077	0.000852514919011	0	0.000852514919011	1	12	2.057142857142857	2.005714285714286	0.0003528581510232	1
1084	0.000852514919011	0	0.034396984886121	1	12	3.142857142857143	2.0142857142857142	0.0010585744530698	2
1085	0.0017050298380221	0.001508631349854	0.0357866943701631	1	13	5.314285714285714	3.031428571428571	0.0014114326040931	3
1086	0.0017050298380221	0.003014353092476	0.0372903980350348	1	13	6.514285714285714	3.051428571428572	0.0021171489061397	4
1087	0.0017050298380221	0.0045171652278658	0.0389227121657263	1	13	6.685714285714286	3.0685714285714285	0.0021171489061397	4
1088	0.0017050298380221	0.0060170677560236	0.0407008633640099	1	13	6.857142857142858	3.085714285714286	0.0021171489061397	4
1089	0.0017050298380221	0.0075140606769492	0.0426452985003471	1	13	8.228571428571428	3.1228571428571428	0.0031757233592095	5
1090	0.0025575447570332	0.0105080465188004	0.0447804740834134	1	14	9.428571428571429	4.142857142857143	0.0028228652081863	5
1115	0.000852514919011	0	0.0426255085803971	1	12	4.628571428571428	2.062857142857143	0.0021171489061397	3
1093	0.000852514919011	0	0.000852514919011	1	12	2.057142857142857	2.005714285714286	0.0003528581510232	1
1094	0.000852514919011	0	0.000852514919011	1	12	2.057142857142857	2.005714285714286	0.0003528581510232	1
1096	0.000852514919011	0	0.0486564829112711	1	12	3.142857142857143	2.0142857142857142	0.0010585744530698	2
1097	0.000852514919011	0	0.0015345268542199	1	12	3.142857142857143	2.0142857142857142	0.0010585744530698	2
1098	0.0017050298380221	1.1638428928478945e-05	0.0018663164443215	1	13	5.314285714285714	3.031428571428571	0.0014114326040931	3
1099	0.0017050298380221	2.0367250624838157e-05	0.0022275389819321	1	13	6.514285714285714	3.051428571428572	0.0021171489061397	4
1100	0.0017050298380221	2.6186465089077625e-05	0.0025575447570332	1	13	6.685714285714286	3.0685714285714285	0.0021171489061397	4
1101	0.0017050298380221	2.909607232119736e-05	0.0027621483375959	1	13	6.8	3.08	0.0021171489061397	4
1102	0.0017050298380221	2.909607232119736e-05	0.0027621483375959	1	13	6.8	3.08	0.0021171489061397	4
1103	0.0017050298380221	2.6186465089077625e-05	0.0025575447570332	1	13	6.685714285714285	3.0685714285714285	0.0021171489061397	4
1104	0.0017050298380221	2.0367250624838157e-05	0.0022275389819321	1	13	6.514285714285714	3.051428571428572	0.0021171489061397	4
1105	0.0017050298380221	1.1638428928478945e-05	0.0018663164443215	1	13	5.314285714285714	3.031428571428571	0.0014114326040931	3
1106	0.000852514919011	0	0.0015345268542199	1	12	3.142857142857143	2.0142857142857142	0.0010585744530698	2
1107	0.000852514919011	0	0.0439323265926428	1	12	3.142857142857143	2.0142857142857142	0.0014114326040931	2
1111	0.000852514919011	0	0.0572689746492285	1	12	3.142857142857143	2.0142857142857142	0.0014114326040931	2.04
1114	0.000852514919011	0	0.0502922188129093	1	12	3.142857142857143	2.0142857142857142	0.0014114326040931	2.1
1117	0.0017050298380221	0.002089307237417	0.052377093254204	2	24	31.942857142857143	6.6971428571428575	0.0105857445306986	14.34
1119	0.0017050298380221	0.0060170677560236	0.0522400662229981	1	13	19.37142857142857	4.394285714285714	0.007410021171489	10
1120	0.0017050298380221	0.0045171652278658	0.0493465716341988	1	13	6.685714285714285	3.0685714285714285	0.002470007057163	4
1121	0.0017050298380221	0.003014353092476	0.0467520275054195	1	13	6.514285714285714	3.051428571428572	0.0021171489061397	4
1122	0.0017050298380221	0.001508631349854	0.0444123916641996	1	13	5.314285714285714	3.031428571428571	0.0014114326040931	3
1123	0.000852514919011	0	0.0422918681522619	1	12	3.142857142857143	2.0142857142857142	0.0010585744530698	2
1127	0.000852514919011	0	0.043115709932359	1	12	3.142857142857143	2.0142857142857142	0.0010585744530698	2
1130	0.000852514919011	0	0.0431197579757289	1	12	4.2	2.02	0.0021171489061397	3
1140	0.000852514919011	0	0.0431197579757289	1	12	4.2	2.02	0.0021171489061397	3
1132	0.0025575447570332	0.0090197824195711	0.0411955457863827	1	14	10.114285714285714	4.111428571428572	0.0031757233592095	6
1133	0.0017050298380221	0.0045171652278658	0.0393748750171029	1	13	7.828571428571427	3.0828571428571427	0.0031757233592095	5
1142	0.0017050298380221	0.001508631349854	0.0393681246527934	1	13	6.571428571428571	3.057142857142857	0.002470007057163	4
1134	0.0017050298380221	0.003014353092476	0.0377052290299649	1	13	6.514285714285714	3.051428571428572	0.0021171489061397	4
1135	0.0017050298380221	0.001508631349854	0.0361685731768379	1	13	5.314285714285714	3.031428571428571	0.0014114326040931	3
1136	0.000852514919011	0	0.0347496343358293	1	12	3.142857142857143	2.0142857142857142	0.0010585744530698	2
1137	0.000852514919011	0	0.0475039865742127	1	12	3.142857142857143	2.0142857142857142	0.0014114326040931	2
1141	0.000852514919011	0	0.0376928509335211	1	12	3.142857142857143	2.0142857142857142	0.0010585744530698	2
1147	0.000852514919011	0	0.000852514919011	1	12	2.057142857142857	2.005714285714286	0.0003528581510232	1
1148	0.000852514919011	0	0.000852514919011	1	12	2.057142857142857	2.005714285714286	0.0003528581510232	1
1151	0.000852514919011	0	0.000852514919011	1	12	2.057142857142857	2.005714285714286	0.0003528581510232	1
1152	0.000852514919011	0	0.000852514919011	1	12	2.057142857142857	2.005714285714286	0.0003528581510232	1
1158	0.000852514919011	0	0.0429423601869554	1	12	3.142857142857143	2.0142857142857142	0.0014114326040931	2
1160	0.000852514919011	0	0.0018987832287065	1	12	3.142857142857143	2.0142857142857142	0.0014114326040931	2
1162	0.000852514919011	0	0.000852514919011	1	12	2.057142857142857	2.005714285714286	0.0003528581510232	1
1163	0.000852514919011	0	0.000852514919011	1	12	2.057142857142857	2.005714285714286	0.0003528581510232	1
1165	0.0017050298380221	0.001508631349854	0.0392537215555118	1	13	5.314285714285714	3.031428571428571	0.0017642907551164	3.1
1166	0.000852514919011	0	0.0375879643327322	1	12	3.142857142857143	2.0142857142857142	0.0010585744530698	2
1167	0.000852514919011	0	0.0346670095259275	1	12	3.142857142857143	2.0142857142857142	0.0010585744530698	2
1168	0.0017050298380221	0.001508631349854	0.0360790716209975	1	13	5.314285714285714	3.031428571428571	0.0014114326040931	3
1169	0.0017050298380221	0.003014353092476	0.0376079710284546	1	13	6.514285714285714	3.051428571428572	0.002470007057163	4.140000000000001
1172	0.000852514919011	0	0.0311104855003887	1	12	3.142857142857143	2.0142857142857142	0.0014114326040931	2
1173	0.000852514919011	0	0.000852514919011	1	12	2.057142857142857	2.005714285714286	0.0003528581510232	1
1174	0.000852514919011	0	0.000852514919011	1	12	2.057142857142857	2.005714285714286	0.0003528581510232	1
