# Supplementary material for: A node influence ranking algorithm combining k-shell iteration and node degree
Source: PLoS One. 2025 Jul 24;20(7):e0328381. doi: 10.1371/journal.pone.0328381 (PMC12289062; doi:10.1371/journal.pone.0328381)
Supplement: S6 Table — (XLSX) [file pone.0328381.s006.xlsx]

## Sheet: importance_values_hamster
Node ID	dc	bc	cc	kshell	ks+	KSIF	KTD	LGI	DCK
99	0.0111340206185567	0.0013927884104018	0.285339474271433	18	4959	76753.53877551017	508.1971294012111	76.9830115427483	54989.56753675741
98	0.0189690721649484	0.0026934699007821	0.285043325361966	21	5800	71244.83265306122	821.6623458174479	47.60922637233572	48992.94405908771
999	0.0024742268041237	0.0002304280108366	0.2161946292203523	5	1376	2012.338775510204	58.15239590341631	0.7915383670243431	1671.216370378423
550	0.0094845360824742	0.001503946191465	0.2476086346983509	12	3311	32137.87346938776	325.6152949091725	27.722037927585923	23893.879146661267
549	0.0024742268041237	0.0002304280108366	0.2161946292203523	5	1376	2012.338775510204	58.15239590341631	0.7915383670243431	1671.216370378423
42	0.005360824742268	0.0017168682915799	0.2440514608882591	7	1931	13347.036734693876	158.06076100769977	8.218845628531975	9491.51703208964
25	0.0156701030927835	0.0059880625709963	0.2822119307959455	21	5792	79557.26938775509	632.396740674292	79.64024005765339	54196.11286336193
998	0.0061855670103092	0.0002422863469159	0.2513093585355384	12	3303	17983.54693877551	215.4665171563131	12.07918672276627	14245.654646277915
997	0.0057731958762886	0.0001784898727542	0.2510796074840051	12	3302	17938.975510204084	210.46316812439264	12.06574672519587	14200.640264843729
996	0.0016494845360824	1.1029130267188816e-05	0.2298556931116649	4	1100	4140.310204081633	61.33113553113553	2.631647754987913	3319.320909347128
87	0.0416494845360824	0.0152981243302092	0.3014149376106687	19	5307	73792.04081632654	1232.9957838080288	49.9221616330566	56712.11580735398
467	0.0296907216494845	0.0081298739289313	0.2878315220816639	17	4730	54665.71428571428	905.462420572625	39.1140719556627	42470.6001898598
305	0.0061855670103092	6.384838334284816e-05	0.259542520698933	12	3303	22253.220408163263	240.822142483367	15.312832029810975	17360.99800094406
300	0.0152577319587628	0.0026204076304566	0.2769005988770838	16	4421	33050.489795918365	517.6974358974359	20.95878320267003	24468.36079515265
299	0.0144329896907216	0.0020125712561483	0.2763897121632884	16	4419	32864.551020408166	504.6835912386932	20.916556501848163	24298.836101492736
298	0.0152577319587628	0.0030203043742764	0.2764824603888466	16	4421	32874.9224489796	508.6840547207894	20.909036794150698	24280.99172795954
297	0.0144329896907216	0.0023104528098041	0.275926902866297	16	4419	31991.6612244898	492.6088958660387	20.45250606272529	23580.512814928465
296	0.0305154639175257	0.0179508	0.3170743628858045	21	5828	127496.62857142856	1125.3923151678248	101.24957933893867	91006.70579340636
169	0.0622680412371134	0.0410534927061569	0.3186070115849818	19	5357	101852.0326530612	1824.268834566792	63.92616258715185	78423.99646320948
354	0.0065979381443298	0.0005862213921445	0.2690782926057357	12	3304	24095.771428571425	251.9538162517754	17.619643079692686	17457.917203088415
179	0.0358762886597938	0.0084565712988111	0.3061752998731932	21	5841	120401.87346938772	1325.7917171264105	88.81049345773154	84163.01887154944
995	0.0004123711340206	0	0.1886906520001747	1	275	219.2081632653061	12.01773192793601	0.1154475751048457	261.4929865395949
543	0.0061855670103092	0.0025318359998185	0.2446674779387566	11	3029	24491.06122448979	243.0299020707184	19.656215750738163	17060.705986410423
5	0.0152577319587628	0.0039227728867408	0.2879321097182467	19	5243	93743.31836734692	686.6406518651416	91.56796602292954	65166.0420047648
994	0.0037113402061855	0.0001583386839033	0.2228310296034517	8	2201	7262.25306122449	136.58945952007176	4.0963444630780135	5510.027111977574
992	0.0008247422680412	4.413218117235672e-06	0.197938193863967	2	550	199.0530612244898	18.01616206922329	0.0996071495773544	240.0676043120529
860	0.0041237113402061	0.0013589193970943	0.2228310296034517	8	2202	7266.334693877551	138.58960903042535	4.097066293370312	5506.668122078584
48	0.0432989690721649	0.0062734760998278	0.3084101560766472	22	6133	158043.38775510204	1745.755655229124	119.31455512183972	113161.41769789175
798	0.0090721649484536	0.0004971055273206	0.2502407690079766	15	4132	24688.81632653061	375.9850489646408	15.024258526332812	18001.78651531718
790	0.0144329896907216	0.0008085080502416	0.2706249735453319	19	5241	51234.31020408164	603.088614786574	35.43827015900855	36054.55457783207
789	0.0144329896907216	0.0008085080502416	0.2706249735453319	19	5241	51234.31020408164	603.088614786574	35.43827015900855	36054.55457783207
788	0.0156701030927835	0.00200432580263	0.2865302493335986	19	5244	58925.65714285716	654.7280556178515	41.27951810573801	41796.1413336604
47	0.050721649484536	0.0052671550031068	0.301580428974657	22	6151	152698.9265306121	1916.271929431112	108.13416242923518	108311.05742189214
46	0.0581443298969072	0.0094138253536161	0.3156168289441727	22	6169	199702.8489795917	2338.036749644912	138.32860606148367	139680.91202423148
45	0.0602061855670103	0.0106758880823536	0.3139332185021005	22	6174	179425.34285714274	2220.465231367272	143.95164551341875	127350.56828365168
44	0.071340206185567	0.0246460800271944	0.3221574709516179	22	6201	220946.5673469387	2582.8051132540927	172.21874258459576	155555.3829150176
360	0.0156701030927835	0.0010463597094062	0.2747308209265631	19	5244	56945.42040816326	667.5478956417734	38.096136336469534	39608.57953856569
359	0.0214432989690721	0.0033815239321137	0.2933657582192497	19	5258	77908.83673469386	875.2238618524335	52.323249904331874	54941.861723308655
993	0.0045360824742268	0.0006968026813055	0.2557559310752019	8	2203	12282.889795918369	150.9847200418629	6.832470456484989	9120.264063750616
956	0.0032989690721649	4.28602003589996e-05	0.2529682935089846	8	2200	10210.506122448978	122.8160424609404	5.921509451562628	6927.039231537754
420	0.0235051546391752	0.0092577867316888	0.2810087762478727	15	4167	33248.04489795917	591.663631606489	20.16057251790567	25644.805054854696
419	0.0214432989690721	0.0067517459515286	0.2739999108609121	13	3614	20260.18775510205	494.6217388054123	10.222201784110394	15793.011759082823
386	0.0041237113402061	5.920699907007063e-05	0.2569523567624397	8	2202	32221.68979591837	186.62538685803997	28.750018576954897	22543.296464065228
293	0.0136082474226804	0.0041313885589505	0.2705805359470485	13	3595	20268.604081632653	363.6460641399416	10.436533431457438	16048.149805704305
292	0.0119587628865979	0.0035487665640337	0.2662522966420303	11	3043	16943.551020408166	302.37177244524185	8.83839599097252	13478.195838075771
260	0.0408247422680412	0.0120159942280701	0.3052677776801641	22	6127	166597.53061224506	1526.5446961202067	135.56435726979365	117347.79841578522
136	0.0173195876288659	0.0019618325180002	0.2976043821415072	21	5796	98184.38775510204	803.9465500485908	82.56382203338764	67067.37425385682
991	0.0086597938144329	0.0002174119048355	0.2611052866293021	16	4405	33075.36734693877	397.64467369365326	21.88042069935737	23289.882287731085
990	0.0098969072164948	0.0001917379015772	0.2665969040474883	16	4408	42819.60408163266	447.4363160648876	30.85368447353808	29397.636909701934
797	0.0086597938144329	0.0011013065550213	0.2770402595691872	15	4131	36982.469387755096	376.9882335351723	25.196963329705596	26644.308520998547
385	0.0173195876288659	0.0013674695881111	0.2776003140022786	22	6070	84413.1918367347	863.7457875457877	59.810845821243554	56794.40053594287
384	0.0131958762886597	0.0001531578046829	0.2754195995182226	20	5512	66520.24489795917	673.3115197727443	49.83533278790439	44378.62605702814
383	0.0259793814432989	0.0017695513092556	0.2893985711130182	22	6091	112417.8367346939	1201.959856470061	83.7364	80285.12804711208
380	0.0197938144329896	0.0013091937553758	0.291188454482687	22	6076	105636.96326530613	978.4501308215596	88.75628517326803	70722.2778548557
373	0.0235051546391752	0.00205670349339	0.2967468870732083	22	6085	119545.57551020409	1094.6228900351352	102.64983851034482	80559.13147749777
362	0.005360824742268	0.0001603060129105	0.2569122955905091	11	3027	15537.024489795916	227.25449652388428	8.978363493565451	11351.124460509714
331	0.0305154639175257	0.0060962129271558	0.3080642108651198	21	5828	123373.4897959184	1295.8823951558643	92.91066513104802	89333.25304841825
23	0.0457731958762886	0.0199889751338389	0.3252092883200169	22	6139	196792.34693877556	2008.779681542947	151.71743648615148	136648.95490950218
221	0.0136082474226804	0.0021339803619203	0.2752355877597337	17	4691	47675.69795918368	555.8986319802648	32.70810352444304	37861.19182628065
204	0.0160824742268041	0.0012660730667711	0.2833766919892563	19	5245	80504.13469387755	740.4447035957243	61.89450567690013	60089.25641267296
203	0.036701030927835	0.0071662553722997	0.3040847875839685	22	6117	134334.74693877556	1583.7586603872314	90.66316567255514	98399.53732569372
188	0.0239175257731958	0.006160800376895	0.2935748198677224	19	5264	68273.60408163266	918.4917694550348	44.66338727653011	48693.72118893118
140	0.0251546391752577	0.0106196643609026	0.3024661277381655	19	5267	89416.16326530614	877.2524781341106	67.8016133978591	63345.28863840922
983	0.0061855670103092	0.0006235994792416	0.2667695424830056	10	2755	17980.110204081633	219.4577558495926	13.51736377011862	13139.671866129564
796	0.0123711340206185	0.0024720290235524	0.2765288578482171	16	4414	39119.41224489796	447.1253494804515	23.24965185143284	27709.496166697318
291	0.0098969072164948	0.0014458684927821	0.2743192049138548	15	4134	34995.03265306122	361.8055019810122	21.680650300963016	24351.167893454065
245	0.0371134020618556	0.0037651772260964	0.3081218144946757	22	6118	187254.08571428567	1666.2258353891004	161.41503068569563	127805.32385079772
244	0.0428865979381443	0.0060956037501528	0.3128603500887651	22	6132	221514.10204081624	1888.9593929879643	190.2067430374978	152638.89293486183
193	0.0329896907216494	0.002852561383702	0.3021887885416331	22	6108	158823.52653061217	1440.9114001644607	131.34367877508262	108691.07160387958
989	0.0057731958762886	0.0007782017012161	0.253357236149681	11	3028	28669.351020408165	230.34557823129256	26.00465276253596	21080.108033388213
68	0.0144329896907216	0.0022166135213864	0.278068758676599	15	4145	55542.17142857144	516.499020707184	44.91331294292886	44125.734860361394
67	0.0156701030927835	0.0029577909209457	0.2770402595691872	15	4148	55409.65714285716	530.4899902818271	44.87578690279538	44061.3210504479
662	0.0061855670103092	0.000270447862993	0.2295994794367459	10	2755	5874.032653061225	173.47433654780596	2.718813498452515	5573.547223827354
449	0.0049484536082474	0.0002540699314059	0.2291206151164524	10	2752	4340.273469387755	148.35235105031023	2.073455598222877	4055.994265240057
397	0.0111340206185567	0.0006260548831675	0.2376800034498089	14	3863	26578.99183673469	438.1410032144725	19.73153271957565	21910.34352943057
396	0.0065979381443298	7.606415616133348e-05	0.2137547624747082	13	3578	5432.48163265306	222.4419675562533	2.922543972062305	5260.978297486519
3	0.050721649484536	0.0088342747404587	0.323422073389112	22	6151	229692.9795918368	2172.703775136428	187.35525955207768	157809.29976008867
229	0.0086597938144329	0.0013343410754466	0.2546099295299019	12	3309	17780.47346938776	275.4767735665695	10.717776847041804	15868.049118214114
178	0.0461855670103092	0.0081172783875877	0.3243770598262845	22	6140	222590.77551020405	1996.1287433654777	183.2656239845999	152666.07362308633
177	0.0527835051546391	0.0103632244800816	0.3264333327887333	22	6156	242903.22857142857	2255.752141735816	194.35859402775216	166528.945942599
176	0.0536082474226804	0.0116213002291445	0.3274062117857194	22	6158	230439.91428571424	2204.76585183524	185.78616900925965	159571.30869876908
988	0.0230927835051546	0.0021756521353583	0.2950466363325918	22	6084	144357.0204081633	1084.6888390521044	128.57685516679928	97813.9521210629
986	0.002061855670103	0.0001947827350645	0.2398596017347199	4	1101	9798.88163265306	94.78379307767062	6.587143574738872	6717.22837815489
888	0.0255670103092783	0.0041889137712486	0.316404658970339	22	6090	130480.66530612244	1140.6135605890709	111.57973182230144	89485.48150706626
835	0.0082474226804123	0.0020601703108466	0.2939413956328087	15	4130	56099.72653061224	356.5615160349854	61.40555194864751	39287.14050534825
795	0.0065979381443298	8.893972558033506e-05	0.2601571619699283	14	3852	20929.730612244897	285.67327502429544	12.362201992571654	14882.12103677834
794	0.0065979381443298	8.893972558033506e-05	0.2601571619699283	14	3852	20929.730612244897	285.67327502429544	12.362201992571654	14882.12103677834
793	0.0074226804123711	0.0001176335651926	0.2606097523197099	14	3854	21482.1306122449	311.7170516558272	12.58016131571791	15351.063639297943
792	0.0065979381443298	8.893972558033506e-05	0.2601571619699283	14	3852	20929.730612244897	285.67327502429544	12.362201992571654	14882.12103677834
791	0.0082474226804123	0.0004567879245194	0.2653519265567674	14	3856	23713.342857142856	339.8986170292293	13.628647748133556	17463.355947773463
783	0.0070103092783505	0.000827749448329	0.2538646531994339	13	3579	28558.52653061225	297.3098153547133	19.51386681423025	19596.909964766608
782	0.0181443298969072	0.0028638265336107	0.2672021183586064	18	4976	67955.29795918365	730.5109067802947	50.96418133829215	48287.37643806894
756	0.0045360824742268	0.0001119108371138	0.2607334594806211	11	3025	21936.68163265306	221.7536218883158	15.25904906236653	15831.494531928402
726	0.0317525773195876	0.003097401389223	0.2962134574721419	22	6105	172065.4571428572	1414.058772519996	156.21034460524916	116486.13201876848
582	0.0169072164948453	0.0009167888056217	0.2756499605081173	21	5795	98905.24489795916	783.9862899005752	92.03826655379147	67474.3618208894
581	0.0164948453608247	0.0006574529912803	0.27160630689262	21	5794	84596.91428571429	764.8040666816173	77.32079873900706	57116.70694926722
559	0.0156701030927835	0.0017779033406881	0.2919623430045226	21	5792	107792.77142857142	737.7095910891829	103.1966023232474	72898.21730913543
557	0.0181443298969072	0.0011995759475322	0.284747790550808	21	5798	93171.93061224488	827.4873588996037	82.47932774503798	62950.55603608917
554	0.0189690721649484	0.0018847770671785	0.2817294347610747	21	5800	108653.28571428572	851.8014203483591	93.37462575286273	73708.50732181844
54	0.028041237113402	0.0040744729560872	0.2745019929897594	20	5548	70066.2	975.6365403304184	43.84300691926168	49576.343628810886
53	0.0301030927835051	0.0055190972860593	0.2796733645481205	21	5827	88268.1836734694	1086.132137250505	57.4025874608229	61607.049479646805
466	0.0325773195876288	0.0032077469520395	0.3041409124986204	22	6107	181712.2326530612	1503.693294460641	156.92230435178783	126063.05337890705
465	0.0301030927835051	0.002530057359844	0.3005353755093061	22	6101	166234.23673469384	1373.4470060551691	147.11252586627063	115675.88711350237
439	0.0325773195876288	0.0047880614303347	0.3054941534886032	22	6107	170844.81632653062	1395.9259026687598	150.19863902501052	115165.47529596508
438	0.04	0.0078162222641602	0.3120900499843799	22	6125	184819.73061224484	1644.0488898856245	159.60693344287645	125135.87223927247
377	0.0173195876288659	0.0006921849549083	0.2836205617758219	22	6070	118002.17142857146	867.530731853181	108.93653057713348	81138.36117830456
376	0.0197938144329896	0.0024880685238379	0.2795310371361366	21	5802	93920.19183673472	881.5856918591617	83.83509214229754	63758.5829046796
375	0.0383505154639175	0.0079699483899071	0.3053809236318617	22	6121	184356.50612244892	1646.9940943410331	159.36584105102938	126366.2687623648
356	0.0465979381443299	0.0070857023547136	0.3163439170507824	22	6141	227004	2065.467055393586	192.78856527883636	153984.8848803887
349	0.031340206185567	0.0052869239262001	0.303804473436122	22	6104	152117.0448979592	1312.4036331015918	135.16126994439887	103379.10642496355
348	0.0272164948453608	0.0026591308590189	0.2954168992322563	21	5820	128115.95102040812	1129.4130672049037	114.33227801056256	88135.42329912828
347	0.0387628865979381	0.0072342213937602	0.3032453926973731	22	6122	192606.46938775503	1639.704298422665	170.41904379783625	131936.31556690924
346	0.0259793814432989	0.0018328384650542	0.2949410173469708	21	5817	127907.00816326526	1107.4012409359348	115.15909103553216	87911.5229742221
251	0.0358762886597938	0.0265994187480794	0.3207777815685275	21	5841	111829.3673469388	1194.051939896838	93.81729287134554	80074.68441558591
238	0.0919587628865979	0.027842998672073	0.3369806674677966	22	6251	333761.90204081626	3649.1262016894666	253.8510797713274	233168.43969836895
237	0.1125773195876288	0.0551006113578191	0.3490437330899228	22	6301	373735.8734693877	4292.328668610301	272.855730369146	260521.16876843147
211	0.0354639175257732	0.0155249871230334	0.3138136476704486	22	6114	180145.02857142856	1501.7595125962475	158.2806262838339	124051.29146146584
168	0.0635051546391752	0.0159789451166343	0.3228517758459102	22	6182	272484.9551020408	2740.1051356806456	212.59297110294045	190447.97914142293
149	0.0263917525773195	0.0079979650180547	0.3100932374703661	21	5818	120853.1102040816	1046.764790311729	100.45621768017952	83225.01812881434
130	0.0169072164948453	0.0003438003283546	0.2814888049056244	22	6069	97039.44897959183	884.7625626074607	70.94109555962814	65616.64294744043
129	0.0173195876288659	0.0003632984492788	0.2819222350586015	22	6070	100444.51020408164	907.0364655752412	73.36065021743009	67835.26545648275
128	0.0202061855670103	0.0005606871538821	0.2855372489893477	22	6077	120321.82448979592	1037.6549899080512	90.10239748042969	81203.88338709659
127	0.0202061855670103	0.0005606871538821	0.2855372489893477	22	6077	120321.82448979592	1037.6549899080512	90.10239748042966	81203.88338709658
126	0.0218556701030927	0.0007566574660609	0.2884866008258973	22	6081	129373.2448979592	1100.3795768856994	98.88083857045724	87820.83713434385
102	0.0432989690721649	0.0114091480410167	0.3028552589445921	22	6133	152156.1142857143	1720.2660088211107	110.61842016798722	104022.85557575151
10	0.0230927835051546	0.0020737721998353	0.2981428376908858	21	5810	110564.9183673469	982.9848695522168	98.79862564234956	75965.3740485578
987	0.0037113402061855	0.0009756365287292	0.2188651167376179	4	1105	410.3346938775509	42.03042535695597	0.1558946926192121	501.61713000659387
963	0.0065979381443298	0.0002265877317644	0.2030104058047955	9	2482	2763.697959183673	160.22320400687755	1.186771003423987	2874.182186868892
603	0.0045360824742268	0.0012821246757287	0.2820670085445953	8	2203	30571.404081632656	183.50860432084923	35.47320558531537	21043.977378563017
651	0.0288659793814433	0.0017376099653302	0.3037484726115255	22	6098	165585.25714285712	1375.585781565373	152.01809644699415	112357.42897060198
111	0.0288659793814433	0.004375450403173	0.2988999571771314	21	5824	114337.65714285716	1226.2736488001788	79.29321680131841	79451.55860028628
104	0.0177319587628866	0.0007581607609787	0.2705805359470485	21	5797	75200.3469387755	796.9975480302011	50.88761877183283	52544.033113745885
985	0.0008247422680412	0	0.0009278350515463	2	550	14.285714285714286	6.000523286237572	0.0009370233956385	14.666666666666668
984	0.0008247422680412	0	0.0009278350515463	2	550	14.285714285714286	6.000523286237572	0.0009370233956385	14.666666666666668
59	0.0235051546391752	0.0026035549141223	0.3031338233843866	22	6085	148448.02040816323	1129.004290947148	121.26126434990194	103422.32948096454
58	0.0375257731958762	0.0084787659929684	0.3132767041668299	22	6119	193371.6571428572	1671.6523734768623	157.23145180492477	132982.1999340442
982	0.0111340206185567	0.0013280822694457	0.2886887638257753	18	4959	64138.87346938775	491.0941018165509	52.517521897942274	47928.46460311325
981	0.0032989690721649	1.4728562218418209e-05	0.2503928679406664	8	2200	30909.63673469388	167.44703595724008	29.28104697709818	24042.675919052785
642	0.0160824742268041	0.0053196354134085	0.2890432316992678	16	4423	58282.59591836735	588.7619197129402	45.063486165773	43161.84663562604
485	0.0074226804123711	0.003603744614545	0.2603215582808098	10	2758	25613.60408163266	254.09057337220608	25.963784989716125	17960.70667247929
479	0.0185567010309278	0.0027526824541666	0.2787743975499113	15	4155	42199.416326530605	657.4476788517605	30.753055448901414	30238.24352262921
334	0.0024742268041237	0.0003703110123702	0.2258856016336567	5	1376	2362.420408163265	74.18678328474246	0.9354205179579728	2097.626196828332
328	0.0049484536082474	0.0001070510616968	0.2365540430544825	10	2752	6002.697959183674	172.49132092397397	2.748718138504342	4959.2902134094375
281	0.0082474226804123	0.001118962775737	0.2783976117448092	15	4130	44096.412244897954	357.6276444643791	35.72733636605225	30495.05661405516
198	0.0074226804123711	0.0006029975231623	0.2715615464597109	10	2758	23570.889795918367	253.951050310234	15.818989837726184	19029.1530156703
892	0.005360824742268	4.50780251410744e-05	0.2670721983658875	12	3301	34429.118367346935	271.8046497719967	28.140358246769715	23245.77578181545
891	0.005360824742268	4.50780251410744e-05	0.2670721983658875	12	3301	34429.118367346935	271.8046497719967	28.140358246769715	23245.77578181545
77	0.0123711340206185	0.0029232157016557	0.2860825458190149	18	4962	64024.68979591837	539.2701203558346	62.34050306183664	42981.10013589266
76	0.0152577319587628	0.003989876400173	0.2905722912921047	18	4969	68785.72653061221	638.6666816177021	64.49054808668119	46664.653264059176
606	0.0177319587628866	0.0063697234401897	0.290674804007325	19	5249	62610.17551020408	707.0739627719221	45.85662133604831	47070.43148990764
454	0.0094845360824742	0.000506128244575	0.2617689378741105	14	3859	33061.28979591837	412.6814382896015	25.27083446335894	26002.691449999744
278	0.0342268041237113	0.0102194977547241	0.3090464110873079	20	5563	107367.2775510204	1365.6345069896097	73.36136511289786	79692.51295734671
255	0.0214432989690721	0.0031488907815628	0.2996064479850047	19	5258	89239.44489795915	848.2748747850789	74.06090960682467	62115.22732268797
254	0.0210309278350515	0.0030064782307108	0.2991169838296471	19	5257	89041.68979591836	838.2573820737086	73.97563850113386	61942.06772769814
253	0.0222680412371134	0.0035284784820693	0.3029666232611741	19	5260	91858.57959183672	890.48740375271	75.16327233584992	64028.1466473742
252	0.0222680412371134	0.0040148723704909	0.2969607972459048	19	5260	83524.24489795916	844.8067279659117	67.96827325231828	58550.28599968779
156	0.0090721649484536	0.0093181069189973	0.2826960823327373	14	3858	28322.236734693877	318.33840173432014	21.38010008990056	22173.029739474827
137	0.0610309278350515	0.0403376373544008	0.3455306068185208	22	6176	238361.4857142856	2408.377752859384	187.72272083805225	167566.891326643
124	0.0338144329896907	0.0117630068311015	0.3137538964047078	21	5836	116467.7387755102	1411.3484039769758	79.12306037396077	85663.22635947679
123	0.0346391752577319	0.0112669987649708	0.3123858699369717	21	5838	113331.73469387754	1408.105943036556	77.37552135301337	83610.31956606399
521	0.0127835051546391	0.0009351076946198	0.2946246136094271	19	5237	88502.4448979592	619.2010914255812	81.33945808961491	60070.16952900102
980	0.0024742268041237	1.5310809431458608e-06	0.0025257731958762	4	1102	126.46530612244898	26.006219630709428	0.0211883915310772	152.25333333333333
979	0.0024742268041237	1.5310809431458608e-06	0.0025257731958762	4	1102	126.46530612244898	26.006219630709428	0.0211883915310772	152.25333333333333
978	0.0016494845360824	8.506005239699227e-07	0.002020618556701	3	826	79.80408163265307	16.00385736712267	0.0139952836994999	102.41333333333333
97	0.0222680412371134	0.0039771968980522	0.2821152994209083	16	4438	42742.2	666.5250205576739	28.899040968901144	33883.50362002242
96	0.028041237113402	0.0061124054159532	0.2859336220575266	16	4452	50062.70612244897	854.1452642595503	32.28392680309034	39728.17428752934
90	0.0057731958762886	0.000157751905576	0.242542753005229	12	3302	13829.11836734694	220.18723181580327	8.462418691574618	12168.731867428718
977	0.0070103092783505	0.0008769058676382	0.256113687273473	14	3853	24250.88571428572	307.94701353068695	14.309747948634556	17010.82637772209
607	0.0065979381443298	0.0004956446067512	0.2824537990945364	14	3852	40283.71836734695	320.2921432309187	30.19569943103336	28011.743514224127
75	0.0082474226804123	0.0005507116546947	0.2369963273288545	12	3308	13614.195918367348	236.1542049786948	8.434172750048639	12274.867202565862
74	0.002061855670103	2.175267375982747e-06	0.2282952984091889	5	1375	6013.959183673469	73.50567391791881	4.312897022362888	5510.585130580058
73	0.002061855670103	2.175267375982747e-06	0.2282952984091889	5	1375	6013.959183673469	73.50567391791881	4.312897022362888	5510.585130580058
26	0.0272164948453608	0.014336809615193	0.3138136476704486	22	6094	134250.906122449	1139.859893847649	115.44350091012112	93561.50791877769
139	0.005360824742268	1.5113754889971251e-05	0.2440514608882591	12	3301	17368.22857142857	253.38642445989385	10.388711414040053	12201.63620494248
125	0.0078350515463917	8.768423069835846e-05	0.2604038343738188	16	4403	52311.00408163266	398.1504223667489	43.57751506811452	38534.072817092216
109	0.0144329896907216	0.0004607425283548	0.2836205617758219	20	5515	80339.8530612245	670.4826044703597	77.95731119452199	54929.06735619261
108	0.0131958762886597	0.0009475571195554	0.274868300903674	20	5512	67741.32653061223	590.4780593556104	65.61316143072162	45724.44872275688
107	0.0131958762886597	0.0003901611790405	0.2765752708824313	20	5512	68449.99591836733	607.5213426029752	66.6486731613515	46271.953948044975
103	0.0181443298969072	0.0004856684817162	0.2829873714438478	21	5798	101116.1306122449	884.1377139866936	87.68247580388368	68427.2280927738
976	0.0016494845360824	6.271320811801759e-05	0.2485423022500038	4	1100	9848.432653061223	68.8179561934664	6.513919016625712	6967.844912345588
65	0.0428865979381443	0.0197423160751509	0.2991169838296471	16	4488	61709.19999999998	1158.08804664723	37.79523730195712	48545.14537970848
66	0.0375257731958762	0.0147480260494124	0.2982507627000046	16	4475	58442.110204081626	1033.8161620692235	36.71546130745888	45844.96320402658
64	0.0358762886597938	0.0166587879234856	0.3067452464477896	19	5293	83892.48571428574	1161.8129475966207	52.62206930696989	63064.90928382933
63	0.0342268041237113	0.0124602385044802	0.3033570441674384	19	5289	85663.71020408167	1187.910682514764	52.99487209633399	64421.25114236697
975	0.0049484536082474	0.0001700432004155	0.2639915834536248	10	2752	21486.9387755102	205.7072886297376	13.929332484633768	15591.310473109015
447	0.0070103092783505	0.0013053250429849	0.2606922107131032	10	2757	16879.14285714286	196.3626373626374	11.59702157867192	13017.09846502247
268	0.0061855670103092	0.0016080572551101	0.2666831953257041	9	2481	17625.591836734693	187.4470060551693	11.78648515125187	13088.30528364381
230	0.0098969072164948	0.0032771440429285	0.2684645591263483	10	2764	25280.334693877558	283.08667115197727	17.49655217016335	20821.67704172282
199	0.0061855670103092	0.0002688672662616	0.2645850134742334	10	2755	20022.383673469387	230.65350975555057	12.043243249977824	16143.450386144406
974	0.0032989690721649	2.142255677909959e-05	0.2438347830597108	8	2200	11092.46530612245	140.90009718172982	6.820949232785181	7482.61640708687
973	0.0119587628865979	0.0006413636580964	0.2934179957118101	21	5783	115529	627.4033490319204	116.0528760698415	78083.65767947483
9	0.0247422680412371	0.0031138965556435	0.297550643538737	22	6088	154373.96734693873	1116.4537190700455	143.89960975399677	106573.22385757673
897	0.0057731958762886	0.0006554772752374	0.2639492974399368	9	2480	26609.61224489796	218.13615907901624	19.720502243020125	19932.85044571072
896	0.0049484536082474	0.0003177568211233	0.258565112806767	8	2204	24378.400000000005	189.95459370561412	18.661456641269577	17822.614745147406
2	0.0334020618556701	0.0064069853540018	0.3075467457852791	22	6109	193708.8775510204	1490.7965911639385	170.93662490135134	133345.98340369062
459	0.0136082474226804	0.000290292018297	0.2723244858564743	16	4417	63446.093877551015	558.1800254167601	66.52501039467208	43872.60645826237
458	0.0408247422680412	0.0079280091912324	0.3034687778853638	22	6127	179802.21632653073	1677.535889960379	145.16180485145313	123151.98603408012
972	0.0012371134020618	2.9649380795062465e-06	0.2324824300109376	3	825	3038.461224489796	39.24776855797264	1.4776201518634304	1997.454957670796
971	0.0024742268041237	0.0001154084730722	0.2542171342051104	5	1376	8755.448979591838	81.71956342976752	6.385681080412666	6347.426419969266
27	0.0206185567010309	0.0047271626217158	0.2665106685941332	19	5256	58506.54285714285	901.6429991776926	39.8984591402286	46205.7500566544
175	0.0049484536082474	0.0001495371406044	0.254138720530155	9	2478	17414.6612244898	187.42849667339465	12.272206310757385	11999.948696538988
333	0.0103092783505154	0.0014571344469219	0.2833766919892563	16	4409	36215.61632653061	407.9312700904537	23.395309227008013	26284.43978263241
970	0.0016494845360824	1.6639896085876627e-05	0.2436545118908067	4	1100	5675.812244897959	69.46759363085894	2.757403446523094	3882.753808883183
361	0.0041237113402061	0.0005988484786804	0.2513476912625878	8	2202	12398.02448979592	157.01870374523435	7.530253338486031	8949.000231885431
263	0.0255670103092783	0.0060478790149318	0.2909827766056023	19	5268	71859.22040816327	939.8186738431638	45.91415473902757	50661.82529311413
969	0.0008247422680412	0	0.22735036753829	2	550	2872.742857142857	26.23526949241235	1.4232418880687827	1805.6411203562443
968	0.0012371134020618	8.898125410531224e-06	0.2359443676857854	2	551	5211.028571428571	47.41602750990506	2.6352093146232107	3441.811510168216
579	0.0255670103092783	0.0047278860598913	0.2953639476460881	21	5816	92677.04081632652	1033.4530911265606	59.3060763607169	64389.61265952395
967	0.0012371134020618	0.0013589193970943	0.2274445084772292	2	551	2876.8979591836737	28.23555356208417	1.4193885556509425	1803.9925359070253
966	0.0037113402061855	7.216968104618966e-05	0.1953105919067827	6	1653	1472.3918367346937	86.11702175375646	0.7010731859632835	1545.870137251285
918	0.0061855670103092	0.0002278318570136	0.2322530604534919	11	3029	6726.979591836735	177.56126186738436	4.190239850844616	6537.54221572782
917	0.0061855670103092	0.0002278318570136	0.2322530604534919	11	3029	6726.979591836735	177.56126186738436	4.190239850844616	6537.54221572782
916	0.0061855670103092	0.0002278318570136	0.2322530604534919	11	3029	6726.979591836735	177.56126186738436	4.190239850844616	6537.54221572782
915	0.0061855670103092	0.0002278318570136	0.2322530604534919	11	3029	6726.979591836735	177.56126186738436	4.190239850844616	6537.54221572782
914	0.0061855670103092	0.0002278318570136	0.2322530604534919	11	3029	6726.979591836735	177.56126186738436	4.190239850844616	6537.54221572782
913	0.0061855670103092	0.0002278318570136	0.2322530604534919	11	3029	6726.979591836735	177.56126186738436	4.190239850844616	6537.54221572782
207	0.0032989690721649	0.0001875869331928	0.2277273996569272	6	1652	8719.408163265305	99.74814980937433	6.071781782473382	8166.05383010972
206	0.0024742268041237	7.223292181771086e-05	0.2204757109870919	6	1650	8306.612244897959	82.71540704193764	5.917644760731713	7784.413808024974
965	0.0086597938144329	0.0005577174340238	0.2516163481321615	12	3309	30350.918367346945	303.47871720116615	26.84413702089684	22722.00710344326
17	0.0094845360824742	0.0008732395357396	0.2590528948148916	12	3311	35218.469387755096	327.9019062570083	30.63686529793752	27280.50131677985
16	0.0119587628865979	0.0019575032978255	0.2601160953303119	12	3317	35870.126530612244	371.9517829109667	30.86303112370213	27849.541769996114
15	0.0136082474226804	0.0029212239999965	0.2663383649454542	14	3869	44060.64081632652	466.5932271809823	35.93521520757622	33416.409647535555
964	0.0070103092783505	0.0008137463018253	0.2020396596269648	9	2483	2759.9265306122443	162.22371234207972	1.191444576360839	2843.686796768796
548	0.0057731958762886	0.0004308112297728	0.2261956710936891	9	2480	2797.2408163265304	126.23105330044103	1.18276287541059	2625.1851217168637
547	0.0024742268041237	4.761101622731223e-06	0.196521820383724	5	1376	860.0979591836734	55.06956716752635	0.3528323684120006	959.9314296327742
546	0.0065979381443298	0.0026791950321844	0.2563527479647675	9	2482	12038.857142857143	170.9859011736563	9.020732234726514	8390.568976982484
545	0.0045360824742268	0.0010509232620931	0.2462028184547326	9	2477	7828.8	117.63739253943336	7.013432589930271	5536.294607967054
481	0.0049484536082474	0.0001594211972494	0.1983670956924913	9	2478	1474.9224489795915	101.11859161246916	0.5835581758760999	1577.4966778208702
317	0.0049484536082474	8.901980888570312e-05	0.2026608613845192	9	2478	1501.9836734693874	103.1194886745907	0.6021288464999399	1611.4462261534022
962	0.0016494845360824	0.0002724608179595	0.193908621312959	3	826	59.30204081632654	14.002900500859685	0.0126873826098263	68.58180067565971
961	0.0016494845360824	0.0002724608179595	0.193908621312959	3	826	59.30204081632654	14.002900500859685	0.0126873826098263	68.58180067565971
960	0.0012371134020618	2.079239304113855e-05	0.1626688513245336	2	551	35.208163265306126	10.001614711818792	0.0042391671870325	41.670476190476194
95	0.0119587628865979	0.0005199615310856	0.2532015156603451	16	4413	25338.934693877552	451.1149286088063	13.555843179095104	19512.828180971243
94	0.0127835051546391	0.0013166278138907	0.2731822718696163	16	4415	34944.65306122448	508.8881064513719	21.388040496997743	25651.42099167561
93	0.0119587628865979	0.0013121243877998	0.2584434541903271	16	4413	24904.510204081635	429.0553935860058	13.188442679926084	19419.944525029365
959	0.0004123711340206	0	0.2121039340864365	1	275	1883.044897959184	21.15057187710249	1.0582078648682025	1403.809133490308
261	0.0218556701030927	0.003238553039687	0.2855372489893477	20	5533	91660.4489795918	907.4556029005008	71.7583137346917	65698.94866056598
92	0.0127835051546391	0.0019416158357639	0.2741366601093871	16	4415	52997.77959183674	513.3287882185842	42.787519308821935	39532.70241721862
91	0.010721649484536	0.0011590011536417	0.2669424046521182	16	4410	39853.83265306123	413.2813635344248	32.031782262709626	29244.370518550648
958	0.0008247422680412	2.333246676812768e-06	0.215094043064551	2	550	933.2979591836734	28.074231890558423	0.4068986411208067	853.9564058130582
909	0.0127835051546391	0.0045332361563399	0.2865302493335986	16	4415	61413.228571428575	523.0273005905658	63.88516836765591	42519.07394523531
243	0.005360824742268	0.0003601939796653	0.2601160953303119	10	2753	40221.50204081632	232.2843985946027	47.58843942376954	27310.150004158317
957	0.0065979381443298	5.353969890022658e-05	0.2606922107131032	15	4126	39332.41224489796	308.2231890558421	34.96778307966901	28147.32804636557
911	0.014020618556701	0.0015899240570183	0.285043325361966	18	4966	89301.15102040816	615.2893324362714	89.55644874543196	62140.83950750765
512	0.019381443298969	0.004377353829091	0.2655657476095932	18	4979	50724.16326530613	767.111684234133	38.87299755190886	37990.7099720359
4	0.0119587628865979	0.0016010015258981	0.2655657476095932	15	4139	40055.04081632655	441.2678627494954	31.876859390368427	29599.701317973115
329	0.0049484536082474	5.814975240032156e-05	0.2426141731327334	12	3300	11091.640816326531	209.90802123047015	5.806619313600773	8467.984420953811
327	0.0090721649484536	0.0002305879759475	0.2636958655652945	15	4132	38474.46530612246	386.1485684383643	31.367801305878736	28250.338212762905
325	0.0144329896907216	0.0020258429699829	0.2724595674466808	16	4419	47320.31428571428	521.8646931299992	38.4615267708035	34384.340395643536
324	0.0173195876288659	0.0059934181871656	0.2925844218603561	16	4426	65096.16326530613	638.330193615908	63.85937053686949	45963.23662148993
608	0.0032989690721649	0.0001555817966233	0.2619353781461652	8	2200	16315.151020408164	141.30803618150557	11.548905025189388	11361.649702301507
955	0.0041237113402061	0.0001163684207911	0.2604449919262724	9	2476	32203.946938775505	196.66585931075727	38.898120902899926	21660.7555007812
728	0.0082474226804123	0.0002334777988225	0.2668991681110342	16	4404	57898.14285714285	406.7923749719668	61.37447983716769	38644.743819102754
649	0.0437113402061855	0.0138590987259231	0.3204035512186517	22	6134	216595.4081632653	1881.723944083127	191.0554929018127	149430.71969632996
586	0.0057731958762886	0.000164377030194	0.2571127264655212	12	3302	24706.33469387755	263.00774463631603	17.3430100811069	17189.767218792484
565	0.0164948453608247	0.0007455233610636	0.2763433613814398	22	6068	106106.35102040815	805.6126784779848	100.62404514234385	74666.05431138237
494	0.0321649484536082	0.0030102099827075	0.3099765733479168	22	6106	221642.30612244896	1596.1545189504377	195.52898427206824	149640.9296111367
493	0.0292783505154639	0.0017439568896322	0.3072600156474969	22	6099	205263.9183673469	1486.814263287733	179.00924290962354	137788.0456633919
491	0.0321649484536082	0.0044941838308374	0.313157632823551	22	6106	215060.1346938776	1567.5724153397623	190.07492923405573	147215.92540186716
954	0.002061855670103	5.706264977042384e-06	0.2419729021905324	5	1375	24712.01632653061	106.95599910293788	24.865641383681023	19417.522739750915
953	0.0103092783505154	0.0020005798841853	0.2118312718752443	24	6601	39993.36734693877	606.0517305823428	27.06646868062433	28623.041310040808
951	0.0012371134020618	0.0013291332619612	0.1689567788288245	3	825	1323.4408163265305	39.099394483067954	0.80565317846677	1053.199679966793
723	0.0115463917525773	4.363628137790125e-05	0.2261025609107472	24	6604	44113.57551020408	673.3880242206772	29.890544772162208	31954.13613617813
722	0.0115463917525773	0.0001588290828841	0.2486923428791919	24	6604	48679.08571428572	683.7602302459444	34.0469055349763	34764.19513799387
721	0.0119587628865979	0.0002060007707871	0.2487674311469694	24	6605	48887.93469387755	695.776362413097	34.20675863373391	35018.88786172492
720	0.0127835051546391	0.000440403617486	0.2568322107103375	24	6607	51847.755102040814	726.0191373252596	35.62345984959694	36885.635953714
719	0.0131958762886597	0.0004933026333515	0.2573938556572205	24	6608	53280.84081632653	748.1293713089631	36.13483367438892	37938.20094545339
718	0.0127835051546391	0.0004063180689431	0.2573134703181645	24	6607	53071.9918367347	736.1132391418105	35.97663410158033	37683.36282108613
717	0.0156701030927835	0.0011652621546285	0.2594199407930613	24	6614	57846.64489795919	839.5260671301485	38.38404847231976	41487.38434196514
716	0.014020618556701	0.0007148889320137	0.2588900964520857	24	6610	54024.34285714285	770.1889960379755	36.56276388837482	38667.09360349089
715	0.014020618556701	0.0007148889320137	0.2588900964520857	24	6610	54024.34285714285	770.1889960379755	36.56276388837482	38667.09360349089
701	0.0177319587628866	0.0012697825955487	0.2615196736894978	24	6619	70318.64897959185	955.4933542647824	48.73183791396664	52036.45723642171
700	0.0160824742268041	0.0004597108424891	0.2418308576339192	24	6615	65260.08571428572	889.0870598788962	46.46395767785966	48506.0955704014
699	0.0189690721649484	0.0017800349194045	0.2665969040474883	24	6622	74539.02448979592	979.8364207221348	52.75883919758285	54647.81689215886
698	0.0148453608247422	0.0003631069119684	0.237508714891543	24	6612	61208.35510204082	826.7566569484933	43.73682807041261	45290.5737210364
415	0.0181443298969072	0.0012951885522841	0.2519240886588481	24	6620	67164.4367346939	935.2485460118112	47.34461830467016	50043.8210933862
31	0.0115463917525773	0.0001588290828841	0.2486923428791919	24	6604	48679.08571428571	683.7602302459444	34.0469055349763	34764.19513799387
303	0.019381443298969	0.0011361538599397	0.250202773142655	24	6623	70925.18775510206	979.5553263063468	49.65470121913882	52801.71178894103
279	0.0206185567010309	0.0026311074329473	0.2689026540335388	24	6626	79236.7142857143	1076.2434477087536	54.04442028910098	58569.10264689037
270	0.014020618556701	0.0010068158945852	0.2647550552566718	24	6610	58844.87346938776	782.5948119907301	39.74626976130715	41957.85757640571
22	0.0131958762886597	0.0004933026333515	0.2573938556572205	24	6608	53280.84081632653	748.1293713089631	36.13483367438892	37938.20094545339
952	0.0032989690721649	0.0007666220992956	0.1533583493641252	6	1652	352.591836734694	46.02257606339239	0.0876184049412646	415.48114285714286
873	0.0032989690721649	0.0054428776647935	0.181920453071045	6	1652	372.73061224489805	49.02360768483217	0.0896706839097159	431.256340244343
872	0.0028865979381443	6.804804191759382e-07	0.1497351625549773	6	1651	363.36326530612257	46.0231591537714	0.0882546798624811	420.8938095238096
871	0.0037113402061855	0.0008326574856149	0.1533868997409965	6	1653	373.7346938775512	50.02362263586754	0.0903219295100364	438.0720952380952
870	0.0028865979381443	6.804804191759382e-07	0.1497351625549773	6	1651	363.36326530612257	46.0231591537714	0.0882546798624811	420.8938095238096
950	0.0049484536082474	0.0040685924262529	0.2203577780044832	6	1656	8555.722448979588	118.73195783808032	5.992693297008491	8081.86788236363
949	0.0024742268041237	0	0.1739874843118494	6	1650	323.5591836734694	42.02170890334156	0.1080239642401483	436.8082765107525
948	0.0012371134020618	0.0013592596373039	0.2214237387688155	1	277	2053.387755102041	22.171578081782165	0.962906929948902	1421.7509685425496
947	0.0004123711340206	0	0.174558841516687	1	275	4.0285714285714285	2.0001046572475145	0.0009921231435271	4.915628415300547
946	0.0008247422680412	0	0.2037887044172057	2	550	1033.5469387755102	26.08472751738058	0.4213800159200878	1011.0432765731176
945	0.0032989690721649	0.0036392329556332	0.2202694110302801	4	1104	2714.4816326530613	52.225925095312846	1.6563152122495846	2348.477232863021
943	0.0008247422680412	2.490766130359949e-05	0.1742450527564265	2	550	46.204081632653065	8.002362263586754	0.0075724772405855	59.87199712990282
570	0.0037113402061855	0.0045377802542552	0.240806000864756	4	1105	7280.273469387755	80.59572400388727	5.569846290661559	5736.182638069059
477	0.0094845360824742	0.0009658592513687	0.2527355006008475	16	4407	34480.10612244898	394.7862300964343	26.33059454015289	27303.61418122079
944	0.0016494845360824	3.158689952794254e-05	0.1779519939435772	2	552	69.39591836734694	13.003812514016596	0.0137403758717349	75.19891472868217
942	0.0119587628865979	0.0012768378228214	0.2743192049138548	16	4413	61650.70612244898	478.0311729087238	65.16123489768844	42209.75661338761
941	0.0098969072164948	0.0020951806649154	0.2760655828308805	14	3860	52958.208163265306	381.3417059131344	56.98605148485859	37649.11040088852
940	0.0082474226804123	0.0005905780707949	0.2631484292426582	13	3582	43312.17551020408	314.5374747701278	49.65102516365536	29873.5073696557
939	0.0024742268041237	0	0.2123772991258571	6	1650	1740.0979591836735	67.13804290947148	0.8824043435191411	1630.372096547528
624	0.0103092783505154	0.0003495476635316	0.2738632979753241	17	4683	62131.167346938775	458.1026538087762	63.93318641258934	42203.25087950593
623	0.010721649484536	0.0004942408012693	0.271114752207556	17	4684	60911.06122448979	463.0106451371757	63.25607309737875	41360.46679937276
587	0.0057731958762886	2.9836845276817582e-05	0.2601982415786398	14	3850	37735.24489795918	288.0806309336922	35.571672011604804	25570.581416801917
552	0.0317525773195876	0.0087045476443032	0.3015252449986323	21	5831	129556.75918367344	1268.492262839201	107.15138330878185	90264.18861047496
527	0.0078350515463917	0.0001631332982834	0.2617689378741105	13	3581	33758.734693877544	332.7427973387157	34.069683331454485	23625.99499450352
526	0.0061855670103092	7.441296571133213e-05	0.248130622484193	13	3577	15619.738775510205	249.25972938626	9.28446825502748	11691.487986829745
374	0.0119587628865979	0.0010921654320097	0.2639492974399368	18	4961	49217.45306122448	530.9338416685357	35.167879373981584	33241.1900193235
752	0.0049484536082474	0.0007430428257028	0.2519240886588481	10	2752	13510.959183673467	197.089407191448	8.614874836661224	9625.344374821763
938	0.0041237113402061	0.0001103651893814	0.2358093108067438	8	2202	11315.34693877551	153.88568438364354	5.772471177548977	8418.049735271248
937	0.002061855670103	6.1798482068367045e-06	0.2162229974960668	5	1375	1769.5836734693876	62.1388801674516	0.7117455173717631	1533.8235702916495
934	0.0057731958762886	0.000412269130572	0.2475342442417794	10	2754	14603.575510204084	199.16332511026388	8.712449179184906	10650.818911925726
904	0.0061855670103092	9.609652360188822e-05	0.2333714012062775	10	2755	7080.518367346938	183.56354937579425	3.886228000523104	5597.874743471041
563	0.014020618556701	0.0021318538834841	0.2860825458190149	19	5240	76363.8	585.2149061822529	75.27878531607226	51338.82582192996
562	0.0218556701030927	0.0039407569352324	0.2984127967978134	21	5807	110045.80408163262	896.9090079988039	103.16639472223989	75292.1500118981
110	0.0247422680412371	0.0056564620390635	0.2866797953927498	21	5814	92417.31020408156	921.4884503251848	82.154516572115	63263.4681542714
936	0.0032989690721649	7.039359444750479e-05	0.2240428910832801	6	1652	5261.102040816328	80.41291769455034	3.723100634829677	3879.633856659508
935	0.002061855670103	0.000684410196687	0.2001986956527184	4	1101	680.9714285714285	42.05083352022128	0.2881905622593873	701.6991590458896
741	0.0148453608247422	0.000788819247941	0.26484015813525	16	4420	48386.72653061222	567.9465051954849	51.11120706573609	35165.80387882952
70	0.0164948453608247	0.0022037145153081	0.2948354739519638	19	5246	98078.1469387755	710.9922553636841	93.9793226802508	66986.5574448095
654	0.010721649484536	0.0004527760424947	0.2817294347610747	16	4410	64232.8693877551	491.2361067503925	69.19463897352031	43674.0858916349
460	0.0362886597938144	0.0115559539178106	0.3082370864043258	21	5842	119511.89795918364	1236.6901547432158	104.3079003350216	83249.27539295454
316	0.0177319587628866	0.0031189525839879	0.2801012177320288	18	4975	71063.0163265306	683.7869327950959	67.89226431173323	49410.60623686967
933	0.0012371134020618	1.4526090980833178e-06	0.2440153211783689	3	825	8217.90612244898	61.64691634895716	6.273996904380041	6078.644168326548
242	0.0094845360824742	0.0003001121235421	0.2662092833469347	15	4133	46753.64081632653	403.8147417208641	44.70174112829476	32419.79116217733
117	0.0358762886597938	0.0093244746254065	0.3225989553479886	21	5841	138663.8897959184	1395.227375345743	117.45719165177582	96672.41573646443
932	0.0111340206185567	0.0006898860122715	0.2775535563276951	17	4685	60354.83673469388	487.8088211108619	48.36424555103366	43757.04071733517
725	0.0230927835051546	0.0007844290170191	0.2874298733503446	22	6084	144063.04897959184	1103.8971368767286	141.76809454325303	97927.90645757166
644	0.0144329896907216	0.0013598322270655	0.2731369905382937	17	4693	62303.24489795917	565.0723480601031	59.69058189785453	43419.17937292619
276	0.0177319587628866	0.0013451922728192	0.2955228593826265	22	6071	103162.56326530607	812.3222695671676	89.63866146387339	72004.96835391986
275	0.0181443298969072	0.0013826932998137	0.2961070016024305	22	6072	104764.56326530607	833.4478582641849	90.27896162972768	73053.22077178897
274	0.0206185567010309	0.0018102777464074	0.2978195308002034	22	6078	113404.26122448978	946.1612319653138	95.00210098705226	79284.92094605727
273	0.0210309278350515	0.0019553275826705	0.2978733665794515	22	6079	113421.17551020406	950.162069223294	95.0001604919613	79285.29669732632
190	0.0103092783505154	0.000815417822234	0.2582004800873591	15	4135	18409.24897959184	368.4922478881663	12.139721200244647	13829.535944010617
187	0.010721649484536	0.000506471273238	0.2790576568869645	17	4684	65609.49387755102	493.3400313971741	67.30287134590331	44917.2851230123
158	0.0391752577319587	0.006143346315646	0.3070310161948063	22	6123	203942.6571428572	1771.7007400762495	179.87665591648474	139621.65193340846
145	0.0272164948453608	0.0073277790848378	0.2944140546574103	21	5820	88084.9020408163	1026.098467518876	59.58034535678058	61618.96774756894
144	0.0070103092783505	0.0014505005099919	0.2609812264677741	12	3305	41360.02040816327	269.26600882111086	36.5338322990229	31495.79155275615
931	0.0098969072164948	0.0002474809905442	0.2542171342051104	15	4134	45786.265306122434	446.69963369963375	36.17968871792871	31226.212464352317
529	0.0024742268041237	5.239179536307032e-05	0.235304221607529	6	1650	6003.208163265306	105.48782238169991	3.068829071527015	4551.91555232578
358	0.0152577319587628	0.0014082730683485	0.2963732848772528	21	5791	87667.66530612246	724.0750990506093	76.23675200012889	59154.62870206073
930	0.0111340206185567	0.000755118317417	0.2864804353125045	18	4959	81819.3142857143	544.677296852807	81.3750680686818	55516.63857626744
929	0.0061855670103092	1.6460912669761433e-05	0.2603215582808098	14	3851	45221.90204081632	287.71827764072657	56.02161543817627	30819.07998789574
928	0.0065979381443298	3.8879778160321416e-05	0.2588900964520857	15	4126	44367.493877551016	317.63824474844887	51.48627773436983	30416.914274958017
927	0.0078350515463917	4.091454431500978e-05	0.268639625679414	15	4129	61089.64081632653	378.01354563803534	69.3399190232176	41415.427484159176
85	0.0235051546391752	0.0062158209341465	0.2936794624697069	19	5263	77360.46122448979	932.2879868430892	53.465170720850494	59159.90193560686
8	0.0288659793814433	0.0057592677036789	0.3069166444249442	21	5824	151365.68979591836	1201.263706361666	133.86366455777764	104246.69841464428
711	0.0255670103092783	0.0086225656116343	0.3018013670178618	21	5816	123467.04489795922	1063.0006129924498	93.60146303848111	85803.60228709907
621	0.0206185567010309	0.0061271194604925	0.2933657582192497	20	5530	108061.00816326527	817.8352694924126	102.45557930946585	73986.59136966901
378	0.022680412371134	0.0043927109475274	0.2993887107408295	22	6083	111539.16326530614	981.9626224116022	84.53643518467521	76649.911364575
241	0.0070103092783505	1.500432852280032e-05	0.2593791065508462	15	4127	46114.9387755102	329.79587351424084	56.22977997136052	31373.44663054697
240	0.0074226804123711	1.8224414514613647e-05	0.2597470781711106	15	4128	46311.29387755101	344.79585856320546	55.5915567835322	31661.77806922221
239	0.0123711340206185	0.0007131815782955	0.2824537990945364	18	4962	67081.51020408163	556.4505195484787	66.60083317673545	46532.95460435535
750	0.0078350515463917	0.0008861759976049	0.2712932933680483	12	3307	42130.96326530613	274.4743215967706	51.17795829363563	28757.78565817538
636	0.0189690721649484	0.0043323091460318	0.283035978000262	22	6074	106444.60408163264	807.6367047918072	91.63641664720214	74383.15140846335
250	0.0065979381443298	0.0009997623876359	0.2875803601950307	13	3578	38342.37551020408	296.1570606264484	36.205277432405545	27154.14578793921
926	0.0028865979381443	0.0001862075385735	0.2174786147442953	5	1377	5373.991836734694	96.418315018315	2.847677023136847	3982.06539550524
925	0.0061855670103092	0.0007103358256732	0.254688634299463	14	3851	39971.77142857143	312.243956043956	27.8466605610986	27414.3762826156
924	0.0008247422680412	0.0006797999387567	0.1719540294185042	1	276	15.510204081632654	5.000672796591164	0.0065034277256106	28.881943573667712
923	0.0016494845360824	0.0013589193970943	0.217191968356073	3	826	2586.195918367347	53.21423338566196	1.416444904369637	2097.266631582487
922	0.0032989690721649	2.1195677136742005e-05	0.2191561994836448	8	2200	5584.791836734694	129.4799282350303	2.799750206731324	4635.26805043939
575	0.010721649484536	0.0012449075586134	0.2665969040474883	15	4136	22432.97959183673	365.8447185467595	12.643335646614872	16670.813342503585
574	0.0123711340206185	0.0013067753227119	0.2755116976956237	16	4414	32577.918367346945	456.7155266502207	19.84113820092505	25280.32174747811
573	0.0127835051546391	0.0013673710099864	0.2755577698858739	16	4415	32665.493877551027	464.722658294087	19.87298243773437	25374.3555674048
572	0.0127835051546391	0.0013673710099864	0.2755577698858739	16	4415	32665.493877551027	464.7226582940871	19.87298243773437	25374.3555674048
265	0.0090721649484536	0.0010654572833652	0.2668559455736884	13	3584	30426.453061224493	335.4556178515362	22.115915874033856	23175.357926565877
264	0.0090721649484536	0.0010654572833652	0.2668559455736884	13	3584	30426.453061224493	335.4556178515362	22.115915874033856	23175.35792656587
259	0.014020618556701	0.0020543587791109	0.2836693861107808	16	4418	41634.21632653062	524.4502354788071	25.331856971727603	31729.433671861112
258	0.0136082474226804	0.0018042898570746	0.2807693753480194	16	4417	38862.27755102042	511.2377663153175	23.733108534106425	29907.357338430826
921	0.0032989690721649	0.0003065706984661	0.2026110247039869	6	1652	1148.4897959183677	68.09051356806458	0.4610197098274523	1175.1691669830057
267	0.0049484536082474	0.0031825960120483	0.2357418403315487	6	1656	8483.791836734692	136.6989010989011	5.058814558453011	6752.439485523451
920	0.0074226804123711	0.0003936800373616	0.2643303599482717	13	3580	42844.44081632653	302.4161620692233	39.04721578542421	32283.85895266118
767	0.0028865979381443	2.420098324786424e-05	0.2438708693084987	7	1925	11211.918367346938	125.89623981460714	7.140880101398883	7866.767154303093
764	0.0049484536082474	0.0002217786167885	0.2380233228250073	7	1930	9869.29387755102	138.78609553711595	6.6065040307847385	7183.167882290687
390	0.0111340206185567	0.0003042122143911	0.2696507059266119	18	4959	68444.74285714285	524.5631008447335	61.37054476814883	48520.12218120077
135	0.010721649484536	0.0032135653810912	0.2602804397279301	15	4136	17579.751020408166	352.4192270314719	11.606137557642198	12863.921260934065
122	0.0156701030927835	0.0006679214421802	0.2778343388834135	21	5792	95779.09795918368	715.7052851909995	81.02144903870887	68921.17162835342
919	0.0032989690721649	3.020687253401556e-05	0.2276015834140228	5	1378	6665.248979591837	106.5476713762428	3.159941230874063	4886.553214576077
532	0.002061855670103	7.755593175983458e-06	0.2222000355875844	5	1375	2982.25306122449	58.2419227031472	1.2938470946977088	2239.3528604938665
531	0.0024742268041237	1.2522886683960707e-05	0.2245007444029326	5	1376	5064.187755102041	77.41619197129401	2.389415740598226	3713.6899881522254
530	0.0024742268041237	1.2522886683960707e-05	0.2245007444029326	5	1376	5064.187755102041	77.41619197129401	2.389415740598226	3713.6899881522254
262	0.0206185567010309	0.0031811765312634	0.2844528679298335	19	5256	66533.30204081631	790.3869178440609	43.75908510688907	46587.43093095193
910	0.0065979381443298	0.0011171196598205	0.2624777738001793	11	3030	17279.01224489796	252.42087164536147	11.533758274652005	13145.27473634949
482	0.0065979381443298	0.0007195546250266	0.2254220880872128	10	2756	7831.134693877551	180.66366150855944	5.197016522573051	7498.356483020207
912	0.014020618556701	0.0025250866303555	0.2851913229348435	18	4966	62136.91428571429	568.9689167974881	47.71092187364659	45689.60891551637
833	0.0094845360824742	0.0004707471585911	0.2790104070297199	16	4407	51248.66122448979	421.08040666816186	40.41679923927704	38564.41174139126
748	0.0045360824742268	0.0001135361785936	0.2500888547454129	8	2203	9650.42857142857	159.791717126411	4.961152639473358	7122.836228304753
731	0.0103092783505154	0.0002557291108212	0.2844528679298335	20	5505	80077.49795918367	531.5374299170218	78.49219314814817	53413.99721446708
730	0.0148453608247422	0.0007337481078165	0.290162962478874	21	5790	102403.60408163266	731.3502429543247	93.78292929549028	68723.93959092961
629	0.010721649484536	0.0023546634111927	0.2679407258402481	14	3862	29483.67755102041	368.4067130148763	19.642021981283296	22038.897321721517
580	0.0111340206185567	0.0002810399143129	0.2792468164578081	21	5781	76051.49387755102	571.204290947148	71.58284001539337	50852.26675716296
515	0.0222680412371134	0.0032488079471074	0.2970143229844134	21	5808	109791.87755102044	955.8062644838157	86.56216015819308	77583.26853621322
509	0.0276288659793814	0.0018159715264761	0.2946773004144359	22	6095	143923.29387755098	1226.684308888391	125.66687298614052	100353.06745885315
474	0.0197938144329896	0.0044506356444949	0.2837670852277468	17	4706	72826.28979591838	775.7992673992675	58.03123055452888	55097.910209497335
418	0.0127835051546391	0.00176818928724	0.2866299293646766	18	4963	61060.11020408164	537.8821858413695	47.5503837328939	45500.16310099583
295	0.0131958762886597	0.0024033184649858	0.2960006222233745	17	4690	73895.80408163267	565.9618449577634	60.599170443766845	55481.48640158999
884	0.0032989690721649	1.9803135720266392e-05	0.2401042494415745	8	2200	12262.355102040816	137.01362039321222	11.286886548389116	8941.084130216337
883	0.0061855670103092	6.774612165357529e-05	0.2587681318965963	13	3577	47462.17551020408	293.79747327502434	44.58846560586009	35534.69267009166
502	0.0111340206185567	0.0001593991475187	0.278068758676599	20	5507	70052.71020408162	570.6546609852734	56.09815720366122	48257.63989894106
256	0.0098969072164948	0.0027601544561482	0.2798633600403407	16	4408	39776.70612244897	397.2415937803693	28.217162798715865	28067.96306219322
727	0.0329896907216494	0.0043865410848023	0.30015217921995	22	6108	156918.25306122456	1483.7566419974582	131.72725853048516	107249.36815514026
171	0.0090721649484536	0.0014372590005916	0.2796259059761625	14	3858	36035.17142857143	361.9332137250505	26.72397639148661	25271.20215598517
170	0.0169072164948453	0.0039083504371991	0.2867795795192352	18	4973	70585.14693877552	668.6453165881736	54.988597550761234	52002.464609426665
11	0.0078350515463917	0.0005379577279868	0.2765288578482171	14	3855	28300.24897959184	302.2984974209464	20.746722028791268	20138.22646826772
1	0.0041237113402061	0.0002469927800384	0.2579983503863356	8	2202	18666.44897959184	175.51123570307243	14.12912426954426	13071.577331008764
881	0.0103092783505154	0.0150387448185298	0.2619770212905446	14	3861	16656.195918367346	331.34596695821205	10.58042695630659	13391.42627354068
841	0.0127835051546391	0.0007572813019008	0.2786801055162397	16	4415	72201.55918367347	519.880257157808	76.17334099879714	50854.26204889728
763	0.0082474226804123	0.0005522696681389	0.2831818979064316	15	4130	60544.04897959183	373.937773790835	67.35371437903623	40571.267115989365
751	0.0123711340206185	0.0023258178664496	0.2966400475099056	17	4688	71377.75918367348	532.7075427973388	62.18393303219155	50909.98655922833
729	0.0061855670103092	0.000128777310858	0.2620186776780928	14	3851	43279.12653061224	327.5817148837557	38.85121359870133	28820.625721230008
677	0.0090721649484536	0.0047941263730588	0.2599109564538684	9	2488	18884.04489795919	245.487657920311	13.875725816977113	14276.670412536849
160	0.0148453608247422	0.0008151543908026	0.299171289745375	21	5790	104756.693877551	731.5365627569709	102.17402407778204	70422.48822786943
908	0.0041237113402061	6.29124253898697e-06	0.2555179816898009	10	2750	31955.44489795918	172.64441952605216	45.88880658909898	21860.94500791907
907	0.0041237113402061	6.29124253898697e-06	0.2555179816898009	10	2750	31955.44489795918	172.64441952605216	45.88880658909898	21860.94500791907
762	0.0070103092783505	9.326517968325398e-05	0.2656513725483678	11	3031	41036.68571428572	265.36447633998654	52.12789524705487	28194.30666197228
906	0.0016494845360824	1.2060943373254784e-06	0.2315351220904209	4	1100	6854.261224489796	75.54677431412125	4.629707879894793	4869.197932846246
903	0.0061855670103092	0.0002159596948818	0.2640338830183505	12	3303	44656.57959183674	273.64432981984	50.62870535464657	30084.03659192948
905	0.0024742268041237	3.948051242567344e-07	0.2481679915538442	6	1650	18660.595918367348	117.47785004111536	16.77907831617088	14239.508998350208
801	0.0074226804123711	0.0003074716339472	0.2672888019330942	12	3306	40529.17142857143	278.2784929356358	45.3155427217597	29241.10489266608
484	0.0288659793814433	0.0044386810316327	0.3015252449986323	21	5824	153402.80816326535	1261.5050011213273	133.65158334489868	104453.50438050344
119	0.0148453608247422	0.0008868024902241	0.2879824299051949	21	5790	97764.63265306129	710.9794871794871	94.77803067497972	66411.97161806253
511	0.0235051546391752	0.001130405246615	0.2897547852853043	22	6085	137275.04081632654	1069.1556851311957	123.66476767370696	95341.00141226107
510	0.0239175257731958	0.0012800940280638	0.2890432316992678	22	6086	131564.17142857143	1066.677939747328	117.42827571953724	91631.75862113413
902	0.0028865979381443	0	0.2077976625368885	7	1925	1542.35918367347	65.1213276519399	0.681908401510289	1391.9752959954722
52	0.0189690721649484	0.0094053502534565	0.2775068144017389	16	4430	58716.69387755101	626.733617403005	55.29907799069981	41449.38863284535
901	0.0004123711340206	0	0.2099420899372564	1	275	1319.3714285714284	20.10766240562159	0.6314960679403216	924.3494216621052
330	0.0164948453608247	0.0027563674115824	0.2816331334673604	19	5246	58918.43265306124	664.7029229274128	37.13056110342352	41402.19141965101
900	0.0032989690721649	0.0004766665974399	0.2384711235770659	5	1378	6599.8	105.5284592958062	3.117249592327221	4822.167595509426
899	0.002061855670103	0.0001413830218237	0.2216620209735708	4	1101	3913.90612244898	56.307094266277936	1.9438525781580012	2772.2876493684016
898	0.002061855670103	0.0001413830218237	0.2216620209735708	4	1101	3913.90612244898	56.307094266277936	1.9438525781580012	2772.2876493684016
80	0.0127835051546391	0.0038975227247513	0.2670289197727314	14	3867	27268.32653061225	408.2313971742544	16.38845082618812	20713.709799117627
669	0.0103092783505154	0.0006291791865069	0.2557162420728625	16	4409	34288.6612244898	407.82187336473055	24.61193195896989	27245.522849365603
89	0.0148453608247422	0.0008944595535976	0.2860825458190149	20	5516	87347.26530612244	704.1540853704121	71.06047444449752	61754.49270710501
78	0.0057731958762886	0.0004299675830785	0.2578772244002387	10	2754	17661.885714285712	215.4143978470509	11.46487825575254	13103.349465887237
895	0.0119587628865979	0.0009740751282203	0.2547280049339196	15	4139	19331.726530612246	411.5617851536219	10.21131820733982	14975.551411330038
665	0.0119587628865979	0.0013628931283699	0.2807215441086074	16	4413	54102.64489795919	478.40151005457136	44.053967058514175	41239.4992264873
664	0.0119587628865979	0.0013288235336912	0.2800536138541002	16	4413	54392.57551020408	480.4108095985648	44.30587918444084	41459.53000687809
343	0.0065979381443298	0.0011737622311558	0.2572331351728888	10	2756	15890.338775510205	217.28305300142028	10.79545920783059	12556.005633760986
342	0.005360824742268	9.891116302815651e-05	0.2220503252819735	10	2753	4252.387755102041	157.3412424310383	2.001539561729398	3951.953700200255
341	0.005360824742268	9.891116302815651e-05	0.2220503252819735	10	2753	4252.387755102041	157.3412424310383	2.001539561729398	3951.953700200255
340	0.005360824742268	9.891116302815651e-05	0.2220503252819735	10	2753	4252.387755102041	157.3412424310383	2.001539561729398	3951.953700200255
339	0.0057731958762886	0.0003263857486055	0.2435464770791495	10	2754	7526.073469387756	178.59358600583084	3.7779229248523	6139.674590498596
338	0.0057731958762886	0.0003263857486055	0.2435464770791495	10	2754	7526.073469387756	178.59358600583084	3.7779229248523	6139.674590498596
337	0.0057731958762886	0.0003263857486055	0.2435464770791495	10	2754	7526.073469387756	178.59358600583084	3.7779229248523	6139.674590498596
336	0.0057731958762886	0.000629855884553	0.2689465421768444	10	2754	27177.342857142856	209.20795395081103	32.907902134095075	18926.06457624632
335	0.0082474226804123	0.0011501709210375	0.2783035743822877	14	3856	50130.77142857143	342.0693279509606	53.74113445189024	34777.195200324306
332	0.0049484536082474	0.0001319255010251	0.2243479188451362	9	2478	6123.130612244898	163.4913807281154	2.8862721815253782	4902.552571892806
323	0.0123711340206185	0.0017240643637144	0.2999882512138223	16	4414	74681.59999999999	545.1083950063543	72.26875608107986	53108.466621126165
322	0.0098969072164948	0.0006964194330566	0.2846985943188538	16	4408	44840.65306122449	414.65818942961806	43.6064760450066	31749.95244360642
321	0.0098969072164948	0.0006964194330566	0.2846985943188538	16	4408	44840.65306122449	414.65818942961806	43.6064760450066	31749.95244360642
320	0.0098969072164948	0.0006964194330566	0.2846985943188538	16	4408	44840.65306122449	414.65818942961806	43.6064760450066	31749.95244360642
319	0.0061855670103092	0.0013614596655403	0.2400692692187537	10	2755	6871.795918367349	190.55616356432685	3.2815454051786026	5712.633353612157
318	0.0144329896907216	0.0018739307369548	0.2694302589793207	16	4419	32688.03673469388	512.6540479928236	22.468306901090383	24638.892970739988
197	0.0111340206185567	0.0014376682958295	0.2878818071134741	16	4411	51247.05306122449	463.2127681841968	48.25965431529593	37668.9091780485
152	0.0111340206185567	0.0022705075903345	0.2950466363325918	15	4137	58727.04081632653	446.7753307916573	60.01278730741722	41224.522013875714
894	0.0008247422680412	0	0.221156282903976	2	550	3822.90612244898	42.30219032668012	1.906712165954192	2653.425756778871
893	0.0012371134020618	0	0.2274445084772292	3	825	5570.297959183674	62.44787321522016	3.0060273889019014	3893.942930858583
681	0.0276288659793814	0.0017242327701999	0.2990084311227591	22	6095	162042.98367346937	1314.291006952231	149.06876920103264	109665.27188839804
492	0.0317525773195876	0.0024407092486062	0.3004805732891185	22	6105	197329.26530612243	1553.1599760783436	172.84767246223018	132105.64922195845
890	0.0094845360824742	0.0008656057443386	0.298737393748645	17	4681	60417.808163265305	452.9378933991179	60.49942188587552	41463.9656962353
889	0.0103092783505154	0.0018051616759997	0.2992256153836073	17	4683	61913.43265306122	476.0441803094864	61.37963990179919	42722.24501223237
842	0.0024742268041237	4.135419419423696e-05	0.2404897057672979	6	1650	5443.3591836734695	99.44736488001794	2.5486602405849967	4030.565471662736
804	0.0049484536082474	7.131146348898676e-05	0.2632325022232469	10	2752	22891.342857142856	202.86542573073183	18.86201791146667	15449.194563979434
738	0.0094845360824742	0.0001252250140058	0.2584029267551396	16	4407	35306.5387755102	373.91023398370334	43.56329612283333	25139.10822449749
88	0.0045360824742268	0.0001837535453898	0.2639492974399368	10	2751	21529.7306122449	192.75685131195337	15.170482828480832	16134.919804627696
655	0.0090721649484536	0.0001161724638648	0.2618521315616599	16	4406	39829.97551020407	398.2760559168721	45.778806159661904	28071.89655979698
652	0.0086597938144329	0.0001159463542592	0.2675057571294685	16	4405	58268.96734693878	405.7058682813785	60.52964952391555	39618.869391163775
625	0.005360824742268	8.754281129479463e-05	0.255280474658021	11	3027	25711.3306122449	228.0947148090005	21.53694701175299	17553.925681222147
614	0.0090721649484536	0.0001396817732323	0.269783147334238	14	3858	49286.59183673468	384.0363160648874	56.22941323522021	34012.19514665856
498	0.0305154639175257	0.0013356709904399	0.3035805939420644	22	6102	214347.012244898	1543.4958510876877	188.0159280686616	146654.81577228458
351	0.0197938144329896	0.0008152026762287	0.2711593654628148	21	5802	70597.43673469387	886.6657845555803	46.39098197982712	49036.32756294905
257	0.0111340206185567	0.0020294346395887	0.2895002571886025	16	4411	46621.25714285714	439.7850340136055	31.91783238129312	33680.860459191186
247	0.014020618556701	0.0003347892659539	0.2849940269660196	21	5788	88158.39183673466	712.200493384167	72.2753711671212	59865.60731082783
159	0.0065979381443298	0.0004778998918287	0.2491435536615551	14	3852	18271.661224489795	281.4895567018016	11.60163114694616	13210.522312081468
143	0.0131958762886597	0.0014989891142587	0.2656942057267858	22	6060	73216.42448979591	634.8907378335952	57.605709952419545	49922.10392894671
887	0.0008247422680412	0	0.2207119560564593	2	550	1640.934693877551	25.1275921357554	0.7604765760151646	1109.9458005964973
593	0.0177319587628866	0.0032009884523351	0.3013047109009921	21	5797	111467.41632653064	787.0355236600135	97.65424095630831	79882.65335879821
886	0.0012371134020618	2.945071794401952e-05	0.1778943607813371	2	551	72.13877551020408	12.00430589818345	0.020657513881948	90.24785917265456
885	0.0032989690721649	0.0004517794833612	0.2140880166191406	6	1652	894.342857142857	57.07025491515287	0.3779723493231575	932.519678133523
648	0.0065979381443298	0.0041304284030706	0.2555972489402087	6	1660	13166.808163265305	116.08697017268445	21.40205826832308	9116.335715750176
882	0.0041237113402061	0.0013778533107913	0.2460190301459429	8	2202	30353.400000000005	161.40808851012932	29.24668916675672	23736.29927747291
805	0.0070103092783505	3.577039082211691e-05	0.2380233228250073	14	3853	17716.57142857143	301.4310981535471	11.25254503210386	13810.450904177564
880	0.0070103092783505	0.0005997300761003	0.1993992574924402	16	4401	7419.983673469392	286.59484189280107	4.071251203452862	7199.244879354257
707	0.0037113402061855	3.65251792064791e-05	0.233768685475603	8	2201	4155.224489795918	98.3297899379532	2.1740484518818324	3296.368025950941
200	0.0037113402061855	0.0006500974284839	0.244849251696512	8	2201	11835.09387755102	130.99464752934142	7.803286862876961	10313.82074310417
879	0.0057731958762886	0.0001583824717109	0.25679218699042	11	3028	45153.50612244898	278.6055169320476	39.59836970220629	33642.27607477446
876	0.0041237113402061	0.0005434655402841	0.257072615275745	8	2202	28975.506122448976	177.37247514390376	33.89798485387601	19548.579334324662
379	0.0111340206185567	0.00052413029024	0.2784917126783041	21	5781	81847.97142857143	553.5623831950363	78.82954737333363	57684.97191795174
878	0.0012371134020618	1.0359349442742317e-07	0.2014961437903553	3	825	330.44897959183675	24.02508783733273	0.1421667854393841	390.5550106080655
877	0.0012371134020618	1.0359349442742317e-07	0.2014961437903553	3	825	330.44897959183675	24.02508783733273	0.1421667854393841	390.5550106080655
55	0.0070103092783505	0.0011003908106802	0.2652664945134458	10	2757	42450.43265306122	238.4782985721761	53.06987404138403	28741.311669452996
83	0.0032989690721649	0.0007091662702616	0.2548461899037311	7	1926	19423.767346938774	136.57915825670926	14.588184839719414	14421.439679214252
81	0.005360824742268	0.0009338830730672	0.264415189973929	10	2753	23949.579591836737	198.9409733124019	16.949065919796713	17681.77717901459
79	0.0136082474226804	0.0019747769532553	0.2746850248237249	14	3869	35477.02040816327	447.88312775659705	23.86187714082912	27156.79194914913
875	0.0032989690721649	0	0.2354723440865284	8	2200	11101.126530612244	138.8839201614712	8.858441553707898	9015.336444511224
733	0.0090721649484536	6.642452770116995e-05	0.256992430430057	18	4954	58610.27755102041	444.7666292890783	53.24238742843325	42048.103256104165
392	0.0094845360824742	7.386895021656921e-05	0.2572331351728888	18	4955	59224.6775510204	460.8193765418256	53.50653718910003	42552.00495594991
391	0.0103092783505154	0.0001335317243408	0.2579175870899242	18	4957	60034.81632653061	486.8864767885177	53.8301677802374	43285.18790543978
874	0.0004123711340206	0	0.2081388738054219	1	275	447.9428571428573	16.035897435897436	0.1561847851980393	393.59485587712805
869	0.002061855670103	0.0006797999387567	0.1496943553704147	4	1101	230.16326530612244	29.01450250429842	0.0598156474923503	278.8804761904762
38	0.005360824742268	5.605810698081415e-05	0.2352370398169201	11	3027	13902.673469387755	189.1455184271511	10.30779346844842	11598.707590406488
37	0.0074226804123711	0.0002379009125507	0.2398596017347199	12	3306	17634.68979591837	263.44927861254394	11.977899266987054	14857.37899948243
36	0.0065979381443298	0.0001337152362747	0.2419018590601183	12	3304	15951.032653061226	232.31328399491665	11.39739588837995	13236.702362926986
35	0.0078350515463917	0.0001989760218731	0.2476458466963519	12	3307	18922.567346938777	283.5576138147566	12.681509751126658	15498.866791843018
34	0.0065979381443298	0.0001338485451463	0.2427571396460703	12	3304	16026.265306122448	232.32318158032447	11.35487772887754	13242.56630461726
33	0.0070103092783505	0.0001382120056463	0.2427929076053522	12	3305	16591.032653061226	248.36822904986167	11.664312104252692	13719.680744814566
868	0.002061855670103	2.3580494294284608e-06	0.228168854045628	5	1375	11449.22448979592	94.9066307841818	7.302150312095725	8081.007903184145
86	0.0037113402061855	0.0008692317335448	0.2383331593748229	8	2201	9521.05306122449	113.75819690513568	6.479770164155121	6814.499202236469
867	0.0012371134020618	0	0.2111256199766208	3	825	1473.9918367346936	31.112371981759736	0.5153634443312959	1110.602162022754
555	0.0024742268041237	9.496449215281052e-05	0.2293757605675843	4	1102	7961.877551020409	94.62866113478358	4.656450883775831	5506.640560995001
866	0.005360824742268	4.074492843963727e-05	0.2618521315616599	12	3301	23667.6	221.8843088883905	18.42902917650361	17302.872064180006
462	0.005360824742268	1.994805681849301e-05	0.2481679915538442	12	3301	26756.628571428573	230.12433281004704	23.40073367167649	20663.319128601983
461	0.0065979381443298	0.0008138976695101	0.2361472433243803	11	3030	8046.551020408163	187.63924646781783	4.268791374617216	6512.429373058226
457	0.005360824742268	4.074492843963727e-05	0.2618521315616599	12	3301	23667.6	221.8843088883905	18.42902917650361	17302.872064180006
118	0.04	0.0119172488311829	0.3257879525341094	21	5851	158113.00408163265	1594.800313971743	132.51195215257474	110811.2454368383
865	0.0024742268041237	0	0.2241648026006701	6	1650	7227.616326530611	81.62332361516036	5.263208505757232	6756.289241824843
760	0.005360824742268	0.0001461878481186	0.2272876501955208	10	2753	8506.718367346939	151.72555879494655	5.840973798588941	8058.472803774999
864	0.0032989690721649	7.79150788767649e-05	0.2673321648146537	7	1926	25563.14693877551	142.09350377513644	32.648163107200624	18012.231319234605
863	0.0028865979381443	5.376844779200768e-05	0.240911617531802	6	1651	8281.420408163265	98.6805	5.250519026863539	5850.298267509381
56	0.0070103092783505	0.0003386795569853	0.269783147334238	11	3031	44756.77142857143	274.6421170666069	51.40607623469687	30611.852883248903
862	0.0008247422680412	0	0.1754509650678796	2	550	105.46938775510203	12.008223069447558	0.0546899199640904	141.6905538014826
861	0.0008247422680412	0	0.1754509650678796	2	550	105.46938775510203	12.008223069447558	0.0546899199640904	141.6905538014826
859	0.0008247422680412	0	0.1887122610991211	2	550	226.36734693877548	15.018015997607836	0.1165186427349095	274.8320341586425
858	0.0008247422680412	0	0.1887122610991211	2	550	226.36734693877548	15.018015997607836	0.1165186427349095	274.8320341586425
857	0.0012371134020618	0	0.2073792428791248	3	825	1904.2897959183676	41.15438439111908	0.8853630937395303	1718.3087219961706
856	0.0032989690721649	1.7876402342344763e-05	0.2137270381215986	6	1652	5815.457142857143	116.46946251027885	3.121210466805484	4940.839340713216
542	0.0136082474226804	0.0004779110264885	0.2530071340269501	19	5239	48153.36326530612	626.8255513194288	33.315006618955415	36954.13982924631
541	0.0136082474226804	0.0004779110264885	0.2530071340269501	19	5239	48153.36326530612	626.8255513194288	33.315006618955415	36954.13982924631
855	0.0012371134020618	0	0.2127886704438953	3	825	2301.8204081632653	31.176183000672797	1.130588667921926	1677.2400140290993
854	0.0049484536082474	1.0343440731842227e-05	0.2531237271762712	12	3300	17333.530612244896	190.43154668460792	13.729105097659392	13538.717829906407
853	0.0049484536082474	1.0343440731842227e-05	0.2531237271762712	12	3300	17333.530612244896	190.43154668460792	13.729105097659392	13538.717829906407
852	0.005360824742268	1.9625388073446173e-05	0.2535131482950039	12	3301	17916.38775510204	202.48125887717725	14.087211796391925	14174.651163853176
851	0.0057731958762886	3.698372233278335e-05	0.2575950389116032	12	3302	19170.787755102043	218.5889511848696	14.66406310081098	15150.53961748392
850	0.0074226804123711	0.000321130077038	0.2640338830183505	12	3306	24770.74285714286	288.0258802422068	17.468214156079846	19455.12861912533
849	0.0057731958762886	3.698372233278335e-05	0.2575950389116032	12	3302	19170.787755102043	218.5889511848696	14.66406310081098	15150.53961748392
848	0.0057731958762886	3.698372233278335e-05	0.2575950389116032	12	3302	19170.787755102043	218.5889511848696	14.66406310081098	15150.53961748392
847	0.0057731958762886	0.0001261412986005	0.2535911763492652	12	3302	17928.87755102041	205.48185691859163	14.09197101505572	14186.237013947126
828	0.0160824742268041	0.002623024958792	0.2779280593552919	16	4423	38157.82040816327	563.1154070419378	26.132203270238666	29819.77713488712
472	0.0144329896907216	0.0024507442977831	0.2607747213036122	12	3323	23794.906122448974	425.9587650444794	15.680126352041798	19718.267575114816
371	0.0202061855670103	0.00929859163137	0.3070882340509738	16	4433	65075.71836734694	640.2846976153103	56.39237131826328	45762.53711300199
84	0.0028865979381443	3.1104610035978945e-05	0.2082440874406073	7	1925	742.4	59.056649472976005	0.2852959086744223	806.657639969318
846	0.0037113402061855	0.0002155633454007	0.2412643431797256	7	1927	6004.448979591835	112.48951184869551	4.256143431109613	4608.152724377183
834	0.002061855670103	2.311199611908738e-05	0.2365540430544825	5	1375	5800.155102040816	79.45911639381026	3.768334545212724	4035.1961279973048
249	0.0061855670103092	0.0004247416459315	0.2556369010110961	10	2755	13512.685714285712	194.0738132615684	9.98948298207484	10615.492504376369
248	0.0061855670103092	0.0004247416459315	0.2556369010110961	10	2755	13512.685714285712	194.0738132615684	9.98948298207484	10615.492504376369
845	0.0061855670103092	0.0002831086628804	0.2560738871666706	10	2755	9872.628571428571	207.8127083800553	4.450344767696543	7529.923781072281
844	0.0086597938144329	0.0009179663375596	0.2693421810914557	14	3857	21689.84489795918	338.72023622635874	11.43196120458752	15743.036380010895
831	0.0115463917525773	0.0037941194022512	0.2841585555988146	15	4138	36740.58775510204	425.9592584286462	26.79691269821755	25610.17833251656
326	0.0049484536082474	0.0001077433554662	0.2402442723308828	10	2752	6050.195918367347	164.4918741122823	2.645932767066484	5021.918156494682
153	0.0185567010309278	0.0042953939431746	0.3044780975457364	16	4429	65052.62448979591	687.3360843238394	54.09341824797407	46007.55981904352
658	0.0065979381443298	0.0001131097518957	0.2634429198908914	14	3852	24260.38367346939	288.9616505943037	16.487589848191952	17105.542528661765
535	0.0111340206185567	0.0017279080576847	0.2994975397887178	15	4137	54773.240816326535	450.4883755700083	49.290714372613806	37919.51984257718
277	0.010721649484536	0.0008744870010384	0.285388892261435	16	4410	56371.00408163266	464.6039620243702	45.248938661276654	39641.29666280598
843	0.0028865979381443	0	0.2380921057531463	7	1925	15685.58367346939	117.28921282798834	12.103232059875475	10687.91681218602
236	0.0061855670103092	0.0001215955506555	0.2427929076053522	9	2481	12986.36326530612	183.04000897062124	11.152298793415715	10381.217171348288
234	0.0103092783505154	0.0005700665531359	0.2670289197727314	14	3861	48597.07346938773	379.9565074381401	56.84932602470575	35076.00403238301
233	0.010721649484536	0.0005629258150995	0.2631904590189308	14	3862	38595.43265306122	399.09626971667785	30.993796167974544	28654.98619905404
840	0.0037113402061855	9.384093501451002e-06	0.2511944304752326	9	2475	24039.83673469388	162.9210734843388	21.92460507596876	18060.75685020504
749	0.0131958762886597	0.0014625454781382	0.2712486360358067	20	5512	61059.03673469388	589.8999775734471	39.32400792946588	42354.54528062057
195	0.0243298969072164	0.0011633263207409	0.2905210620446977	22	6087	156673.72244897953	1168.8793152425806	149.2541465017318	106663.4462654685
839	0.0041237113402061	2.056777736296832e-05	0.2487674311469694	9	2476	23594.17142857143	134.95427973387157	36.8813107867289	16235.899780311014
838	0.0041237113402061	2.056777736296832e-05	0.2487674311469694	9	2476	23594.17142857143	134.95427973387157	36.8813107867289	16235.899780311014
837	0.0041237113402061	2.056777736296832e-05	0.2487674311469694	9	2476	23594.17142857143	134.95427973387157	36.8813107867289	16235.899780311014
836	0.0041237113402061	2.056777736296832e-05	0.2487674311469694	9	2476	23594.17142857143	134.95427973387157	36.8813107867289	16235.899780311014
235	0.0028865979381443	2.3561931591622505e-05	0.2434745070800126	7	1925	12914.383673469389	97.04824699110412	13.20207985941607	9465.664821426091
232	0.0041237113402061	2.056777736296832e-05	0.2487674311469694	9	2476	23594.171428571422	134.95427973387157	36.8813107867289	16235.899780311014
832	0.0074226804123711	0.0001571028754013	0.2692541607708375	16	4402	55315.3918367347	368.4307094266278	48.01080976869893	40982.077436189335
344	0.0070103092783505	0.0007681310128422	0.2687272446049455	10	2757	20164.506122448984	245.6325932570831	13.55257751720772	15257.814748689958
61	0.0078350515463917	0.0006353859750488	0.2721445852877829	16	4403	61558.09795918369	361.9645211930927	64.28039351138975	44940.113477274834
827	0.0032989690721649	0.0010482363204761	0.2595016478610277	6	1652	16918.224489795917	120.39548478732152	13.801007124420815	12965.504592058016
830	0.0008247422680412	0	0.197938193863967	2	550	70.2530612244898	11.004216191971294	0.0255231643667572	87.56989355800275
829	0.0016494845360824	3.7357640129101366e-05	0.2098351539434007	3	826	95.33061224489796	17.005531883082902	0.0330299637624062	115.4743904058085
734	0.0028865979381443	3.94234862884472e-05	0.2666831953257041	7	1925	20327.78775510204	149.65726246542573	15.445239062238512	13609.605451702426
605	0.0024742268041237	0.0002958716378889	0.2472742292793406	5	1376	9041.53469387755	97.73675712043058	6.766796773215186	6639.760052064327
471	0.010721649484536	0.0018950873018367	0.282308628390873	15	4136	32474.61224489797	390.691904014353	21.95634480225551	24772.31707764187
301	0.0065979381443298	0.0014321157154938	0.2548067827304044	12	3304	22675.922448979592	235.87000074755176	15.45050199358559	17742.11513502683
225	0.010721649484536	0.0003754834481047	0.2363504681465183	16	4410	20907.36326530612	416.7395380130072	13.666639428730138	19171.853366581705
224	0.0090721649484536	0.0006238937658836	0.2505070635326126	16	4406	24734.17959183673	376.06300366300354	17.66524147892861	21655.555885407437
210	0.0115463917525773	0.0009230188437874	0.2520782413825188	16	4412	24454.159183673477	450.0129774986916	15.570192602801065	21647.652727213102
196	0.0123711340206185	0.0016717917760807	0.2575950389116032	16	4414	30149.19591836735	488.4882111086191	19.266001489091952	25820.13624759492
82	0.0082474226804123	0.0012030210439266	0.254256359191101	14	3856	28846.82448979592	318.3057935262016	21.88040215465321	22177.83909676573
826	0.0012371134020618	0	0.2374060602099878	3	825	4944.440816326531	38.40071764969724	4.423576094045111	3260.162598248773
825	0.0094845360824742	0.0002383930073498	0.2491058902369653	14	3859	14590.518367346936	313.1953651790388	10.960109314544654	11463.67752924388
823	0.0037113402061855	3.680543407132746e-05	0.2506594864492737	8	2201	8497.036734693875	110.69327950960604	7.490286935319865	6013.288171390717
819	0.0065979381443298	0.0011044560859578	0.2494830376862264	14	3852	13222.012244897958	244.0793152425806	10.23617272921314	10171.521083454469
453	0.0090721649484536	0.0004552844107765	0.2600340009338056	14	3858	32247.98367346939	394.6148314270762	24.99642376416034	25392.327033242364
452	0.0065979381443298	8.21444490105003e-06	0.221900816579252	14	3852	7694.224489795916	242.63269791433063	4.318501516980495	6965.360893953585
395	0.0061855670103092	0.0001031469899847	0.2486923428791919	14	3851	13141.155102040815	237.0736338491441	10.208527840257204	10075.421637736788
824	0.0078350515463917	0.0004788719995345	0.258119590212645	11	3033	16999.57551020408	245.3846303356507	12.796297578273514	12489.51650658161
668	0.0144329896907216	0.0013496473080833	0.2493320417487556	16	4419	24776.0612244898	514.0541526500709	12.631743437929456	20162.25324402733
446	0.0235051546391752	0.0062208960853108	0.265394663217511	16	4441	42070.09795918368	769.4537190700457	25.27618187592645	32061.093251558133
822	0.0090721649484536	0.000238655203816	0.2160528994254	12	3310	8367.379591836734	271.70411901024147	4.584083035151881	7648.619612956522
821	0.0061855670103092	0.0001753932026646	0.215318889836342	12	3303	6494.448979591836	190.5452343574793	3.737751628827888	5891.87563526707
820	0.0090721649484536	0.000238655203816	0.2160528994254	12	3310	8367.379591836734	271.70411901024147	4.584083035151881	7648.619612956522
816	0.0041237113402061	0.0018140222870836	0.2092755224685707	7	1928	2457.828571428571	101.20046348209613	1.3419806828005392	2669.093747828064
667	0.0152577319587628	0.0021551077651121	0.2613123158765502	16	4421	34661.60000000001	545.8207520370785	21.84716714161882	25626.73071483181
401	0.0074226804123711	0.0003646122177806	0.209089641405599	8	2210	3296.012244897959	159.26445391343353	1.725466639450674	3570.3818992808747
818	0.002061855670103	0.0020373583750127	0.1670385670468855	3	827	197.26938775510203	26.012977498691782	0.0577016814342911	254.34024064171123
817	0.0037113402061855	0.000461909847849	0.2341340528442065	6	1653	11335.35918367347	105.93737011288032	8.840056857684516	9268.461671981688
400	0.0074226804123711	0.0004879696542611	0.211967515296826	8	2210	3170.90612244898	162.25615608880915	1.5998427374741917	3350.9713687880367
815	0.0078350515463917	0	0.1929097944178794	19	5225	16530.155102040815	381.32970023174096	11.295255496844655	14527.235483443335
814	0.0078350515463917	0	0.1929097944178794	19	5225	16530.155102040815	381.32970023174096	11.295255496844655	14527.235483443335
813	0.0078350515463917	0	0.1929097944178794	19	5225	16530.155102040815	381.32970023174096	11.295255496844655	14527.235483443335
812	0.0078350515463917	0	0.1929097944178794	19	5225	16530.155102040815	381.32970023174096	11.295255496844655	14527.235483443335
811	0.0078350515463917	0	0.1929097944178794	19	5225	16530.155102040815	381.32970023174096	11.295255496844655	14527.235483443335
810	0.0078350515463917	0	0.1929097944178794	19	5225	16530.155102040815	381.32970023174096	11.295255496844655	14527.235483443335
809	0.0078350515463917	0	0.1929097944178794	19	5225	16530.155102040815	381.32970023174096	11.295255496844655	14527.235483443335
808	0.0078350515463917	0	0.1929097944178794	19	5225	16530.155102040815	381.32970023174096	11.295255496844655	14527.235483443335
696	0.0127835051546391	0.0007691181274376	0.2302410875950154	19	5237	35963.05714285712	599.8918442102116	26.773758159425206	30190.082841310545
695	0.0127835051546391	0.0007691181274376	0.2302410875950154	19	5237	35963.05714285712	599.8918442102116	26.773758159425206	30190.082841310545
694	0.014020618556701	0.0018141581971145	0.2483550058654899	19	5240	46360.66122448979	655.7557000822308	35.022504614202234	38312.0816752062
693	0.014020618556701	0.0018141581971145	0.2483550058654899	19	5240	46360.66122448978	655.7557000822308	35.022504614202234	38312.0816752062
692	0.0144329896907216	0.0023218718300684	0.2509648894178382	19	5241	47781.24081632652	674.8720639904313	35.621629103092	39323.15480785411
691	0.0148453608247422	0.0019741763645998	0.2489553503425783	19	5242	46604.62857142856	672.7744935336773	35.14334170462524	38534.78009670414
690	0.0127835051546391	0.0007691181274376	0.2302410875950154	19	5237	35963.05714285713	599.8918442102117	26.773758159425203	30190.082841310545
687	0.0127835051546391	0.0007691181274376	0.2302410875950154	19	5237	35963.05714285713	599.8918442102117	26.773758159425203	30190.082841310545
807	0.0070103092783505	0.0001124194516855	0.2677230648119457	15	4127	39470.89795918368	316.2400986768334	41.96674614487881	27487.27359195547
743	0.0045360824742268	7.366997274269803e-05	0.244958445654456	10	2751	14397.922448979594	185.15952754728264	9.15535169114212	9888.754403271309
742	0.0070103092783505	0.000198390661621	0.2687272446049455	15	4127	54107.25306122448	354.33144950287806	45.18973083232452	39396.07748544213
740	0.019381443298969	0.0017538562632719	0.282308628390873	17	4705	89305.91836734695	807.305180533752	87.04973859823299	63353.5709224183
739	0.0098969072164948	0.0001795069552042	0.2565922553593157	16	4408	40850.05714285713	415.3645959482693	47.16055257359023	29076.58941875198
737	0.0070103092783505	0.0001124194516855	0.2677230648119457	15	4127	39470.89795918368	316.2400986768333	41.96674614487881	27487.27359195547
72	0.0086597938144329	0.0003982833891869	0.2850926408161809	15	4131	62786.78775510204	408.0392016147118	56.03620604156232	45781.20734669191
567	0.0103092783505154	0.0003900294330136	0.27764708743345	16	4409	58145.04897959184	470.6779846004335	51.06085680240793	41703.85120004191
387	0.0123711340206185	0.0003039178737284	0.268990444648633	16	4414	57923.44897959184	538.7517978620019	61.717053806417525	40847.96110629673
806	0.0070103092783505	3.16093867474985e-05	0.2482427634705522	14	3853	24674.942857142854	320.0036480526276	19.42272521392637	18362.388374529044
803	0.0070103092783505	4.99081282986221e-05	0.248880148605577	14	3853	23828.72244897959	309.93430515063164	18.98557852250227	17742.671597579694
802	0.0057731958762886	6.138298988127964e-06	0.2356070151440557	14	3850	15404.632653061224	258.2443896239814	10.191533663436754	12210.789927301432
62	0.0127835051546391	0.0010632895873805	0.2745477280768953	18	4963	94295.4612244898	589.6454212454213	95.84464966656869	67945.79447598169
568	0.0136082474226804	0.0003630400562836	0.2697389857452162	18	4965	80519.34693877552	618.5332137250504	73.79000088360455	59713.94480073343
566	0.0136082474226804	0.0008389701865254	0.2645850134742334	18	4965	59907.093877551015	599.7710099424386	48.39109017216933	45280.081354937465
564	0.0078350515463917	8.121680478360864e-05	0.2518855799323641	15	4129	40210.1918367347	369.27693802795847	34.203412120961765	29760.14363800876
506	0.0127835051546391	0.0003015851487688	0.270713892544361	18	4963	78241.41632653061	620.4349704717052	68.11774460129689	55271.06586305876
505	0.0111340206185567	0.000131861479542	0.2634008094497324	18	4959	58713.17142857141	534.8154593705614	48.67719953587546	41106.8324182731
504	0.0127835051546391	0.0004280920695992	0.2653519265567674	18	4963	72265.32653061223	597.9342453464903	60.42136816963151	51140.62103766014
314	0.0119587628865979	0.0003104010758508	0.2649253157423675	18	4961	55165.72653061224	547.5373701128804	45.02051980076376	38966.66371472616
627	0.0057731958762886	0.0001210991899986	0.251577933422523	11	3028	23483.604081632653	249.9259026687598	15.552691566645022	16162.007077943474
626	0.0074226804123711	0.0002176546805743	0.2509266733542752	12	3306	19808.62448979592	276.61915227629504	13.74027495748538	14152.28025102238
150	0.0127835051546391	0.0007858239868926	0.2726850014756786	17	4689	57783.59591836736	536.630051581072	44.96949301272694	42458.86115386754
800	0.0061855670103092	3.041578432071821e-05	0.252813050616374	13	3577	48297.97959183674	315.84891978769525	41.073220717668455	35824.10471214882
121	0.0115463917525773	0.0016018531172006	0.261063920139025	18	4960	55222.85306122448	505.477999551469	42.45826206484842	39261.39059397645
799	0.0028865979381443	0.0013589193970943	0.2062888662891244	5	1377	2349.020408163265	86.18960903042536	1.2319029456441342	2066.5361601969894
635	0.0074226804123711	0.0004901982359423	0.271114752207556	15	4128	40285.51020408164	331.2661284293937	33.60442884380349	28570.959735082164
634	0.0074226804123711	0.0004901982359423	0.271114752207556	15	4128	40285.51020408164	331.2661284293937	33.60442884380349	28570.959735082164
633	0.0074226804123711	0.0004901982359423	0.271114752207556	15	4128	40285.51020408164	331.2661284293937	33.60442884380349	28570.959735082164
632	0.0074226804123711	0.0004901982359423	0.271114752207556	15	4128	40285.51020408164	331.2661284293937	33.60442884380349	28570.959735082164
631	0.0103092783505154	0.0007146029491003	0.272234505851235	17	4683	60738.59591836736	486.9682739029678	53.46484696895568	41817.45772392542
167	0.0148453608247422	0.0004259035220202	0.2740910618625292	18	4968	56028.6775510204	654.5277266950736	39.42629424025901	39226.96558339256
166	0.0148453608247422	0.000649368100421	0.2835717542449709	18	4968	66094.5387755102	646.3664050235478	60.355699971148255	46040.13488584961
165	0.0144329896907216	0.0012276258417869	0.2758345269363116	18	4967	55285.983673469374	597.5050908275397	53.266530061973775	38590.811008906414
164	0.0152577319587628	0.0006879602324421	0.2814888049056244	18	4969	68747.45306122451	658.6063242879569	67.42370194114869	47226.17901948565
163	0.0136082474226804	0.0003889896477098	0.2785858772472571	18	4965	66076.7551020408	597.3817148837555	65.437110769269	45403.4350251372
421	0.0086597938144329	0.0005399220177631	0.2379889462619188	10	2761	5365.363265306124	182.42691186364655	2.26720646577753	5034.140199416086
363	0.0045360824742268	0.0002675888777715	0.2525418335505786	10	2751	14544.942857142858	166.20556178515363	10.034126743073717	11524.202490082018
352	0.022680412371134	0.0028480683600017	0.2720098157671716	21	5809	72694.59183673466	927.8447334977948	49.530413977862935	50270.00452359192
151	0.005360824742268	9.991266866411351e-05	0.256113687273473	12	3301	12222.391836734696	205.9950811093668	9.10948202125407	8831.231737242531
755	0.0057731958762886	0.0002086022227886	0.2532015156603451	12	3302	17505.975510204084	243.4191971294012	10.297700609485924	12523.387502737374
754	0.005360824742268	0.0001064569577959	0.2528906482378032	12	3301	17484.832653061225	239.41815055692604	10.294784652632764	12491.661036875908
404	0.0078350515463917	0.0012378437537736	0.2567121769617582	9	2485	15348.742857142855	233.2449428122898	11.209705037860507	11310.651731641852
403	0.0111340206185567	0.0025963435033057	0.2611052866293021	10	2767	17705.787755102043	319.44011362786864	12.32020169013382	13499.419947619936
402	0.0123711340206185	0.0038533996408205	0.2692101721806119	11	3044	22926.53469387755	362.8931748523584	16.273772759341796	18298.21268099424
787	0.0057731958762886	0.0027177612233319	0.2629804442894232	10	2754	19326.571428571428	209.6108843537415	14.590666889195427	15655.215488216138
786	0.002061855670103	4.5433902952399087e-05	0.2267559465966046	4	1101	3456.497959183674	58.2873588996038	2.446363254030372	2868.2712136989444
540	0.0115463917525773	0.0001626323633294	0.2500129667603589	19	5234	44519.01224489795	556.5298048889886	31.725377867067994	33813.59463684005
456	0.0214432989690721	0.0021193777496236	0.2798633600403407	19	5258	71344.72653061224	929.7194288704492	51.12817813965576	54437.14066466312
455	0.0016494845360824	2.956611015788977e-05	0.2242868468650504	4	1100	3279.926530612245	48.27396277192196	2.388953488988552	2681.233257616944
222	0.0037113402061855	0.0012044190095023	0.2382986932635612	5	1379	10306.804081632652	100.88229049861702	6.8491960268031855	9144.158118809535
785	0.0012371134020618	0.0003397298492735	0.1623003510211293	2	551	24.60408163265306	8.00110637661658	0.0049845082431738	38.19991398250632
784	0.0012371134020618	0.0003397298492735	0.1623003510211293	2	551	24.60408163265306	8.00110637661658	0.0049845082431738	38.19991398250632
781	0.0016494845360824	0.0020373583750127	0.2019901279624326	2	552	1660.1959183673468	37.13603947073335	0.9281867774334824	1375.8848244111414
780	0.0028865979381443	0.0001030124751723	0.2623941821524723	6	1651	16557.893877551018	125.32056514913656	12.086348103483203	11029.497062153818
162	0.0041237113402061	2.0907686378135384e-05	0.2512710374988603	9	2476	18710.71836734694	193.52720340883607	15.834839431670847	13121.124968832271
779	0.0070103092783505	7.563372166816236e-05	0.2781156901126626	16	4401	52334.14693877551	362.2575465350976	49.78529573188959	35051.74789196786
656	0.0111340206185567	0.0003757687034971	0.2739999108609121	18	4959	75260.82040816326	529.0804664723033	68.17897301928062	55679.10712678889
161	0.0144329896907216	0.0006623520182424	0.2952052067211619	21	5789	106369.33061224488	717.683785602153	105.32260032506407	71440.21332430071
778	0.002061855670103	1.6160477829168598e-06	0.238678369628842	5	1375	7383.102040816327	72.58956417731929	5.683888255933732	5817.651173207272
777	0.005360824742268	0.0001346268913102	0.2517316626821762	11	3027	35901.0693877551	241.930657098004	45.17629199092851	24316.546723197083
776	0.0078350515463917	0.0003634386560153	0.2604038343738188	14	3855	52358.21224489796	352.26542573073186	56.69410209756963	35560.483807096505
766	0.0049484536082474	0.0005360556340213	0.2563527479647675	8	2204	16277.72244897959	155.30446288405471	13.113191084795098	11124.513076672994
106	0.0049484536082474	1.0368204763476414e-05	0.2441961268401787	11	3026	20507.57551020409	241.6306197204156	12.87299017550051	14330.185889399923
487	0.0008247422680412	5.119673285471383e-07	0.2247456988430886	2	550	4339.257142857143	38.35915377139867	3.816845352078699	3026.9239989682483
775	0.0049484536082474	1.0020265819585528e-05	0.2412643431797256	12	3300	22495.09387755102	249.79962622411605	14.171826476960236	15719.77383442814
774	0.005360824742268	5.441020469356746e-05	0.2539037694788175	12	3301	25914.25306122449	272.0685504971219	16.454490706136557	17671.268092049766
556	0.0074226804123711	9.81356156711259e-05	0.2667695424830056	13	3580	39815.07346938775	337.23050011213275	40.322692095620944	27065.70630418269
773	0.0222680412371134	0.0017382877958087	0.2928444044637507	21	5808	113870.11020408162	981.2218584136948	99.62853399786252	77642.73820449201
675	0.0041237113402061	3.111101731570795e-05	0.2608159961882756	9	2476	42546.4	213.4732899753308	51.32555442415162	28344.9551396737
585	0.0012371134020618	7.204399896240313e-07	0.2366899545988977	3	825	9099.685714285715	67.73122523734769	6.566081769862337	6156.561739788014
561	0.0070103092783505	7.423762438151589e-05	0.2633166289417586	13	3579	35171.4693877551	321.8061149734619	26.17367547288785	24943.778430346145
560	0.0061855670103092	0.0011526766430466	0.2610225667539245	11	3029	33786.089795918364	232.73581520520293	38.75732295229464	23501.489413818268
553	0.002061855670103	0	0.2285803112661292	5	1375	11688.416326530612	109.92487104732002	7.021351004930033	8248.46540892433
551	0.0181443298969072	0.0007999491105234	0.2877812546136091	21	5798	107921.64489795917	850.7477012783135	95.8307022356923	73591.406037243
50	0.0016494845360824	1.156917265892115e-06	0.237269325258103	4	1100	9509.020408163266	57.75876504447933	9.315094844077771	7071.083837777613
49	0.0016494845360824	1.156917265892115e-06	0.237269325258103	4	1100	9509.020408163266	57.75876504447933	9.315094844077771	7071.083837777613
441	0.0090721649484536	0.0002800789941371	0.2571929864082294	13	3584	47607.069387755095	364.8786872990955	51.96062597067357	33259.31929261807
357	0.0070103092783505	0.0001937330284146	0.268990444648633	14	3853	45005.79183673469	334.59164237123423	38.45899928963099	33354.933356923495
772	0.0024742268041237	0.0015242461750574	0.2357418403315487	4	1102	5081.722448979592	54.42081184122001	3.027458932177926	3731.484235749703
771	0.0008247422680412	0.0006797999387567	0.1833780841216921	1	276	28.39183673469388	6.001330642146968	0.0108534716645824	38.271775472334525
21	0.0070103092783505	0.0010976110104293	0.2566721906413591	12	3305	17633.583673469388	239.4746206174777	11.052706933104254	14360.130369351424
770	0.0028865979381443	3.803057339679463e-05	0.2460190301459429	7	1925	11236.820408163265	101.91406144875532	9.442801179648692	7984.54678955215
769	0.0032989690721649	0.0001055941485491	0.2599929731646458	7	1926	17615.92244897959	124.43405845854824	15.878961186295667	11972.428413606052
710	0.0037113402061855	0.0001084933308411	0.2445948439836018	7	1927	12816.771428571428	136.04545114749197	9.988225567466028	9908.283153362883
709	0.0032989690721649	0.0001055941485491	0.2599929731646458	7	1926	17615.922448979592	124.43405845854824	15.878961186295667	11972.428413606052
768	0.0037113402061855	5.759051197864319e-05	0.2563926348090128	8	2201	18068.795918367345	165.47698288106454	15.228368438277965	12691.437755032375
761	0.0197938144329896	0.0040325830721729	0.3102099894423052	20	5528	106398.12244897956	810.5600358824851	95.1720248582189	76232.24850883083
724	0.0070103092783505	0.0001599490103959	0.2490305975392966	15	4127	40283.41224489796	347.3189055842117	34.34692830137577	27325.133983639287
157	0.0288659793814433	0.0033905093411471	0.2977657144773266	22	6098	154980.76326530607	1325.763384914405	143.42118211111864	106437.13969878804
753	0.0061855670103092	0.0017862297548002	0.2649253157423675	10	2755	22778.934693877552	206.88082529715183	27.76485086580253	16071.37472921823
640	0.0012371134020618	8.386528661184959e-06	0.2096216084362709	2	551	199.51020408163265	19.01490618225312	0.0707017981906723	264.1095432300508
639	0.0037113402061855	0.0011095777759251	0.2693421810914557	7	1927	33761.54285714285	153.76049936458102	40.61779004049317	23117.53243585554
765	0.005360824742268	0.0004839464903595	0.251654774575065	7	1931	18699.391836734696	185.4918591612469	12.784078307038026	12864.312171787093
389	0.0041237113402061	4.664437120134313e-05	0.2560340994278318	8	2202	24361.70612244898	149.02090154743215	37.21348009396429	16785.147629098374
411	0.0057731958762886	0.0017259909002306	0.2650957953535273	7	1932	17253.85306122449	156.426597891904	13.332991365375042	13066.811758366552
410	0.005360824742268	0.0010461909614738	0.2650531548845947	7	1931	17252.848979591836	155.42658294086866	13.333923257724654	13070.286117340913
138	0.0037113402061855	2.9970919761366258e-05	0.2630224204178014	9	2475	24928.359183673478	184.0060103162144	20.160896547656336	17603.504773190987
757	0.005360824742268	0.0004635719279459	0.2351027912566023	10	2753	7632.955102040816	146.6289452044554	5.96086613836243	6552.322072528789
209	0.0078350515463917	0.001740005496883	0.2469407258980257	10	2759	15871.453061224487	221.33901472676985	11.80487602158013	14218.328209586727
208	0.0065979381443298	0.0004561688190126	0.2299198359031011	10	2756	10749.208163265306	191.91633400612997	7.095838873606908	10288.046282426858
759	0.0032989690721649	0	0.1909426957030736	8	2200	1434.7918367346936	86.11491365777081	0.6587892388898033	1544.8625962491917
758	0.0032989690721649	0	0.1909426957030736	8	2200	1434.7918367346936	86.11491365777081	0.6587892388898033	1544.8625962491917
525	0.0074226804123711	0.0035292812429249	0.2702698809115181	12	3306	21100.383673469387	261.73925394333554	15.832900656707356	16011.905206347774
464	0.0111340206185567	0.0006372894907884	0.285884015252867	21	5781	96194.6163265306	547.8856843836436	96.92823326628178	65802.1872576083
444	0.0049484536082474	8.546663424990597e-05	0.2347678392815965	10	2752	12500.330612244898	180.0080885101293	8.223376000974127	9108.96185559536
437	0.0074226804123711	0.0003441177619761	0.2601160953303119	12	3306	26067.775510204083	305.09827315541605	17.697122972027664	17906.722106255842
20	0.0032989690721649	0.0008599632104187	0.250126816016625	6	1652	8415.885714285712	114.69957389549226	4.375757065740328	6128.291069173725
19	0.0037113402061855	0.0002985303871381	0.2391633474481169	6	1653	11283.265306122446	111.95300889586603	7.856585920366752	9459.741211889326
18	0.002061855670103	1.1951564053993704e-05	0.2206233048490461	5	1375	5507.706122448979	61.47257232563355	4.099021124139494	5175.464831003762
14	0.0024742268041237	1.3062204896038028e-06	0.2071706643094701	6	1650	1664.4244897959184	62.12883307169021	0.8567107049676095	1699.8869992088012
13	0.0024742268041237	1.3062204896038028e-06	0.2071706643094701	6	1650	1664.4244897959184	62.12883307169021	0.8567107049676095	1699.8869992088012
12	0.0041237113402061	2.7247037528086868e-05	0.2121039340864365	6	1654	2399.420408163265	97.1872168647679	1.207835760630164	2419.7204857419715
57	0.0065979381443298	0.0001793920909921	0.2557559310752019	12	3304	41979.722448979584	279.4425954997384	48.86451180990287	28849.67959786508
747	0.0028865979381443	2.1334958696078168e-05	0.2426856353339507	6	1651	8508.848979591836	94.68486207669882	6.520318992706575	5927.792955557656
746	0.0024742268041237	1.7012010479398454e-07	0.0024742268041237	5	1376	201.48571428571427	34.01151229722658	0.0463229151172121	259.16
745	0.0024742268041237	1.7012010479398454e-07	0.0024742268041237	5	1376	201.48571428571427	34.01151229722658	0.0463229151172121	259.16
744	0.0016494845360824	0	0.0018556701030927	4	1100	147.2	24.00837257980115	0.0366293905436089	199.84
594	0.0082474226804123	0.0004817893568175	0.285043325361966	16	4404	62266.82857142858	390.0817971144502	57.32325457575222	44451.68512429266
443	0.0078350515463917	0.0001745300335645	0.2244701626369058	12	3307	11126.934693877549	250.88886895417505	6.171360274208341	9349.284599553188
388	0.0078350515463917	0.0001145522743981	0.259583406414229	16	4403	33251.60816326531	333.7592733796815	42.48794053361979	23900.66779833641
613	0.0094845360824742	0.0002229863005982	0.2598699675000041	13	3585	42023.99591836735	367.4651715631308	49.8496746975431	29336.957857040776
488	0.0127835051546391	0.002302936708825	0.2904186577225107	18	4963	75430.13061224487	554.1093668236526	61.540314218166536	52462.6181625084
736	0.0045360824742268	5.971366525313699e-05	0.2381953547148779	9	2477	9145.68163265306	171.77950213052253	5.6322778456724665	6994.411569417273
735	0.0037113402061855	5.076168924559464e-05	0.2378858761249495	8	2201	7516.620408163264	139.63731778425657	4.800435694103912	5713.478639841997
495	0.0272164948453608	0.0035980324087269	0.2994431153766174	22	6094	185710.4408163265	1354.2519997009797	165.39727629067602	124420.46395679547
508	0.0288659793814433	0.0011864320370682	0.3040286833796173	22	6098	209507.5428571429	1475.1399416909624	189.42903614154136	143431.56115450073
507	0.0334020618556701	0.0040325349183053	0.3075467457852791	22	6109	217437.5510204082	1619.7965911639385	192.74653585656125	149693.72809830736
497	0.0243298969072164	0.0006824680968914	0.2973895441107247	22	6087	173931.90612244894	1258.2949091724602	154.85109987101978	116348.5955854201
496	0.0259793814432989	0.0020955621818939	0.3039725998741054	22	6091	190168.17959183676	1343.5884129475971	170.46662282731614	127862.42326391616
201	0.0098969072164948	0.0011669045879778	0.2800060261542099	16	4408	48240.47346938776	423.92316662928914	40.83794847588105	38789.2946478643
732	0.0012371134020618	0.0013589193970943	0.2197993149149694	2	551	2912.4571428571426	28.241474172086413	2.5672374053335068	1938.9772979967229
191	0.0057731958762886	0.0002014842981696	0.2730012365668531	12	3302	37227.58775510204	266.02191821783657	38.51406131703693	25084.986904002824
610	0.0049484536082474	0.0002285260827445	0.2562331618593571	11	3026	35700.63673469388	229.9169021454736	31.290978995536253	25935.05403490924
609	0.0049484536082474	0.0002285260827445	0.2562331618593571	11	3026	35700.63673469388	229.9169021454736	31.290978995536253	25935.05403490924
588	0.0061855670103092	4.399238446368191e-05	0.2712932933680483	15	4125	67877.54285714285	348.47728190177173	62.63859010460196	48730.85995632316
577	0.0379381443298969	0.0116760093563601	0.3137538964047078	21	5846	165174.58775510202	1577.4708081034605	139.88748129380514	113305.15000929109
71	0.0074226804123711	0.0003970291013453	0.2764360784964814	14	3854	50937.60408163265	349.1924646781789	54.91364459519162	35109.91028201654
69	0.0078350515463917	0.0004570576910023	0.2626869861178903	13	3581	29930.78775510204	336.45307617552515	19.265696614053944	21602.60484264254
520	0.0070103092783505	4.705233958603292e-05	0.2722794884199481	16	4401	56957.12244897959	360.6339986544068	55.78163490775566	40255.407490090605
519	0.0074226804123711	0.0001157222462838	0.2767146035125988	16	4402	59005.477551020405	379.8054571279061	56.732890903576205	41656.52191518517
518	0.0074226804123711	0.0001157222462838	0.2767146035125988	16	4402	59005.477551020405	379.8054571279061	56.732890903576205	41656.52191518517
650	0.0164948453608247	0.0009382669944639	0.2831818979064316	21	5794	99548.2326530612	796.1693055244075	84.7725981611649	69889.83247880655
490	0.0094845360824742	0.0001451597963942	0.2703142165219038	16	4407	68191.99183673467	446.6353292965538	73.28841083121966	46130.38385965028
483	0.0371134020618556	0.0047292999489821	0.3058343474234457	22	6118	194482.70612244905	1718.88260447036	167.46592614539168	132300.38219317858
313	0.0296907216494845	0.0025995666607875	0.3019119574784767	22	6100	176157.81632653062	1417.4494729760036	162.9775158350944	119838.05921015987
115	0.0061855670103092	0.0011649219384453	0.2649679150856288	12	3303	53865.0163265306	287.4630634671451	62.48846582193013	36090.38420165957
30	0.0169072164948453	0.0020021743674021	0.2661232984362929	22	6069	81237.73469387756	902.4217238543768	58.0479030078582	58464.01773008244
29	0.0074226804123711	8.674237098260109e-05	0.2140324021194344	17	4676	29439.04897959184	434.2507438140091	20.30281417624727	21320.437316047828
28	0.005360824742268	0.0006797999387567	0.2095949458048239	12	3301	21425.85306122449	302.6351947372356	15.00101572831066	15569.059570183312
24	0.0037113402061855	0	0.206495672170116	9	2475	15652.50612244898	226.19475218658891	10.841713946946776	11457.374182972831
714	0.0012371134020618	0.0004470261029213	0.2317956764548496	2	551	7364.285714285715	28.590416386334752	8.033552841179475	5514.656482321654
713	0.0012371134020618	0	0.2103977865063235	3	825	2273.1510204081637	36.18389773491814	1.0852824546348716	2193.86771488497
712	0.0061855670103092	0.0041305750589742	0.2277273996569272	8	2207	6212.044897959185	163.5280257157808	2.996748172524425	5315.834134787216
448	0.0032989690721649	0.000465487688006	0.2099153457219778	5	1378	1136.530612244898	59.09218808402481	0.5227569459569625	1272.1120926194724
369	0.0032989690721649	0.000151479618632	0.2153751749990231	5	1378	1584.2367346938777	63.126201689467	0.5984169706461437	1364.290320418955
578	0.0098969072164948	0.0017267775635956	0.2708919059538921	16	4408	59366.75102040817	425.88900351349326	57.6253756881801	41006.05008751715
534	0.0045360824742268	8.042665879473607e-05	0.2485423022500038	11	3025	23201.126530612244	218.88366599387007	15.537922394555771	16117.874037861708
533	0.0045360824742268	8.042665879473607e-05	0.2485423022500038	11	3025	23201.126530612244	218.88366599387007	15.537922394555777	16117.874037861708
7	0.0024742268041237	0.000131324146734	0.2438708693084987	6	1650	6619.379591836735	77.546430440308	5.494599715333176	5420.928820387909
708	0.002061855670103	0.0007601492556687	0.2232839382002067	4	1101	4515.518367346939	42.35670180159976	3.393433405217913	3105.464369240208
702	0.0049484536082474	4.14745011424396e-05	0.2336029860954813	8	2204	4285.118367346939	123.33819241982503	2.224278264557152	3477.818740262984
706	0.0032989690721649	0	0.2293438363141998	8	2200	3580.351020408163	85.28239515586453	1.965472856656352	2785.8579461593577
705	0.0032989690721649	0	0.2293438363141998	8	2200	3580.351020408163	85.28239515586453	1.965472856656352	2785.8579461593577
704	0.0032989690721649	0	0.2293438363141998	8	2200	3580.351020408163	85.28239515586453	1.965472856656352	2785.8579461593577
703	0.0032989690721649	0	0.2293438363141998	8	2200	3580.351020408163	85.28239515586453	1.965472856656352	2785.8579461593577
539	0.019381443298969	0.0009652480486756	0.2746392439862543	19	5253	66507.10204081633	874.325110263886	47.61427283620929	51053.79039068901
538	0.0206185567010309	0.0015416262250785	0.2796733645481205	19	5256	75911.21224489796	933.1036256260747	54.45545876206656	58081.44727031847
537	0.022680412371134	0.0024000115631473	0.2821636068351927	19	5261	77813.31020408163	991.2639156761608	55.20824844590207	59543.76728216217
536	0.0259793814432989	0.004811392037366	0.290060810406183	19	5269	82819.99999999999	1066.6631681243923	57.83736516173917	63326.05302212439
697	0.0049484536082474	0.0006797999387567	0.2295994794367459	11	3026	21322.07755102041	227.7132241907752	17.02195330599502	16913.018843850226
686	0.005360824742268	5.7689053940300654e-05	0.2531626154428523	12	3301	27636.94285714285	256.23580772968523	22.263713125213044	21732.993543745342
689	0.0057731958762886	0.0006827036084675	0.2308216086171068	10	2754	18741.212244897964	204.50233983703373	15.141499870450367	15066.221999916594
688	0.0070103092783505	0.0012670545270721	0.2338350310653505	10	2757	19398.23265306123	229.5533826717501	15.36561018555848	15640.695197256016
470	0.0078350515463917	0.0006314243737876	0.2663814199672689	12	3307	26279.34285714286	283.1402407116693	17.84415060261448	20363.37427740004
40	0.0152577319587628	0.0047916915105935	0.2607747213036122	16	4421	32433.96734693878	500.6072063990432	22.37850313936228	25713.92050651448
685	0.0032989690721649	0	0.2289296282186059	8	2200	18169.930612244894	166.46083576287657	14.924554152255794	14425.957842548702
684	0.0070103092783505	0.000503059553043	0.2476458466963519	14	3853	30169.01632653062	289.45102788368104	23.91957199007877	24020.983466669568
683	0.0070103092783505	0.0003489095464037	0.245835516025291	14	3853	23450.81632653061	283.8940569634448	17.641638316304384	18659.559946519825
682	0.0086597938144329	0.000690233931909	0.2507357674859291	15	4131	30336.33877551021	360.4486207669882	21.44807152229657	23853.6157949593
680	0.0016494845360824	9.846708361794375e-07	0.2403143450368274	4	1100	13492.138775510204	93.1016072363011	10.23587328832873	9155.947989024637
503	0.0078350515463917	4.419577617085048e-05	0.2700484208321084	16	4403	57095.94693877552	411.6142931898033	46.67857582758993	39567.779446330365
501	0.0074226804123711	5.072340138926613e-05	0.2720547241072355	16	4402	54090.83673469388	390.3879345144651	46.1963543221686	37277.29320711514
500	0.0065979381443298	2.442232121733823e-05	0.2649253157423675	16	4400	45398.41224489796	345.67324512222467	37.239864392222735	31647.74639369684
499	0.0065979381443298	2.442232121733823e-05	0.2649253157423675	16	4400	45398.41224489796	345.67324512222467	37.239864392222735	31647.74639369684
120	0.002061855670103	4.088062383093848e-06	0.2459823054064077	5	1375	14226.661224489795	111.1650444793302	11.031421158714052	9622.157617931918
679	0.0008247422680412	0.0006797999387567	0.2435824780365891	1	276	6382.12244897959	24.52007176496972	6.444070167838616	3997.2733228956
678	0.0032989690721649	7.698838203172364e-05	0.2041421536072256	7	1926	1609.7714285714287	72.12853405098303	0.8826832784433631	1812.141037925676
406	0.0041237113402061	1.946499048500015e-06	0.2051332582992065	7	1928	1789.5142857142855	88.14251326904387	0.9413664885241696	2000.8619738305424
405	0.0041237113402061	1.946499048500015e-06	0.2051332582992065	7	1928	1789.5142857142855	88.14251326904387	0.9413664885241696	2000.8619738305424
399	0.0024742268041237	1.1768850788599458e-05	0.1740426134260166	5	1376	606.1142857142856	46.04563055991628	0.2566428349985567	748.4018492146306
676	0.0041237113402061	0.0001907808398086	0.2405599217397847	9	2476	8483.2	146.6993047768558	4.407593322054398	6547.6159251954905
576	0.005360824742268	0.0004188926941098	0.2419018590601183	9	2479	8657.987755102042	165.7132241907752	4.475570281975315	6729.045889083883
674	0.0028865979381443	7.431278849285421e-05	0.2640761961406291	7	1925	19699.102040816324	129.60251177394036	25.265673139301597	13299.017442281556
673	0.0045360824742268	0.0011733272024036	0.2466081209095369	7	1929	7531.126530612243	99.6122448979592	7.056985545098909	5176.86899928354
672	0.0041237113402061	0.0004857861320168	0.2200341118864368	7	1928	2574.5102040816328	83.20568139343648	1.38738276899329	2077.235850065088
416	0.0032989690721649	0.0003258666509339	0.2340675374882849	7	1926	3930.4	77.30295282948344	1.9991941476770645	2911.552721847161
414	0.0045360824742268	0.0005351514714395	0.2211859683110772	7	1929	2663.7673469387755	90.2120953876056	1.4086948068101277	2178.9564676122736
413	0.0045360824742268	0.0005351514714395	0.2211859683110772	7	1929	2663.7673469387755	90.21209538760556	1.4086948068101277	2178.9564676122736
353	0.0045360824742268	0.0003147281619183	0.2252064321330498	7	1929	5041.942857142857	124.4006877476265	2.288226941913229	3931.560281611667
350	0.0037113402061855	0.0002040028466617	0.2229817948467558	7	1927	4920.857142857143	110.3922703147193	2.261993087674377	3812.925986639064
671	0.0008247422680412	0.0006797999387567	0.2164502119949462	1	276	1778.5306122448978	22.14210959108918	0.9639275641951486	1283.0537570115512
670	0.0008247422680412	0	0.2197700005224761	2	550	5035.134693877551	34.43766165806982	3.917744854999704	4662.3875971764255
39	0.0049484536082474	2.2902717468593148e-05	0.2233141975765721	10	2752	5855.983673469388	171.47240786424462	2.930166069848024	5073.333365026963
475	0.0094845360824742	0.0003990298023895	0.2549250408288251	16	4407	25095.44897959184	384.0421768707484	14.038404407144196	19704.910508524037
666	0.0057731958762886	0.0001221755815383	0.2267559465966046	9	2480	7661.66530612245	186.65333034312624	3.872154074413171	6209.91056824281
628	0.0028865979381443	0	0.2123772991258571	7	1925	2458.922448979592	74.20581595275473	1.4149095635602646	2175.54648462008
219	0.0028865979381443	0.0001160045353435	0.2460925125324859	7	1925	13034.391836734694	125.09773491814308	8.467134169305456	11086.70176870306
663	0.0032989690721649	0.0013979961126265	0.2304342698807895	6	1652	6822.008163265306	112.57664648276894	3.291944002098804	5074.549875388058
428	0.0041237113402061	7.359872781380205e-05	0.2133672748824971	10	2750	3134.416326530612	113.2576810944158	1.4807289524564202	3320.013438635706
427	0.0041237113402061	7.359872781380205e-05	0.2133672748824971	10	2750	3134.416326530612	113.2576810944158	1.4807289524564202	3320.013438635706
426	0.0041237113402061	7.359872781380205e-05	0.2133672748824971	10	2750	3134.416326530612	113.2576810944158	1.4807289524564202	3320.013438635706
661	0.0078350515463917	0.0003869880705509	0.2276330244394979	10	2759	6770.489795918368	196.5498990805113	4.018288496764393	6360.703746429637
660	0.0103092783505154	0.001063820981242	0.2382986932635612	10	2765	9095.697959183672	257.74807505419744	5.311710753317294	8338.082023930172
659	0.0098969072164948	0.0008929181100029	0.2375429528495784	10	2764	9051.289795918368	252.74484563055984	5.306910992931564	8291.888558091663
445	0.0103092783505154	0.001063820981242	0.2382986932635612	10	2765	9095.697959183672	257.74807505419744	5.311710753317294	8338.082023930172
435	0.0041237113402061	0.0001760404685728	0.2344338403638534	9	2476	12160.71836734694	131.01104881513044	9.22956468080992	10128.06514592334
434	0.0045360824742268	0.0001920582717967	0.234600720944978	9	2477	12418.54693877551	143.03114300665322	9.33819603326264	10351.71512213337
433	0.005360824742268	5.112282125549007e-05	0.1983670956924913	7	1931	2201.938775510204	113.18069821335126	1.0934403260327392	2556.760753554969
432	0.0057731958762886	0.0004684290704544	0.2354387003739856	7	1932	5475.624489795918	134.4330417881438	2.8718443330637475	4747.663328834997
431	0.0074226804123711	0.0001021180164013	0.2095416408847311	12	3306	9491.722448979594	253.77494206473804	6.105950744563709	9142.327690431031
430	0.0070103092783505	9.540809299481188e-05	0.2095149985909123	12	3305	8839.70612244898	237.72090902294988	5.686784272769985	8545.426287918162
429	0.0074226804123711	0.0001021180164013	0.2095416408847311	12	3306	9491.722448979594	253.77494206473804	6.105950744563709	9142.327690431031
425	0.0024742268041237	0	0.1849837745753845	6	1650	1532.604081632653	62.12684458398744	0.8059857935090603	1761.7660899113685
424	0.0024742268041237	0	0.1849837745753845	6	1650	1532.604081632653	62.12684458398744	0.8059857935090603	1761.7660899113685
423	0.0045360824742268	0.0004386956444045	0.2455424622139063	10	2751	8487.183673469388	151.69626971667785	5.42968010442117	6724.609448110635
422	0.0078350515463917	0.0003869880705509	0.2276330244394979	10	2759	6770.489795918367	196.5498990805113	4.018288496764394	6360.703746429636
226	0.0041237113402061	0.0003045838802322	0.2419729021905324	10	2750	11802.812244897956	144.01306720490396	7.640071284089041	10630.431373204192
657	0.002061855670103	6.38537793517697e-06	0.250850276132977	5	1375	11236.922448979592	98.90239964117517	9.018044022493012	7546.774292031041
154	0.0144329896907216	0.0018945300308201	0.2825022225128623	18	4967	60258.58775510202	587.947	51.18025399793199	43333.13052070137
101	0.0061855670103092	7.035848963984662e-05	0.2636958655652945	12	3303	28205.35510204081	265.24516707782016	21.596766128268506	20500.293308927787
100	0.0057731958762886	6.372841658982745e-05	0.2632325022232469	12	3302	27640.58775510204	249.2001196082829	21.292388231203105	20024.059607409803
653	0.0008247422680412	0	0.2201222901305805	2	550	2693.967346938776	44.2092696419227	1.3880224382760833	1889.974665641395
516	0.0049484536082474	2.555939410572168e-05	0.2559545610309919	12	3300	34442.41632653061	263.8403229423638	28.937041725906752	23356.205458872155
514	0.0024742268041237	0	0.2365540430544825	6	1650	10980.6	116.89392240412649	8.381995211773692	7796.4740035193745
513	0.0024742268041237	0	0.2365540430544825	6	1650	10980.6	116.89392240412649	8.381995211773692	7796.4740035193745
489	0.0016494845360824	1.2239339760102254e-05	0.258119590212645	4	1100	15707.057142857142	87.30497121925694	13.648599899006536	11028.697249183511
647	0.0016494845360824	0	0.1951949139916519	4	1100	175.41224489795917	22.01052552889288	0.0570467208785552	215.54980924872223
646	0.0004123711340206	0	0.2140324021194344	1	275	994.3102040816328	17.08456305599163	0.4377052318376503	768.6017902487702
645	0.0012371134020618	2.432703335402897e-06	0.2428286861063256	3	825	10910.061224489797	53.88022725573745	10.7327532267557	7871.085083641992
643	0.0028865979381443	3.531886047803832e-05	0.2549250408288251	6	1651	18291.289795918365	125.46212155191748	15.56923617084944	13311.049036192422
181	0.0065979381443298	0.0015185918280678	0.2613123158765502	11	3030	32483.093877551026	245.64693129999253	27.73095002850172	23763.3443107578
114	0.0074226804123711	0.0003256159577098	0.2530459864738215	12	3306	16543.94693877551	276.3364132466173	9.131607134501063	12264.09402221781
113	0.0074226804123711	0.0003256159577098	0.2530459864738215	12	3306	16543.946938775513	276.3364132466173	9.131607134501069	12264.09402221781
112	0.0070103092783505	0.0002791785397331	0.2487674311469694	12	3305	14393.546938775513	255.166449876654	7.870945272816644	10704.406056882206
641	0.0004123711340206	0	0.2140324021194344	1	275	994.3102040816328	17.08456305599163	0.4377052318376503	768.6017902487702
638	0.0008247422680412	0	0.2030604391765281	2	550	82.74285714285713	11.00539732376467	0.0334303746451992	111.89581145509348
637	0.0065979381443298	0	0.2073009767162568	16	4400	10586.955102040818	275.8633325857816	6.735624058283931	9552.382531165078
228	0.0131958762886597	0.0017950242653312	0.252813050616374	16	4416	24610.938775510203	472.02573073185295	15.53357683977259	21925.2052991506
227	0.0111340206185567	0.0007783012876843	0.2487298813460416	16	4411	23493.963265306124	433.9360095686625	15.10251163268596	20861.06548544465
223	0.010721649484536	0.0002690532764851	0.2299840145034928	16	4410	20220.27755102041	412.6836659938699	13.335230461709768	18679.243623229344
205	0.0115463917525773	0.0008293653836664	0.2302732621461047	16	4412	20307.134693877557	422.6886895417505	13.358708095307708	18790.934964680164
185	0.0090721649484536	0.000962254795155	0.2216918423136722	16	4406	14192.848979591836	346.1568064588472	8.344652412880455	12641.743933994909
182	0.0094845360824742	0.0013465634538267	0.2490682381979331	16	4407	23860.84081632653	369.9910592808551	17.22196999820096	20980.455949891508
630	0.0049484536082474	0.000184456074617	0.2403143450368274	9	2478	13033.738775510205	176.02589519324212	8.680920723978357	10101.42993518333
266	0.002061855670103	7.440356350752897e-05	0.2491058902369653	5	1375	12711.142857142857	98.07180982283025	8.541121960462831	10147.79219544798
617	0.0131958762886597	0.0016737952569164	0.2683771113872192	18	4964	70508.06530612244	537.7806982133512	74.07032644122886	48133.1415332731
60	0.0008247422680412	0	0.2096749540549085	2	550	1404.4244897959184	36.11383718322494	0.6821560655382515	1142.5304700112708
618	0.0065979381443298	0.0002615738719498	0.252503135751996	11	3030	27776.363265306125	261.25977423936604	23.489084206604552	19193.55207261728
622	0.0057731958762886	0.0008858963395156	0.2416535362835497	9	2480	14069.648979591837	184.12182103610675	8.145742160545975	10429.630435668683
620	0.0012371134020618	0	0.2036124383933678	3	825	2015.1306122448975	42.164969724153394	0.86979675823298	1531.1365827947502
619	0.0016494845360824	5.547294987554905e-07	0.2039652758902742	3	826	2248.6	53.18410704941317	0.9783126584207096	1774.247721423364
616	0.0041237113402061	0.0001995617827305	0.2540995318299963	10	2750	12267.171428571428	160.99711445017564	7.740511884716016	9339.326088699929
615	0.0082474226804123	0.0002876364253278	0.25169321275661	12	3308	17637.881632653065	285.4193914928609	11.366829287150964	12876.035028571998
612	0.0045360824742268	0.0002130870601335	0.2341673247005152	10	2751	5025.277551020409	131.3884578007027	2.704915417808046	4135.649450948233
611	0.0008247422680412	0	0.2128161518684651	2	550	2425.7551020408164	33.18661882335351	1.1891098774390838	1796.5110282226408
6	0.0016494845360824	3.77770162288044e-06	0.2266312011989445	4	1100	2188.840816326531	58.17939747327502	0.9561773420715026	1761.8796346256263
476	0.0094845360824742	0.0001730712402373	0.2521168090449091	16	4407	34703.32244897959	402.8044105554311	26.451246951099694	27523.678711325
473	0.0041237113402061	2.054489800491813e-05	0.2220802512018229	9	2476	4275.55918367347	134.34272258353892	2.1097572394440998	3829.758026890089
468	0.0090721649484536	0.0001892326041712	0.2536302083911845	12	3310	16287.906122448976	297.3232712865365	9.457646577800888	12712.557568719312
294	0.0032989690721649	0.0001500885837913	0.2518085977869079	6	1652	11503.428571428572	117.9307767062869	6.780003055157252	8528.281457094321
604	0.0012371134020618	3.4079212947384378e-06	0.2469037254895903	3	825	13646.4693877551	58.12608208118412	18.03610734732524	9235.980412656156
602	0.0070103092783505	0.0001312796709838	0.260362689827386	15	4127	18934.49387755102	292.54296180010465	13.781333204287613	13742.513545622638
601	0.0061855670103092	2.055337279386366e-05	0.2415118663223693	15	4125	10953.391836734696	248.89737609329447	6.689241946317187	8709.075892208515
600	0.0061855670103092	2.055337279386366e-05	0.2415118663223693	15	4125	10953.391836734696	248.89737609329447	6.689241946317187	8709.075892208515
599	0.0061855670103092	2.055337279386366e-05	0.2415118663223693	15	4125	10953.391836734696	248.89737609329447	6.689241946317187	8709.075892208515
598	0.0061855670103092	2.055337279386366e-05	0.2415118663223693	15	4125	10953.391836734696	248.89737609329447	6.689241946317187	8709.075892208515
597	0.0061855670103092	2.055337279386366e-05	0.2415118663223693	15	4125	10953.391836734696	248.89737609329447	6.689241946317187	8709.075892208515
596	0.0061855670103092	2.055337279386366e-05	0.2415118663223693	15	4125	10953.391836734696	248.89737609329447	6.689241946317187	8709.075892208515
595	0.0061855670103092	2.055337279386366e-05	0.2415118663223693	15	4125	10953.391836734696	248.89737609329447	6.689241946317187	8709.075892208515
592	0.0065979381443298	5.8696185189599206e-05	0.2480932646668963	15	4126	14027.106122448982	271.1527397772296	9.031809660610632	10785.72696904774
591	0.0065979381443298	5.8696185189599206e-05	0.2480932646668963	15	4126	14027.106122448982	271.1527397772296	9.031809660610632	10785.72696904774
590	0.0065979381443298	5.8696185189599206e-05	0.2480932646668963	15	4126	14027.106122448982	271.1527397772296	9.031809660610632	10785.72696904774
51	0.0032989690721649	2.5817143112148143e-05	0.2450312957498179	8	2200	13425.224489795915	143.0736188981087	8.388080751935238	9624.101655084884
246	0.0127835051546391	0.0003584325637733	0.2869293860208124	21	5785	79682.15102040814	650.4987366375124	65.4412995116641	54060.23428448229
589	0.0004123711340206	0	0.2272876501955208	1	275	3612.661224489797	22.292995439934217	2.8699483144814337	2462.577749054276
584	0.002061855670103	4.119073501720897e-05	0.2375772006801507	4	1101	4312.432653061225	54.34660985273231	3.139807099714927	3100.10548173553
583	0.002061855670103	4.119073501720897e-05	0.2375772006801507	4	1101	4312.432653061225	54.34660985273231	3.139807099714927	3100.10548173553
544	0.0037113402061855	0.0002554988935278	0.2608985851674359	6	1653	13781.432653061223	131.13266053674218	9.37220291081223	9836.643040726794
571	0.0032989690721649	4.128459902657451e-06	0.238436617554265	8	2200	8531.485714285713	133.71727592135755	5.388670597132852	6495.387495514999
355	0.0016494845360824	0.0001409175101179	0.2374060602099878	4	1100	5073.877551020408	62.412454212454215	3.4400928172029417	3687.0397046298094
569	0.002061855670103	0.0010181688271919	0.1865333330221333	4	1101	132.31020408163266	24.007610076997835	0.0301287144825528	157.40503879508668
528	0.0037113402061855	8.222845898987147e-05	0.2625195895997332	8	2201	23193.902040816327	160.89480451521268	27.559412990682095	15837.05517011003
382	0.0074226804123711	2.9138354289669855e-05	0.2416535362835497	14	3854	24577.771428571432	358.9397174254317	15.200307555354255	16967.38772057414
381	0.0074226804123711	0.0001223084957437	0.255280474658021	14	3854	29074.832653061225	361.3091575091576	20.586393285862144	19562.28451956454
558	0.0061855670103092	3.0356596513156116e-05	0.255399172956839	13	3577	26303.914285714287	285.1549824325335	20.349152263498603	18519.082743911564
442	0.0032989690721649	2.868806251996602e-05	0.2158830687694911	6	1652	7572.232653061223	107.59557449353366	4.150847763772893	5711.957856865608
523	0.0148453608247422	0.0031619507686496	0.2745934784065199	19	5242	48304.03673469387	581.8601928683561	32.63430764760755	35740.60967986388
524	0.0008247422680412	0	0.215318889836342	2	550	1460.2448979591836	33.11560140539733	0.524114495849933	1141.871813900422
440	0.0037113402061855	0.0033961234092646	0.2081914673300727	5	1379	966.7265306122448	72.07113702623906	0.3303344884351363	1056.2297025711907
522	0.0032989690721649	0.0009238692129992	0.2342338967899823	5	1378	8310.126530612244	91.71162442999176	5.737364931491875	7507.415978130299
315	0.002061855670103	0.0001372286307944	0.2146177994161924	4	1101	1533.8326530612242	43.12364506242057	0.6611165041778693	1250.1876437771389
517	0.0016494845360824	1.2359650143872216e-06	0.2448128753405921	4	1100	14177.371428571429	93.16075353218211	11.800728720703775	9487.115237512306
174	0.0049484536082474	0.000502253626644	0.2500888547454129	8	2204	11993.404081632652	154.9693354264783	9.09610187564942	9041.224288494046
173	0.0061855670103092	0.0007651860854544	0.2537083085323365	9	2481	15346.563265306122	203.24006877476265	10.961886154783445	11430.18546882785
172	0.005360824742268	0.0006330907795302	0.2522325828742577	8	2205	14536.424489795918	177.17296852807058	10.628270279540128	10690.52485592892
155	0.0041237113402061	0.0003145853379018	0.2427929076053522	7	1928	7491.751020408161	123.61701427823878	5.392297537052872	5617.225238116952
43	0.0032989690721649	3.358692124610068e-05	0.2443047389054893	6	1652	29777.020408163266	144.3543993421545	28.844328013618995	23219.959725037283
451	0.0024742268041237	0.0008038700937161	0.2476458466963519	5	1376	9460.453061224487	80.74593705614114	6.281965539781697	6460.387457972102
131	0.0152577319587628	0.0002707871168744	0.2783505851212037	22	6065	86404.49387755104	802.9098751588549	63.54881987341903	58519.944255635935
486	0.0041237113402061	0.0006347134389512	0.2291524772517766	7	1928	4677.824489795916	91.37965164087612	3.8509685964353313	3468.5825922786235
366	0.0028865979381443	0.000256706365464	0.2309833843450414	5	1377	4143.416326530612	75.34390371533227	2.164867079979605	3482.837378540243
365	0.0024742268041237	0.0001656991960911	0.2276959325573477	5	1376	3232.461224489796	59.270882858637954	1.7482223035432545	2714.7913930237555
480	0.0008247422680412	1.1200396912083417e-05	0.1795223296565558	2	550	345.7632653061225	21.02819765268745	0.1330645808508933	382.31836167449535
192	0.002061855670103	0.0007551845651753	0.2128986387490343	4	1101	1948.465306122449	44.15133437990581	1.1428939261839628	1394.3470411226165
478	0.0004123711340206	0	0.2083494075000032	1	275	1034.1673469387756	16.087478507886672	0.6022123180179421	914.5354554369748
32	0.0037113402061855	5.900040543779838e-06	0.2063922174245397	9	2475	2854.979591836735	115.22635867533828	1.483466378378846	2808.7846251648475
469	0.0086597938144329	0.0002311327740698	0.2523098245165405	12	3309	22500.028571428567	290.8416984376168	15.702335981539647	17969.931843941817
302	0.0037113402061855	0.00050311330542	0.2392675277940359	8	2201	8947.379591836736	129.73454436719743	5.354486975077461	7214.926883291165
306	0.0028865979381443	1.30995950370176e-06	0.2357081195705229	7	1925	9307.661224489795	114.76656948493684	5.835049508704984	7311.254087617176
304	0.0024742268041237	0	0.2300803496114948	6	1650	7404.008163265306	94.61019660611495	4.715225692380647	5928.962614254699
311	0.0041237113402061	0	0.2302410875950154	10	2750	9942.326530612248	150.80316961949617	6.380239977571077	7818.5295692731215
310	0.0041237113402061	0	0.2302410875950154	10	2750	9942.326530612245	150.80316961949617	6.380239977571077	7818.5295692731215
309	0.0041237113402061	0	0.2302410875950154	10	2750	9942.326530612245	150.80316961949617	6.380239977571078	7818.529569273121
308	0.0041237113402061	0	0.2302410875950154	10	2750	9942.326530612245	150.80316961949617	6.380239977571079	7818.529569273121
307	0.0041237113402061	0	0.2302410875950154	10	2750	9942.326530612245	150.80316961949617	6.380239977571079	7818.529569273121
463	0.002061855670103	1.086777253355633e-06	0.2520396855181288	5	1375	22740.8612244898	114.83981460716154	28.247473623840616	15223.992987098958
141	0.002061855670103	0.0001791583161196	0.2646275034394613	5	1375	15442.885714285712	109.23918666367646	11.30265653615801	10830.357382826847
450	0.0004123711340206	0	0.1904571733607866	1	275	33.57551020408163	6.001898781490618	0.0083178456035212	48.3795362002913
436	0.005360824742268	0.0006688250007098	0.2435824780365891	10	2753	17309.779591836737	186.41810570382	12.727144453641811	12254.299642187294
41	0.0004123711340206	0	0.1883240530191458	1	275	105.7469387755102	8.007206399043135	0.0456585185555031	132.7562999610734
417	0.0041237113402061	0.0003079150902293	0.2587275025777242	9	2476	13520.028571428573	148.09196381849443	8.725490426515515	10753.55324048101
288	0.0049484536082474	0.000131214388566	0.2484673498066233	10	2752	11479.587755102042	167.9327203408836	6.6585316941434405	9105.858363352378
216	0.0045360824742268	0.0003217462305466	0.2411584170814467	10	2751	12316.78775510204	168.04655752410858	7.791739894228612	11424.919019380875
408	0.0045360824742268	0.001157995677269	0.2447401550449317	7	1929	8295.395918367347	117.64842640352845	5.743540068524071	5958.148414185164
412	0.0012371134020618	0.0001339464512549	0.2475714338818398	2	551	12086.971428571427	34.002750990506094	20.978265962507766	7975.094937405938
409	0.0004123711340206	0	0.1887338751480387	1	275	90.26122448979592	8.006428945204455	0.0255023285786701	109.87415290072104
407	0.0016494845360824	0.0001083944424052	0.2199753656277567	4	1100	2190.8	46.17428421918218	1.143492851554337	1909.9624758167083
398	0.0037113402061855	9.20273675197868e-05	0.2059536887785934	7	1927	1634.7428571428572	76.12992449727145	0.8883016693083572	1841.4182402112024
394	0.0004123711340206	0	0.0005498281786941	1	275	3.036734693877551	2.0001345593182327	9.019301304792256e-05	2
393	0.0008247422680412	3.402402095879691e-07	0.0008247422680412	1	276	4.040816326530612	3.000149510353592	6.01286753652817e-05	2
217	0.0098969072164948	0.0007278892662021	0.2694743195286224	16	4408	48776.12244897959	429.9436495477311	40.49991839269909	39004.304523143706
134	0.014020618556701	0.0002250732986915	0.2768075699508694	22	6062	79904.51020408164	740.3594079389999	58.16547538355973	54237.26505482605
133	0.014020618556701	0.0002200464376624	0.2746392439862543	22	6062	76356.06122448981	736.0793002915453	55.174229002275695	51941.36411943613
132	0.014020618556701	0.0002265037763228	0.2769005988770838	22	6062	79386.79591836735	738.3189952904239	57.807689345053305	53919.30090717759
372	0.0065979381443298	0.0002080074279954	0.2313725728612083	12	3304	20087.40408163266	286.57708006279444	12.643549515749424	13657.216462371449
142	0.0041237113402061	0.000198741886322	0.2462764106886154	8	2202	28961.08571428572	175.28584884503255	26.864890023441603	22464.958534222835
370	0.0037113402061855	0.0003408790878213	0.2464605838943353	5	1379	5954.404081632654	92.47305075876504	2.9169263649014816	4388.27327615736
364	0.002061855670103	2.9851595958931973e-05	0.2318282869889597	5	1375	2613.9510204081635	58.21687971892054	1.1139007602687867	2118.4872558344723
368	0.0078350515463917	0.0007503624733925	0.2491058902369653	10	2759	15596.24081632653	243.26974657995063	8.219941692180203	11707.618723166055
367	0.0016494845360824	0	0.2116136463230417	4	1100	1349.322448979592	41.10845481049563	0.5240272766551258	1128.4813898541763
345	0.0148453608247422	0.0035574758233931	0.2723244858564743	17	4694	40799.3918367347	519.3117739403453	25.42093148972344	28871.5755900152
105	0.0012371134020618	4.731057959201014e-07	0.2427571396460703	3	825	11121.873469387756	68.8974358974359	9.046992990723842	7488.973048014614
286	0.0045360824742268	1.4447674571494476e-05	0.2449948652865783	10	2751	9464.17142857143	149.7679300291545	5.687324420455436	7208.38803473967
285	0.0045360824742268	1.4447674571494476e-05	0.2449948652865783	10	2751	9464.17142857143	149.7679300291545	5.687324420455436	7208.388034739672
284	0.0045360824742268	1.4447674571494476e-05	0.2449948652865783	10	2751	9464.17142857143	149.7679300291545	5.687324420455436	7208.388034739672
283	0.0045360824742268	1.4447674571494476e-05	0.2449948652865783	10	2751	9464.17142857143	149.7679300291545	5.687324420455437	7208.388034739672
282	0.0045360824742268	1.4447674571494476e-05	0.2449948652865783	10	2751	9464.171428571428	149.7679300291545	5.687324420455437	7208.388034739672
312	0.002061855670103	0.0001058258640905	0.241299672560774	4	1101	9091.36326530612	78.77290872392913	7.071924270903466	7508.406236841799
290	0.0041237113402061	0.0004823768720092	0.267897165325561	8	2202	19098.02448979592	152.56417731927937	14.230396967886172	13928.327971497472
287	0.0049484536082474	5.95867867928356e-05	0.2476086346983509	10	2752	10277.84081632653	163.8357329745085	6.0081472046204825	7973.306939023447
289	0.0041237113402061	5.702471821563199e-06	0.2442323201300616	10	2750	9248.37551020408	139.7511549674815	5.597518789543546	6986.465735272142
280	0.0028865979381443	0.0013592596373039	0.2386438036086207	5	1377	12511.3387755102	94.0654406817672	8.833453018717918	10511.299712358326
272	0.0012371134020618	0	0.2259165703204724	3	825	5713.771428571428	44.476130672049045	3.7505073517833982	4236.398894563932
271	0.0012371134020618	0	0.2259165703204724	3	825	5713.771428571428	44.47613067204904	3.750507351783399	4236.398894563932
269	0.0008247422680412	0	0.2258856016336567	2	550	5699.118367346939	40.47538312028108	3.744885170449376	4208.245363648753
2426	0.0004123711340206	0	0.14360221907778	1	275	3.0204081632653064	2.000074755176796	0.0001803860260958	2.257142857142857
1679	0.0008247422680412	0.0006797999387567	0.1738773307921838	1	276	36.84897959183674	6.001749271137026	0.0062834465756719	48.18310824101393
2425	0.0004123711340206	0	0.0004123711340206	1	275	2.0081632653061225	2.000029902070718	3.006433768264085e-05	1
2424	0.0004123711340206	0	0.0004123711340206	1	275	2.0081632653061225	2.000029902070718	3.006433768264085e-05	1
2423	0.0004123711340206	0	0.0004123711340206	1	275	2.0081632653061225	2.000029902070718	3.006433768264085e-05	1
2422	0.0004123711340206	0	0.0004123711340206	1	275	2.0081632653061225	2.000029902070718	3.006433768264085e-05	1
2421	0.0004123711340206	0	0.1883240530191458	1	275	105.7469387755102	8.007206399043135	0.0456585185555031	132.7562999610734
2420	0.0004123711340206	0	0.181719835015166	1	275	13.49387755102041	4.000612992449727	0.0072061969790141	16.76751785957441
1751	0.0016494845360824	0.0006797999387567	0.2330743230434972	3	826	10411.097959183671	59.86446886446887	8.343005204152323	8207.890971386085
2419	0.0004123711340206	0	0.0004123711340206	1	275	2.0081632653061225	2.000029902070718	3.006433768264085e-05	1
2418	0.0004123711340206	0	0.0004123711340206	1	275	2.0081632653061225	2.000029902070718	3.006433768264085e-05	1
2417	0.0004123711340206	0	0.0004123711340206	1	275	2.0081632653061225	2.000029902070718	3.006433768264085e-05	1
2416	0.0004123711340206	0	0.0004123711340206	1	275	2.0081632653061225	2.000029902070718	3.006433768264085e-05	1
2415	0.0004123711340206	0	0.0004123711340206	1	275	2.0081632653061225	2.000029902070718	3.006433768264085e-05	1
2414	0.0004123711340206	0	0.0004123711340206	1	275	2.0081632653061225	2.000029902070718	3.006433768264085e-05	1
2413	0.0008247422680412	0	0.0008247422680412	2	550	12.244897959183676	6.000448531060775	0.000856854104051	13.6
2412	0.0008247422680412	0	0.0008247422680412	2	550	12.244897959183676	6.000448531060775	0.000856854104051	13.6
2411	0.0008247422680412	0	0.0008247422680412	2	550	12.244897959183676	6.000448531060775	0.000856854104051	13.6
2410	0.0008247422680412	0	0.0008247422680412	2	550	12.244897959183676	6.000448531060775	0.000856854104051	13.6
2409	0.0008247422680412	0	0.0008247422680412	2	550	12.244897959183676	6.000448531060775	0.000856854104051	13.6
2408	0.0008247422680412	0	0.0008247422680412	2	550	12.244897959183676	6.000448531060775	0.000856854104051	13.6
2407	0.0004123711340206	0	0.0004123711340206	1	275	2.0081632653061225	2.000029902070718	3.006433768264085e-05	1
2406	0.0004123711340206	0	0.0004123711340206	1	275	2.0081632653061225	2.000029902070718	3.006433768264085e-05	1
2405	0.0004123711340206	0	0.221304789674661	1	275	2049.359183673469	20.171473424534646	0.9628468012735368	1419.7509685425496
2404	0.0004123711340206	0	0.0004123711340206	1	275	2.0081632653061225	2.000029902070718	3.006433768264085e-05	1
2403	0.0004123711340206	0	0.0004123711340206	1	275	2.0081632653061225	2.000029902070718	3.006433768264085e-05	1
2402	0.0004123711340206	0	0.0004123711340206	1	275	2.0081632653061225	2.000029902070718	3.006433768264085e-05	1
2401	0.0004123711340206	0	0.0004123711340206	1	275	2.0081632653061225	2.000029902070718	3.006433768264085e-05	1
2400	0.0004123711340206	0	0.1610944827370735	1	275	22.146938775510204	5.001061523510503	0.0052403000744864	31.659974143503558
2399	0.0008247422680412	0	0.0008247422680412	2	550	12.244897959183676	6.000448531060775	0.000856854104051	13.6
2398	0.0008247422680412	0	0.0008247422680412	2	550	12.244897959183676	6.000448531060775	0.000856854104051	13.6
2397	0.0008247422680412	0	0.0008247422680412	2	550	12.244897959183676	6.000448531060775	0.000856854104051	13.6
2396	0.0004123711340206	0	0.0004123711340206	1	275	2.0081632653061225	2.000029902070718	3.006433768264085e-05	1
2395	0.0004123711340206	0	0.0004123711340206	1	275	2.0081632653061225	2.000029902070718	3.006433768264085e-05	1
2394	0.0004123711340206	0	0.2012254810010411	1	275	88.57959183673468	9.007146594901696	0.0350931477092986	113.88265636141726
1548	0.0037113402061855	0.0006988389883758	0.2661662839472662	8	2201	26741.3306122449	163.19463257830606	31.760129074420064	17766.382344889655
2393	0.0004123711340206	0	0.0004123711340206	1	275	2.0081632653061225	2.000029902070718	3.006433768264085e-05	1
2392	0.0004123711340206	0	0.0004123711340206	1	275	2.0081632653061225	2.000029902070718	3.006433768264085e-05	1
2391	0.0004123711340206	0	0.0004123711340206	1	275	2.0081632653061225	2.000029902070718	3.006433768264085e-05	1
2390	0.0004123711340206	0	0.0004123711340206	1	275	2.0081632653061225	2.000029902070718	3.006433768264085e-05	1
2389	0.0008247422680412	0	0.0008247422680412	2	550	12.244897959183676	6.000448531060775	0.000856854104051	13.6
2388	0.0008247422680412	0	0.0008247422680412	2	550	12.244897959183676	6.000448531060775	0.000856854104051	13.6
2387	0.0008247422680412	0	0.0008247422680412	2	550	12.244897959183676	6.000448531060775	0.000856854104051	13.6
2386	0.0004123711340206	0	0.1817599232205521	1	275	13.49387755102041	4.000612992449727	0.0085497252293388	25.926041412674767
1795	0.0016494845360824	0.0006797999387567	0.2331402750307761	3	826	11720.367346938778	70.96446138895118	9.135919218570596	7918.763649775881
2385	0.0004123711340206	0	0.157011478219869	1	275	3.0204081632653064	2.000074755176796	0.0003006433768264	2.9824175824175825
1640	0.0008247422680412	0.0006797999387567	0.1939314421463488	1	276	139.70612244897958	10.011377737908347	0.045885098555443	162.8181887946006
2384	0.0004123711340206	0	0.0004123711340206	1	275	2.0081632653061225	2.000029902070718	3.006433768264085e-05	1
2383	0.0004123711340206	0	0.0004123711340206	1	275	2.0081632653061225	2.000029902070718	3.006433768264085e-05	1
2382	0.0004123711340206	0	0.1422878390395929	1	275	3.0204081632653064	2.000074755176796	0.0001503216884132	7.899999999999999
2381	0.0004123711340206	0	0.1658282644578369	1	275	22.146938775510204	5.001061523510503	0.0120320305659142	30.462005198475783
1170	0.002061855670103	0.0006797999387567	0.207562093956106	4	1101	3602.816326530612	69.29333931374748	1.640148248630269	3169.103900919975
2380	0.0004123711340206	0	0.0004123711340206	1	275	2.0081632653061225	2.000029902070718	3.006433768264085e-05	1
2379	0.0004123711340206	0	0.0004123711340206	1	275	2.0081632653061225	2.000029902070718	3.006433768264085e-05	1
2378	0.0004123711340206	0	0.0004123711340206	1	275	2.0081632653061225	2.000029902070718	3.006433768264085e-05	1
2377	0.0004123711340206	0	0.0004123711340206	1	275	2.0081632653061225	2.000029902070718	3.006433768264085e-05	1
2376	0.0004123711340206	0	0.0004123711340206	1	275	2.0081632653061225	2.000029902070718	3.006433768264085e-05	1
2375	0.0004123711340206	0	0.0004123711340206	1	275	2.0081632653061225	2.000029902070718	3.006433768264085e-05	1
2374	0.0004123711340206	0	0.0004123711340206	1	275	2.0081632653061225	2.000029902070718	3.006433768264085e-05	1
2373	0.0004123711340206	0	0.0004123711340206	1	275	2.0081632653061225	2.000029902070718	3.006433768264085e-05	1
2372	0.0008247422680412	0	0.0011454753722794	2	550	16.3265306122449	6.000598041414367	0.0010748171389008	16.433333333333334
2371	0.0008247422680412	0	0.0011454753722794	2	550	16.3265306122449	6.000598041414367	0.0010748171389008	16.433333333333334
1658	0.0016494845360824	2.7219216767037527e-06	0.0017182130584192	2	552	19.346938775510203	8.000672796591164	0.0010222079613055	14.733333333333334
2370	0.0004123711340206	0	0.0004123711340206	1	275	2.0081632653061225	2.000029902070718	3.006433768264085e-05	1
2369	0.0004123711340206	0	0.0004123711340206	1	275	2.0081632653061225	2.000029902070718	3.006433768264085e-05	1
2368	0.0016494845360824	0	0.188777118102592	4	1100	435.8530612244898	35.033430515063166	0.1713664022849053	528.6374944075301
2367	0.0016494845360824	0	0.188777118102592	4	1100	435.8530612244898	35.033430515063166	0.1713664022849053	528.6374944075301
1043	0.0049484536082474	0.0004974713113661	0.2447038110955636	9	2478	14876.824489795918	160.20324437467295	13.040794193476518	11264.008817414944
1042	0.0049484536082474	0.0004974713113661	0.2447038110955636	9	2478	14876.824489795918	160.20324437467295	13.04079419347652	11264.008817414944
1041	0.0049484536082474	0.0004974713113661	0.2447038110955636	9	2478	14876.824489795918	160.20324437467295	13.04079419347652	11264.008817414944
2366	0.0008247422680412	0	0.0008247422680412	2	550	12.244897959183676	6.000448531060775	0.000856854104051	13.6
2365	0.0008247422680412	0	0.0008247422680412	2	550	12.244897959183676	6.000448531060775	0.000856854104051	13.6
2364	0.0008247422680412	0	0.0008247422680412	2	550	12.244897959183676	6.000448531060775	0.000856854104051	13.6
2363	0.0004123711340206	0	0.2228009010164312	1	275	4259.216326530612	23.346370636166554	2.899844871725777	2658.558192168721
2362	0.0004123711340206	0	0.1747810207803909	1	275	3.0204081632653064	2.000074755176796	0.0007215441043833	6.71988103408831
1771	0.0008247422680412	0.0006797999387567	0.2217813544976481	1	276	4071.493877551021	24.333153920909023	3.3246823537625048	2746.42861962365
2361	0.0008247422680412	0	0.145851961755844	2	550	14.383673469387755	6.0007026986618826	0.0011549932571869	15.64
2360	0.0008247422680412	0	0.145851961755844	2	550	14.383673469387755	6.0007026986618826	0.0011549932571869	15.64
1060	0.0012371134020618	0.0013589193970943	0.1771675587482556	2	551	39.755102040816325	10.001958585632051	0.0061594806762957	52.24902533195216
2359	0.0004123711340206	0	0.0004123711340206	1	275	2.0081632653061225	2.000029902070718	3.006433768264085e-05	1
2358	0.0004123711340206	0	0.0004123711340206	1	275	2.0081632653061225	2.000029902070718	3.006433768264085e-05	1
2357	0.0012371134020618	0	0.0012371134020618	3	825	37.46938775510204	12.001794124243103	0.0045999665460185	45
2356	0.0012371134020618	0	0.0012371134020618	3	825	37.46938775510204	12.001794124243103	0.0045999665460185	45
2355	0.0012371134020618	0	0.0012371134020618	3	825	37.46938775510204	12.001794124243103	0.0045999665460185	45
2354	0.0012371134020618	0	0.0012371134020618	3	825	37.46938775510204	12.001794124243103	0.0045999665460185	45
2353	0.0004123711340206	0	0.0004123711340206	1	275	2.0081632653061225	2.000029902070718	3.006433768264085e-05	1
2352	0.0004123711340206	0	0.0004123711340206	1	275	2.0081632653061225	2.000029902070718	3.006433768264085e-05	1
2351	0.0012371134020618	0	0.0012371134020618	3	825	37.46938775510204	12.001794124243103	0.0045999665460185	45
2350	0.0012371134020618	0	0.0012371134020618	3	825	37.46938775510204	12.001794124243103	0.0045999665460185	45
2349	0.0012371134020618	0	0.0012371134020618	3	825	37.46938775510204	12.001794124243103	0.0045999665460185	45
2348	0.0012371134020618	0	0.0012371134020618	3	825	37.46938775510204	12.001794124243103	0.0045999665460185	45
2347	0.0004123711340206	0	0.0004123711340206	1	275	2.0081632653061225	2.000029902070718	3.006433768264085e-05	1
2346	0.0004123711340206	0	0.0004123711340206	1	275	2.0081632653061225	2.000029902070718	3.006433768264085e-05	1
2345	0.0004123711340206	0	0.0004123711340206	1	275	2.0081632653061225	2.000029902070718	3.006433768264085e-05	1
2344	0.0004123711340206	0	0.0004123711340206	1	275	2.0081632653061225	2.000029902070718	3.006433768264085e-05	1
2343	0.0004123711340206	0	0.0004123711340206	1	275	2.0081632653061225	2.000029902070718	3.006433768264085e-05	1
2342	0.0004123711340206	0	0.0004123711340206	1	275	2.0081632653061225	2.000029902070718	3.006433768264085e-05	1
2341	0.0008247422680412	0	0.0015905743740795	2	550	18.473469387755102	6.000867160050833	0.0021208288786629	25.83333333333333
1827	0.0016494845360824	6.294443877377428e-06	0.0023858615611192	2	552	55.126530612244906	13.002900500859685	0.0089543826364007	68.53333333333333
1767	0.0012371134020618	1.7012010479398454e-07	0.0016701030927835	2	551	22.55510204081633	8.001016670404425	0.0021759491066472	26.666666666666664
2340	0.0004123711340206	0	0.0004123711340206	1	275	2.0081632653061225	2.000029902070718	3.006433768264085e-05	1
2339	0.0004123711340206	0	0.0004123711340206	1	275	2.0081632653061225	2.000029902070718	3.006433768264085e-05	1
2338	0.0012371134020618	0	0.2114778572789432	3	825	1506.5387755102042	46.12322643343052	0.6370236590168538	1380.6186908242926
1441	0.005360824742268	0.0002366278516472	0.2659514951448556	11	3027	40462.05306122449	240.21952605217916	37.34377164950599	30418.64213683249
2337	0.0004123711340206	0	0.1675651275083918	1	275	13.49387755102041	4.000612992449727	0.0051298351376033	15.895517980471542
1161	0.0016494845360824	0.0006797999387567	0.2102903859006541	3	826	2509.5632653061225	42.2022725573746	1.161927519594267	2488.1276271948827
2336	0.0004123711340206	0	0.0004123711340206	1	275	2.0081632653061225	2.000029902070718	3.006433768264085e-05	1
2335	0.0004123711340206	0	0.0004123711340206	1	275	2.0081632653061225	2.000029902070718	3.006433768264085e-05	1
2334	0.0008247422680412	0	0.201866404988059	2	550	635.5428571428571	18.050474695372657	0.2688308746848156	558.4671602993536
1772	0.0012371134020618	1.1958580885715009e-05	0.2080337664332187	2	551	668.1142857142856	23.052358525827916	0.2771937758346693	611.5768649180079
2333	0.0008247422680412	0	0.1933852205043452	2	550	212.44897959183672	15.017044180309489	0.0649576286950467	231.67331445102948
2332	0.0008247422680412	0	0.1933852205043452	2	550	212.44897959183672	15.017044180309489	0.0649576286950467	231.67331445102948
1465	0.0057731958762886	0.0014212178493394	0.2525805432123736	11	3028	29756.130612244888	200.4538536293638	40.91844648494063	20432.0128355927
2331	0.0004123711340206	0	0.0004123711340206	1	275	2.0081632653061225	2.000029902070718	3.006433768264085e-05	1
2330	0.0004123711340206	0	0.0004123711340206	1	275	2.0081632653061225	2.000029902070718	3.006433768264085e-05	1
2329	0.0008247422680412	0	0.0008247422680412	2	550	12.244897959183676	6.000448531060775	0.000856854104051	13.6
2328	0.0008247422680412	0	0.0008247422680412	2	550	12.244897959183676	6.000448531060775	0.000856854104051	13.6
2327	0.0008247422680412	0	0.0008247422680412	2	550	12.244897959183676	6.000448531060775	0.000856854104051	13.6
2326	0.0012371134020618	0	0.1816397116311205	3	825	150.28163265306125	21.009553711594528	0.0706906888652623	220.91352568587595
1692	0.0028865979381443	0.0002263731527791	0.2328766907740991	6	1651	9158.016326530613	77.7527696793003	7.497385241670417	7356.726676753511
1691	0.0028865979381443	0.0002263731527791	0.2328766907740991	6	1651	9158.016326530613	77.7527696793003	7.497385241670416	7356.726676753511
1689	0.0028865979381443	0.0002263731527791	0.2328766907740991	6	1651	9158.016326530613	77.75276967930029	7.497385241670416	7356.726676753511
2325	0.0004123711340206	0	0.0004123711340206	1	275	2.0081632653061225	2.000029902070718	3.006433768264085e-05	1
2324	0.0004123711340206	0	0.0004123711340206	1	275	2.0081632653061225	2.000029902070718	3.006433768264085e-05	1
2323	0.0004123711340206	0	0.0004123711340206	1	275	2.0081632653061225	2.000029902070718	3.006433768264085e-05	1
2322	0.0004123711340206	0	0.0004123711340206	1	275	2.0081632653061225	2.000029902070718	3.006433768264085e-05	1
2321	0.0012371134020618	0	0.1804067729272526	3	825	118.22448979591836	18.006937280406667	0.0580453149394469	206.1064447127292
1079	0.0028865979381443	0.0002667587254494	0.2266935567364872	5	1377	10084.004081632653	90.81499588846528	7.278428098311721	7071.495011254971
1078	0.0024742268041237	0.0002603869030502	0.2259475475000035	5	1376	10011.489795918367	83.81001719369065	7.250164492107334	6978.376482583074
2320	0.0012371134020618	0	0.1850253159575034	3	825	95.08163265306122	16.005053449951408	0.04671314854447	135.22606508370347
231	0.002061855670103	0.0001730035277008	0.2201516985861758	4	1101	8191.591836734693	71.70707931524258	5.872200666956214	7644.086591857387
2319	0.0004123711340206	0	0.0004123711340206	1	275	2.0081632653061225	2.000029902070718	3.006433768264085e-05	1
2318	0.0004123711340206	0	0.0004123711340206	1	275	2.0081632653061225	2.000029902070718	3.006433768264085e-05	1
2317	0.0004123711340206	0	0.1850876630256684	1	275	39.004081632653055	6.002212753233161	0.0207706159211561	43.65192622397572
2316	0.0012371134020618	0	0.2222300018769421	3	825	3141.089795918367	46.246736936532855	1.5454602581832098	2240.9742515636567
1636	0.0016494845360824	1.2399189556660512e-05	0.2287072122022936	3	826	4052.044897959184	62.31975779322718	1.9617404516182444	3008.480237080145
2315	0.0004123711340206	0	0.0004123711340206	1	275	2.0081632653061225	2.000029902070718	3.006433768264085e-05	1
2314	0.0004123711340206	0	0.0004123711340206	1	275	2.0081632653061225	2.000029902070718	3.006433768264085e-05	1
2313	0.0008247422680412	0	0.1690087655300026	2	550	18.457142857142856	6.000837257980114	0.0030534459893981	26.274603174603172
1755	0.0016494845360824	0.000969580663986	0.2125142460559099	2	552	704.7102040816325	27.056215892950583	0.2760798500177226	588.1020165965141
2312	0.0004123711340206	0	0.1897335018903311	1	275	88.57959183673468	9.007146594901696	0.0726156912806378	104.94899988086954
1446	0.0037113402061855	0.0006797999387567	0.246423727219609	8	2201	36689.66530612245	187.914420273604	33.423957187580406	27874.062904136597
2311	0.0004123711340206	0	0.0008591065292096	1	275	3.0204081632653064	2.000074755176796	0.0001202573507305	2.2333333333333334
1657	0.0008247422680412	1.3609608383518763e-06	0.0012886597938144	1	276	11.183673469387756	4.00037377588398	0.000676454424558	11.8
2310	0.0004123711340206	0	0.1675480898746848	1	275	7.126530612244899	3.000239216565747	0.0022523552360005	8.037422742376304
1153	0.0012371134020618	0.0006797999387567	0.2102635528796128	2	551	2238.338775510204	31.181804589967854	1.071497641779246	2153.2981316306923
2309	0.0004123711340206	0	0.0004123711340206	1	275	2.0081632653061225	2.000029902070718	3.006433768264085e-05	1
2308	0.0004123711340206	0	0.0004123711340206	1	275	2.0081632653061225	2.000029902070718	3.006433768264085e-05	1
2307	0.0004123711340206	0	0.0004123711340206	1	275	2.0081632653061225	2.000029902070718	3.006433768264085e-05	1
2306	0.0004123711340206	0	0.0004123711340206	1	275	2.0081632653061225	2.000029902070718	3.006433768264085e-05	1
2305	0.0012371134020618	0	0.1877019551107786	3	825	108.67346938775508	16.00687747626523	0.033090943374678	121.67372087855868
2304	0.0012371134020618	0	0.1877019551107786	3	825	108.67346938775508	16.00687747626523	0.033090943374678	121.67372087855868
2303	0.0012371134020618	0	0.1877019551107786	3	825	108.67346938775508	16.00687747626523	0.033090943374678	121.67372087855868
1071	0.0041237113402061	0.0020528722222031	0.2429360849060188	7	1928	5420.138775510204	109.44769380279584	2.398554506018601	4822.506911823609
2302	0.0004123711340206	0	0.0004123711340206	1	275	2.0081632653061225	2.000029902070718	3.006433768264085e-05	1
2301	0.0004123711340206	0	0.0004123711340206	1	275	2.0081632653061225	2.000029902070718	3.006433768264085e-05	1
2300	0.0008247422680412	0	0.0008247422680412	2	550	12.244897959183676	6.000448531060775	0.000856854104051	13.6
2299	0.0008247422680412	0	0.0008247422680412	2	550	12.244897959183676	6.000448531060775	0.000856854104051	13.6
2298	0.0008247422680412	0	0.0008247422680412	2	550	12.244897959183676	6.000448531060775	0.000856854104051	13.6
2297	0.0004123711340206	0	0.0004123711340206	1	275	2.0081632653061225	2.000029902070718	3.006433768264085e-05	1
2296	0.0004123711340206	0	0.0004123711340206	1	275	2.0081632653061225	2.000029902070718	3.006433768264085e-05	1
2295	0.0016494845360824	0	0.2039400326630601	4	1100	435.6408163265307	34.031486880466474	0.2380746013982731	542.7064121942818
1647	0.0032989690721649	0.0001738628600173	0.2617689378741105	6	1652	32118.424489795914	124.6290199596322	45.62520139445397	22070.605214580697
1608	0.0065979381443298	0.0003166659096412	0.2675057571294685	12	3304	42438.05714285714	259.46431935411533	52.57465914397998	29573.994999409395
1183	0.0037113402061855	0.0001515034442836	0.2578368743416563	6	1653	30982.061224489797	136.5496000598041	44.86403625889108	21508.45168865087
1101	0.0028865979381443	0.0001018658508198	0.2499371248168551	6	1651	22379.061224489797	89.85336024519697	36.27907886482458	15051.872434624343
2294	0.0004123711340206	0	0.0004123711340206	1	275	2.0081632653061225	2.000029902070718	3.006433768264085e-05	1
2293	0.0004123711340206	0	0.0004123711340206	1	275	2.0081632653061225	2.000029902070718	3.006433768264085e-05	1
2292	0.0004123711340206	0	0.1827679085977735	1	275	45.57551020408163	6.003363982955819	0.017441406699698	61.27694553674857
1662	0.0032989690721649	0.0009810209172827	0.2348012915242983	5	1378	8918.902040816325	78.73086641249907	7.265209174902381	7031.143176963576
2291	0.0008247422680412	0	0.1887987470116321	2	550	123.5673469387755	15.008163265306123	0.070151031821599	192.19239209163737
1609	0.0037113402061855	0.0004867866399495	0.2427571396460703	7	1927	14234.334693877552	149.16106750392467	12.2119272336129	9943.401552929345
1584	0.0028865979381443	0.0002155567891999	0.2270058498302143	6	1651	4956.0775510204085	102.39043133737012	2.688940648254296	3620.172017382953
2290	0.0008247422680412	0	0.0008247422680412	2	550	12.244897959183676	6.000448531060775	0.000856854104051	13.6
2289	0.0008247422680412	0	0.0008247422680412	2	550	12.244897959183676	6.000448531060775	0.000856854104051	13.6
2288	0.0008247422680412	0	0.0008247422680412	2	550	12.244897959183676	6.000448531060775	0.000856854104051	13.6
2287	0.0012371134020618	0	0.0012371134020618	3	825	37.46938775510204	12.001794124243103	0.0045999665460185	45
2286	0.0012371134020618	0	0.0012371134020618	3	825	37.46938775510204	12.001794124243103	0.0045999665460185	45
2285	0.0012371134020618	0	0.0012371134020618	3	825	37.46938775510204	12.001794124243103	0.0045999665460185	45
2284	0.0012371134020618	0	0.0012371134020618	3	825	37.46938775510204	12.001794124243103	0.0045999665460185	45
2283	0.0008247422680412	0	0.0008247422680412	2	550	12.244897959183676	6.000448531060775	0.000856854104051	13.6
2282	0.0008247422680412	0	0.0008247422680412	2	550	12.244897959183676	6.000448531060775	0.000856854104051	13.6
2281	0.0008247422680412	0	0.0008247422680412	2	550	12.244897959183676	6.000448531060775	0.000856854104051	13.6
2280	0.0004123711340206	0	0.0004123711340206	1	275	2.0081632653061225	2.000029902070718	3.006433768264085e-05	1
2279	0.0004123711340206	0	0.0004123711340206	1	275	2.0081632653061225	2.000029902070718	3.006433768264085e-05	1
2278	0.0004123711340206	0	0.1404804317065239	1	275	7.126530612244899	3.000239216565747	0.0009445360667099	8.4
1344	0.0012371134020618	0.0006797999387567	0.1693213588078016	2	551	83.12653061224489	13.004634820961352	0.0194154416149872	116.08699031934326
2277	0.0008247422680412	0	0.1989658855249367	2	550	289.68163265306123	17.02184346265979	0.1167050543824558	301.7043638526708
1338	0.0016494845360824	2.8283442627151508e-05	0.20885113611122	3	826	563.1836734693878	34.04388128877925	0.2491047446086265	598.4213616682795
2276	0.0012371134020618	0	0.0012371134020618	3	825	37.46938775510204	12.001794124243103	0.0045999665460185	45
2275	0.0012371134020618	0	0.0012371134020618	3	825	37.46938775510204	12.001794124243103	0.0045999665460185	45
2274	0.0012371134020618	0	0.0012371134020618	3	825	37.46938775510204	12.001794124243103	0.0045999665460185	45
2273	0.0012371134020618	0	0.0012371134020618	3	825	37.46938775510204	12.001794124243103	0.0045999665460185	45
2272	0.0004123711340206	0	0.0004123711340206	1	275	2.0081632653061225	2.000029902070718	3.006433768264085e-05	1
2271	0.0004123711340206	0	0.0004123711340206	1	275	2.0081632653061225	2.000029902070718	3.006433768264085e-05	1
2270	0.0008247422680412	0	0.2039400326630601	2	550	624.130612244898	20.053405098303056	0.2345327800810889	529.294189608971
2269	0.0008247422680412	0	0.2039400326630601	2	550	624.130612244898	20.05340509830306	0.2345327800810889	529.294189608971
2268	0.0008247422680412	0	0.0009425625920471	2	550	14.285714285714286	6.000523286237572	0.0009370233956385	14.666666666666668
2267	0.0008247422680412	0	0.0009425625920471	2	550	14.285714285714286	6.000523286237572	0.0009370233956385	14.666666666666668
1677	0.0012371134020618	1.3609608383518763e-06	0.0013195876288659	2	551	16.30204081632653	7.000583090379008	0.0009771114547815	14.2
2266	0.0028865979381443	0	0.1996408364329447	7	1925	655.1918367346939	59.047140614487546	0.2389991687021711	740.4648471866552
2265	0.0028865979381443	0	0.1996408364329447	7	1925	655.1918367346939	59.047140614487546	0.2389991687021711	740.4648471866552
2264	0.0028865979381443	0	0.1996408364329447	7	1925	655.1918367346939	59.04714061448756	0.2389991687021711	740.4648471866552
2263	0.0028865979381443	0	0.1996408364329447	7	1925	655.1918367346939	59.04714061448756	0.238999168702171	740.4648471866552
2262	0.0028865979381443	0	0.1996408364329447	7	1925	655.1918367346939	59.04714061448756	0.238999168702171	740.4648471866552
1774	0.0032989690721649	8.892516784161607e-06	0.2002960330518446	7	1926	659.2734693877551	61.04729012484115	0.2400787239273577	746.4774234992317
2261	0.0012371134020618	0	0.2077452677656991	3	825	2295.7346938775518	50.18240263138222	1.3032091942939117	1820.558797561103
2260	0.0004123711340206	0	0.0004123711340206	1	275	2.0081632653061225	2.000029902070718	3.006433768264085e-05	1
2259	0.0004123711340206	0	0.0004123711340206	1	275	2.0081632653061225	2.000029902070718	3.006433768264085e-05	1
2258	0.0004123711340206	0	0.120227306575042	1	275	3.0204081632653064	2.000074755176796	0.0002705790391437	5.449999999999999
1562	0.0008247422680412	0.0006797999387567	0.1407444024528122	1	276	67.47755102040816	9.004500261643118	0.0192557794975667	83.97539682539681
2257	0.0008247422680412	0	0.2096749540549085	2	550	1404.4244897959184	36.11383718322494	0.6821560655382515	1142.5304700112708
2256	0.0004123711340206	0	0.1397299638698826	1	275	22.146938775510204	5.001061523510503	0.0057544494010894	34.93650793650794
1206	0.002061855670103	0.0006797999387567	0.1682323087205233	4	1101	289.0612244897959	33.01985497495701	0.093375696719881	355.17287157287154
2255	0.0004123711340206	0	0.0004123711340206	1	275	2.0081632653061225	2.000029902070718	3.006433768264085e-05	1
2254	0.0004123711340206	0	0.0004123711340206	1	275	2.0081632653061225	2.000029902070718	3.006433768264085e-05	1
2253	0.0008247422680412	0	0.0008247422680412	2	550	12.244897959183676	6.000448531060775	0.000856854104051	13.6
2252	0.0008247422680412	0	0.0008247422680412	2	550	12.244897959183676	6.000448531060775	0.000856854104051	13.6
2251	0.0008247422680412	0	0.0008247422680412	2	550	12.244897959183676	6.000448531060775	0.000856854104051	13.6
2250	0.0004123711340206	0	0.0004123711340206	1	275	2.0081632653061225	2.000029902070718	3.006433768264085e-05	1
2249	0.0004123711340206	0	0.0004123711340206	1	275	2.0081632653061225	2.000029902070718	3.006433768264085e-05	1
2248	0.0004123711340206	0	0.0004123711340206	1	275	2.0081632653061225	2.000029902070718	3.006433768264085e-05	1
2247	0.0004123711340206	0	0.0004123711340206	1	275	2.0081632653061225	2.000029902070718	3.006433768264085e-05	1
2246	0.0004123711340206	0	0.0004123711340206	1	275	2.0081632653061225	2.000029902070718	3.006433768264085e-05	1
2245	0.0004123711340206	0	0.0004123711340206	1	275	2.0081632653061225	2.000029902070718	3.006433768264085e-05	1
2244	0.0004123711340206	0	0.1493416226135151	1	275	7.126530612244899	3.000239216565747	0.0011625059282583	9.73095238095238
1230	0.0012371134020618	0.0006797999387567	0.1823633758208859	2	551	197.98367346938772	16.015578978844285	0.0643021974278685	218.2302785776678
2243	0.0004123711340206	0	0.0004123711340206	1	275	2.0081632653061225	2.000029902070718	3.006433768264085e-05	1
2242	0.0004123711340206	0	0.0004123711340206	1	275	2.0081632653061225	2.000029902070718	3.006433768264085e-05	1
2241	0.0004123711340206	0	0.2002230211321416	1	275	164.96326530612242	11.012454212454212	0.0673146635946038	164.77467548613146
2240	0.0024742268041237	0	0.1745403520726115	6	1650	304.0163265306122	42.02076698811393	0.0952464637109585	375.9135634962605
2239	0.0024742268041237	0	0.1745403520726115	6	1650	304.0163265306122	42.02076698811393	0.0952464637109585	375.9135634962605
2238	0.0024742268041237	0	0.1745403520726115	6	1650	304.0163265306122	42.02076698811393	0.0952464637109585	375.9135634962605
2237	0.0024742268041237	0	0.1745403520726115	6	1650	304.0163265306122	42.02076698811393	0.0952464637109585	375.9135634962605
1494	0.0028865979381443	0.0009041316502783	0.22124536303941	6	1651	2716.702040816326	63.21450250429842	1.520585457722765	2041.687172003192
1493	0.0028865979381443	0.0009041316502783	0.22124536303941	6	1651	2716.702040816326	63.21450250429842	1.520585457722765	2041.6871720031925
1492	0.0028865979381443	0.0009041316502783	0.22124536303941	6	1651	2716.702040816326	63.21450250429842	1.520585457722765	2041.6871720031925
2236	0.0004123711340206	0	0.1387534072008694	1	275	3.0204081632653064	2.000074755176796	9.019301304792256e-05	2
1739	0.0008247422680412	0.0006797999387567	0.1668187349582431	1	276	5.044897959183674	3.000164461388951	0.0005712224159701	6.428260869565218
2235	0.0016494845360824	0	0.2084548341451645	4	1100	1353.077551020408	53.10977050160724	0.5790184930217412	1152.9657453139598
1632	0.0024742268041237	9.971901064294888e-05	0.2414410936142894	5	1376	5933.87755102041	90.475338267175	3.0857670189495736	4444.824671233306
1418	0.0061855670103092	0.0001680611642717	0.2480185827690436	13	3577	19691.069387755106	274.5577633251103	10.5676865771766	13998.986050284995
1253	0.0103092783505154	0.0009743151126197	0.2688149207043271	18	4957	52890.55102040816	459.28740375270985	52.67342870731639	36830.6555625719
1134	0.0061855670103092	0.0001449677937779	0.2415826805332833	13	3577	19360.326530612245	275.5530537489721	10.197490982439076	13706.309722682809
2234	0.0008247422680412	0	0.1782985786537032	2	550	14.383673469387755	6.000702698661882	0.0024628124264776	17.36270396270396
2233	0.0008247422680412	0	0.1782985786537032	2	550	14.383673469387755	6.0007026986618826	0.0024628124264776	17.36270396270396
2232	0.0004123711340206	0	0.1888203808774522	1	275	22.146938775510204	5.001061523510503	0.0149964438937482	32.44079465150532
1372	0.002061855670103	0.0006797999387567	0.2448856388642481	4	1101	14265.453061224487	87.13846153846154	12.288120871794826	10970.865219910458
2231	0.0008247422680412	0	0.0008247422680412	2	550	12.244897959183676	6.000448531060775	0.000856854104051	13.6
2230	0.0008247422680412	0	0.0008247422680412	2	550	12.244897959183676	6.000448531060775	0.000856854104051	13.6
2229	0.0008247422680412	0	0.0008247422680412	2	550	12.244897959183676	6.000448531060775	0.000856854104051	13.6
2228	0.0016494845360824	0	0.1948947917111207	4	1100	615.2979591836735	38.0461687971892	0.2950207876289977	727.7136549025965
2227	0.0016494845360824	0	0.1948947917111207	4	1100	615.2979591836735	38.0461687971892	0.2950207876289977	727.7136549025965
2226	0.0012371134020618	0	0.0012371134020618	3	825	37.46938775510204	12.001794124243103	0.0045999665460185	45
2225	0.0012371134020618	0	0.0012371134020618	3	825	37.46938775510204	12.001794124243103	0.0045999665460185	45
2224	0.0012371134020618	0	0.0012371134020618	3	825	37.46938775510204	12.001794124243103	0.0045999665460185	45
2223	0.0012371134020618	0	0.0012371134020618	3	825	37.46938775510204	12.001794124243103	0.0045999665460185	45
2222	0.0004123711340206	0	0.1946875548106717	1	275	65.46122448979591	8.004440457501682	0.0343727423697327	74.17261877747984
2221	0.0016494845360824	0	0.1924816568061588	4	1100	154.23673469387754	23.00929954399342	0.0578213983789944	220.0482994276936
2220	0.0016494845360824	0	0.1924816568061588	4	1100	154.23673469387754	23.00929954399342	0.0578213983789944	220.0482994276936
1504	0.0028865979381443	0.0006968284767028	0.2345005640981252	5	1377	10551.84081632653	78.87315541601255	8.388502683847678	8385.38603866849
1256	0.0032989690721649	0.0007065909156383	0.2271936390345409	5	1378	7039.75918367347	99.56386334753682	3.8964078953716337	5473.578461592661
1164	0.0028865979381443	0.0002041376556849	0.214478128845181	5	1377	2650.3061224489797	61.21095910891829	1.211020983427798	2675.99469435639
2219	0.0016494845360824	0	0.0016494845360824	4	1100	84.57142857142857	20.004186289900577	0.0147319350664091	105.6
2218	0.0016494845360824	0	0.0016494845360824	4	1100	84.57142857142857	20.004186289900577	0.0147319350664091	105.6
2217	0.0016494845360824	0	0.0016494845360824	4	1100	84.57142857142857	20.004186289900577	0.0147319350664091	105.6
2216	0.0016494845360824	0	0.0016494845360824	4	1100	84.57142857142857	20.004186289900577	0.0147319350664091	105.6
2215	0.0016494845360824	0	0.0016494845360824	4	1100	84.57142857142857	20.004186289900577	0.0147319350664091	105.6
2214	0.0004123711340206	0	0.0004123711340206	1	275	2.0081632653061225	2.000029902070718	3.006433768264085e-05	1
2213	0.0004123711340206	0	0.0004123711340206	1	275	2.0081632653061225	2.000029902070718	3.006433768264085e-05	1
2212	0.0004123711340206	0	0.0004123711340206	1	275	2.0081632653061225	2.000029902070718	3.006433768264085e-05	1
2211	0.0004123711340206	0	0.0004123711340206	1	275	2.0081632653061225	2.000029902070718	3.006433768264085e-05	1
2210	0.0016494845360824	0	0.1911198635951665	4	1100	334.0857142857143	32.02395155864544	0.1447445814542957	430.6217641850309
1577	0.0032989690721649	2.03582652713894e-06	0.1917202401300204	7	1926	690.6571428571428	60.05303132241909	0.3037192625164693	841.1076762973587
1576	0.0037113402061855	0.0002967980445837	0.2324824300109376	7	1927	3964.342857142857	81.30537489721162	2.08476365617888	3031.9061001732343
1489	0.0041237113402061	0.0004306109336116	0.237508714891543	7	1928	4490.285714285715	95.34774613141958	2.30363819293574	3493.5291970222224
1376	0.0049484536082474	0.0009095886104235	0.2296954926007145	7	1930	11999.432653061223	141.94702848172238	9.579385745024826	9660.991053193316
220	0.0032989690721649	0.0005035984228688	0.2408411961294249	7	1926	11396.571428571428	127.969365328549	7.390065393696793	10130.36480479591
2209	0.0016494845360824	0	0.0016494845360824	4	1100	84.57142857142857	20.004186289900577	0.0147319350664091	105.6
2208	0.0016494845360824	0	0.0016494845360824	4	1100	84.57142857142857	20.004186289900577	0.0147319350664091	105.6
2207	0.0016494845360824	0	0.0016494845360824	4	1100	84.57142857142857	20.004186289900577	0.0147319350664091	105.6
2206	0.0016494845360824	0	0.0016494845360824	4	1100	84.57142857142857	20.004186289900577	0.0147319350664091	105.6
2205	0.0016494845360824	0	0.0016494845360824	4	1100	84.57142857142857	20.004186289900577	0.0147319350664091	105.6
2204	0.0016494845360824	0	0.1900179271122608	4	1100	168.92653061224487	22.00955371159453	0.0515386101602037	209.96749367036745
1757	0.0028865979381443	0.0015314680580906	0.2144502165431449	4	1103	1324.6489795918365	42.104074157135386	0.5929749129007529	1133.207344531264
1661	0.0032989690721649	0.0004404890801324	0.2365880063054595	5	1378	3689.61224489796	62.27961426328774	1.9478055060115271	2678.1385022121945
1336	0.0028865979381443	0.0003497347821271	0.2341673247005152	4	1103	3505.661224489796	52.26581445765119	1.8676415258117	2470.31152245488
1156	0.0037113402061855	0.0004275321682141	0.2186328066760681	5	1379	2884.853061224489	74.22736039470733	1.3055834451242672	2924.8209666224134
2203	0.0004123711340206	0	0.0004123711340206	1	275	2.0081632653061225	2.000029902070718	3.006433768264085e-05	1
2202	0.0004123711340206	0	0.0004123711340206	1	275	2.0081632653061225	2.000029902070718	3.006433768264085e-05	1
2201	0.0004123711340206	0	0.1866601114541828	1	275	7.126530612244899	3.000239216565747	0.0029789214411619	8.902507002497014
1460	0.0012371134020618	0.0006797999387567	0.2412643431797256	2	551	7090.869387755101	41.58935486282425	5.661678609414401	5241.367843909207
2200	0.0008247422680412	0	0.0008247422680412	2	550	12.244897959183676	6.000448531060775	0.000856854104051	13.6
2199	0.0008247422680412	0	0.0008247422680412	2	550	12.244897959183676	6.000448531060775	0.000856854104051	13.6
2198	0.0008247422680412	0	0.0008247422680412	2	550	12.244897959183676	6.000448531060775	0.000856854104051	13.6
2197	0.0004123711340206	0	0.1337854561920537	1	275	7.126530612244899	3.000239216565747	0.0009445360667099	9.857142857142858
1416	0.0012371134020618	0.0006797999387567	0.1596894528459662	2	551	93.98367346938775	13.00526276444644	0.0299032794701102	151.32740657088488
2196	0.0008247422680412	0	0.0008247422680412	2	550	12.244897959183676	6.000448531060775	0.000856854104051	13.6
2195	0.0008247422680412	0	0.0008247422680412	2	550	12.244897959183676	6.000448531060775	0.000856854104051	13.6
2194	0.0008247422680412	0	0.0008247422680412	2	550	12.244897959183676	6.000448531060775	0.000856854104051	13.6
2193	0.0016494845360824	0	0.0016494845360824	4	1100	84.57142857142857	20.004186289900577	0.0147319350664091	105.6
2192	0.0016494845360824	0	0.0016494845360824	4	1100	84.57142857142857	20.004186289900577	0.0147319350664091	105.6
2191	0.0016494845360824	0	0.0016494845360824	4	1100	84.57142857142857	20.004186289900577	0.0147319350664091	105.6
2190	0.0016494845360824	0	0.0016494845360824	4	1100	84.57142857142857	20.004186289900577	0.0147319350664091	105.6
2189	0.0016494845360824	0	0.0016494845360824	4	1100	84.57142857142857	20.004186289900577	0.0147319350664091	105.6
218	0.002061855670103	0	0.2200634967838576	5	1375	8245.885714285712	75.71095163340061	5.9138132658442615	7695.233136768057
2188	0.0012371134020618	0	0.1890369925338448	3	825	89.84081632653061	15.0045451147492	0.0426391361338625	116.89292068896675
1409	0.002061855670103	0.000165326777963	0.2356744084550237	4	1101	5079.706122448979	53.42075203707857	3.0271071357361685	3732.55090241637
1062	0.0032989690721649	0.001579008760215	0.2451041891889819	4	1104	10136.130612244897	89.85952007176496	6.9403285239862775	8420.509930652783
2187	0.0004123711340206	0	0.1945955909208226	1	275	303.57551020408164	15.02423562831726	0.1548348548153716	276.36436322244776
2186	0.0008247422680412	0	0.1801306803582778	2	550	61.84489795918368	10.003767660910516	0.0234430666699064	80.09055914879282
2185	0.0008247422680412	0	0.1801306803582778	2	550	61.84489795918368	10.003767660910516	0.0234430666699064	80.09055914879282
2184	0.0016494845360824	0	0.1941828262924258	4	1100	212.84897959183675	26.013381176646483	0.0865545652665411	283.10844307054504
1501	0.002061855670103	5.056060612272687e-05	0.2228913112292067	4	1101	4634.848979591837	48.36502952829483	3.456445482603218	3277.162996524531
1464	0.0041237113402061	0.0006840321494498	0.2507357674859291	6	1654	28204.448979591834	143.3256036480526	39.92784431816119	19113.76512257348
1389	0.0032989690721649	7.634149878754532e-05	0.2244701626369058	6	1652	5036.873469387755	75.39678552739778	3.6137785225111614	3738.7888026203727
2183	0.0008247422680412	0	0.1932491455280316	2	550	113.87755102040816	13.008671600508332	0.0337468391540602	138.64537825161148
1377	0.0041237113402061	0.0007319427057048	0.2514243918092044	8	2202	10411.497959183673	149.83260820811842	5.902292345003913	7654.676206823091
1104	0.0016494845360824	8.239973632515827e-05	0.2216024023557727	3	826	1166.9795918367347	39.09646408013755	0.5353359423709867	1027.5789719625063
2182	0.0004123711340206	0	0.0004123711340206	1	275	2.0081632653061225	2.000029902070718	3.006433768264085e-05	1
2181	0.0004123711340206	0	0.0004123711340206	1	275	2.0081632653061225	2.000029902070718	3.006433768264085e-05	1
147	0.0041237113402061	0.0001253539065086	0.238678369628842	6	1654	13991.665306122448	126.18869701726844	9.652550292890934	11936.319047733832
2180	0.0004123711340206	0	0.1734928894417272	1	275	3.0204081632653064	2.000074755176796	0.0007215441043833	6.60040404040404
1385	0.0008247422680412	0.0006797999387567	0.2197113951890034	1	276	2269.918367346939	24.176048441354563	1.2301194902130843	1581.7229093471085
2179	0.0004123711340206	0	0.0004123711340206	1	275	2.0081632653061225	2.000029902070718	3.006433768264085e-05	1
2178	0.0004123711340206	0	0.0004123711340206	1	275	2.0081632653061225	2.000029902070718	3.006433768264085e-05	1
2177	0.0004123711340206	0	0.0004123711340206	1	275	2.0081632653061225	2.000029902070718	3.006433768264085e-05	1
2176	0.0004123711340206	0	0.0004123711340206	1	275	2.0081632653061225	2.000029902070718	3.006433768264085e-05	1
2175	0.0004123711340206	0	0.0004123711340206	1	275	2.0081632653061225	2.000029902070718	3.006433768264085e-05	1
2174	0.0004123711340206	0	0.0004123711340206	1	275	2.0081632653061225	2.000029902070718	3.006433768264085e-05	1
2173	0.0008247422680412	0	0.0008247422680412	2	550	12.244897959183676	6.000448531060775	0.000856854104051	13.6
2172	0.0008247422680412	0	0.0008247422680412	2	550	12.244897959183676	6.000448531060775	0.000856854104051	13.6
2171	0.0008247422680412	0	0.0008247422680412	2	550	12.244897959183676	6.000448531060775	0.000856854104051	13.6
215	0.0037113402061855	9.914677654018368e-06	0.2329096062074241	9	2475	10085.57551020408	139.86499215070646	6.72965658888141	9316.153664027916
2170	0.0004123711340206	0	0.0004123711340206	1	275	2.0081632653061225	2.000029902070718	3.006433768264085e-05	1
2169	0.0004123711340206	0	0.0004123711340206	1	275	2.0081632653061225	2.000029902070718	3.006433768264085e-05	1
2168	0.0012371134020618	0	0.0012371134020618	3	825	37.46938775510204	12.001794124243103	0.0045999665460185	45
2167	0.0012371134020618	0	0.0012371134020618	3	825	37.46938775510204	12.001794124243103	0.0045999665460185	45
2166	0.0012371134020618	0	0.0012371134020618	3	825	37.46938775510204	12.001794124243103	0.0045999665460185	45
2165	0.0012371134020618	0	0.0012371134020618	3	825	37.46938775510204	12.001794124243103	0.0045999665460185	45
2164	0.0004123711340206	0	0.0004123711340206	1	275	2.0081632653061225	2.000029902070718	3.006433768264085e-05	1
2163	0.0004123711340206	0	0.0004123711340206	1	275	2.0081632653061225	2.000029902070718	3.006433768264085e-05	1
2162	0.0012371134020618	0	0.2164217840711224	3	825	652.0448979591837	33.05116244299918	0.2922988120727677	636.5760505896162
1549	0.0049484536082474	0.000209149681168	0.2611466662309866	9	2478	28084.681632653057	189.316005083352	39.07107965643783	19267.382609503773
1540	0.0032989690721649	0.0001501410502215	0.2565123698501753	7	1926	27270.248979591837	130.2354788069074	38.72867644327252	18354.39629960627
1014	0.0090721649484536	0.0018653441985506	0.2887899516154093	14	3858	65090.469387755096	361.28306795245567	73.5991417077324	44437.22588655351
2161	0.0004123711340206	0	0.0004123711340206	1	275	2.0081632653061225	2.000029902070718	3.006433768264085e-05	1
2160	0.0004123711340206	0	0.0004123711340206	1	275	2.0081632653061225	2.000029902070718	3.006433768264085e-05	1
2159	0.002061855670103	0	0.181160451178268	5	1375	191.9183673469388	30.01239440831277	0.0564472617393539	228.16461984954367
2158	0.002061855670103	0	0.181160451178268	5	1375	191.9183673469388	30.01239440831277	0.0564472617393539	228.16461984954367
2157	0.002061855670103	0	0.181160451178268	5	1375	191.9183673469388	30.01239440831277	0.0564472617393539	228.16461984954367
1803	0.0028865979381443	0.0007459423542917	0.2320241430466806	5	1377	3510.01224489796	56.26796740674292	1.8494461839404088	2471.4875834079585
1734	0.0028865979381443	0.0007459423542917	0.2320241430466806	5	1377	3510.01224489796	56.26796740674292	1.8494461839404088	2471.4875834079585
1567	0.0024742268041237	0.000661773016428	0.2313076170574853	5	1376	3465.604081632653	51.26473798310533	1.841370057363304	2420.663678646054
2156	0.0004123711340206	0	0.1820008243779021	1	275	7.126530612244899	3.000239216565747	0.0018489567674824	11.405599928526758
1342	0.0012371134020618	0.0006983786673402	0.2335367720971549	2	551	5507.069387755102	41.44482320400687	3.951698689854932	3890.562486222853
2155	0.0004123711340206	0	0.0005498281786941	1	275	3.036734693877551	2.0001345593182327	9.019301304792256e-05	2
1512	0.0008247422680412	3.402402095879691e-07	0.0008247422680412	1	276	4.040816326530612	3.000149510353592	6.01286753652817e-05	2
2154	0.0004123711340206	0	0.0004123711340206	1	275	2.0081632653061225	2.000029902070718	3.006433768264085e-05	1
2153	0.0004123711340206	0	0.0004123711340206	1	275	2.0081632653061225	2.000029902070718	3.006433768264085e-05	1
2152	0.0004123711340206	0	0.0004123711340206	1	275	2.0081632653061225	2.000029902070718	3.006433768264085e-05	1
2151	0.0004123711340206	0	0.0004123711340206	1	275	2.0081632653061225	2.000029902070718	3.006433768264085e-05	1
2150	0.0004123711340206	0	0.0004123711340206	1	275	2.0081632653061225	2.000029902070718	3.006433768264085e-05	1
2149	0.0004123711340206	0	0.0004123711340206	1	275	2.0081632653061225	2.000029902070718	3.006433768264085e-05	1
214	0.0024742268041237	0	0.2200047348354507	6	1650	8272.424489795916	82.71285041489125	5.917876042275184	7748.10788236363
2148	0.0004123711340206	0	0.0004123711340206	1	275	2.0081632653061225	2.000029902070718	3.006433768264085e-05	1
2147	0.0004123711340206	0	0.0004123711340206	1	275	2.0081632653061225	2.000029902070718	3.006433768264085e-05	1
2146	0.0004123711340206	0	0.0004123711340206	1	275	2.0081632653061225	2.000029902070718	3.006433768264085e-05	1
2145	0.0004123711340206	0	0.0004123711340206	1	275	2.0081632653061225	2.000029902070718	3.006433768264085e-05	1
2144	0.0004123711340206	0	0.2147856444105221	1	275	934.8	19.076489496897658	0.372292490478034	695.4347621251586
2143	0.0004123711340206	0	0.0004123711340206	1	275	2.0081632653061225	2.000029902070718	3.006433768264085e-05	1
2142	0.0004123711340206	0	0.0004123711340206	1	275	2.0081632653061225	2.000029902070718	3.006433768264085e-05	1
213	0.0024742268041237	0	0.2200047348354507	6	1650	8272.424489795918	82.71285041489124	5.917876042275185	7748.10788236363
212	0.0024742268041237	0	0.2200047348354507	6	1650	8272.424489795918	82.71285041489124	5.917876042275186	7748.10788236363
2141	0.0016494845360824	0	0.0018369259606373	4	1100	101.4857142857143	20.00502354788069	0.0185050708858678	125.2533333333333
2140	0.0016494845360824	0	0.0018369259606373	4	1100	101.4857142857143	20.00502354788069	0.0185050708858678	125.2533333333333
2139	0.0016494845360824	0	0.0018369259606373	4	1100	101.4857142857143	20.00502354788069	0.0185050708858678	125.25333333333332
2138	0.0004123711340206	0	0.0004123711340206	1	275	2.0081632653061225	2.000029902070718	3.006433768264085e-05	1
2137	0.0004123711340206	0	0.0004123711340206	1	275	2.0081632653061225	2.000029902070718	3.006433768264085e-05	1
2136	0.0008247422680412	0	0.1747439516349443	2	550	575.4938775510204	22.04658742617926	0.2960132458250812	556.6704590609264
1172	0.002061855670103	0.0001838510338399	0.2087717552157007	4	1101	3287.591836734694	70.26822157434403	1.5356913035581845	2919.919908634196
2135	0.0008247422680412	0	0.1647835463917525	2	550	26.97142857142857	7.001285789040891	0.0035150505919728	59.92859584859585
2134	0.0008247422680412	0	0.1647835463917525	2	550	26.97142857142857	7.001285789040891	0.0035150505919728	59.92859584859585
1209	0.0024742268041237	0.0013683916899268	0.2059022196573192	3	828	282.9102040816326	29.01900276594154	0.0950671328503752	309.34986437653527
2133	0.0008247422680412	0	0.0008247422680412	2	550	12.244897959183676	6.000448531060775	0.000856854104051	13.6
2132	0.0008247422680412	0	0.0008247422680412	2	550	12.244897959183676	6.000448531060775	0.000856854104051	13.6
2131	0.0008247422680412	0	0.0008247422680412	2	550	12.244897959183676	6.000448531060775	0.000856854104051	13.6
2130	0.0004123711340206	0	0.0004123711340206	1	275	2.0081632653061225	2.000029902070718	3.006433768264085e-05	1
2129	0.0004123711340206	0	0.0004123711340206	1	275	2.0081632653061225	2.000029902070718	3.006433768264085e-05	1
2128	0.0024742268041237	0	0.1941370716208206	6	1650	612.5551020408163	50.0465724751439	0.3019388244282303	725.3009312228899
2127	0.0024742268041237	0	0.1941370716208206	6	1650	612.5551020408163	50.0465724751439	0.3019388244282303	725.3009312228899
2126	0.0024742268041237	0	0.1941370716208206	6	1650	612.5551020408163	50.0465724751439	0.3019388244282303	725.3009312228899
2125	0.0004123711340206	0	0.0004123711340206	1	275	2.0081632653061225	2.000029902070718	3.006433768264085e-05	1
2124	0.0004123711340206	0	0.0004123711340206	1	275	2.0081632653061225	2.000029902070718	3.006433768264085e-05	1
2123	0.0049484536082474	0	0.2142271793964542	12	3300	6165.926530612245	168.5203109815355	3.61427141052573	5504.63642439153
2122	0.0049484536082474	0	0.2142271793964542	12	3300	6165.926530612244	168.5203109815355	3.61427141052573	5504.63642439153
2121	0.0049484536082474	0	0.2142271793964542	12	3300	6165.926530612245	168.5203109815355	3.61427141052573	5504.63642439153
2120	0.0049484536082474	0	0.2142271793964542	12	3300	6165.926530612246	168.5203109815355	3.6142714105257303	5504.63642439153
1557	0.0082474226804123	4.332278079290597e-05	0.2154878336494737	12	3308	8214.008163265305	257.69345892203035	4.545234525260064	7466.514450920416
1266	0.010721649484536	0.0012397503984959	0.2483550058654899	12	3314	22336.910204081632	369.8654107796965	14.755434977746496	18532.441102533343
1238	0.0086597938144329	0.0007373476717848	0.2410173268856992	12	3309	20630.767346938774	322.6777005307618	14.402146869685367	16846.475513722155
2119	0.0008247422680412	0	0.0008247422680412	2	550	12.244897959183676	6.000448531060775	0.000856854104051	13.6
2118	0.0008247422680412	0	0.0008247422680412	2	550	12.244897959183676	6.000448531060775	0.000856854104051	13.6
2117	0.0008247422680412	0	0.0008247422680412	2	550	12.244897959183676	6.000448531060775	0.000856854104051	13.6
2116	0.0008247422680412	0	0.1650310930312995	2	550	46.16326530612245	9.002496822904986	0.0208656638647732	86.58845004668534
2115	0.0008247422680412	0	0.1650310930312995	2	550	46.16326530612244	9.002496822904986	0.0208656638647732	86.58845004668534
2114	0.0024742268041237	0	0.1834393258285122	6	1650	338.3510204081633	42.0234133213725	0.1214754900638901	416.98020243572137
2113	0.0024742268041237	0	0.1834393258285122	6	1650	338.3510204081633	42.0234133213725	0.1214754900638901	416.98020243572137
2112	0.0024742268041237	0	0.1834393258285122	6	1650	338.3510204081633	42.0234133213725	0.1214754900638901	416.98020243572137
2111	0.0024742268041237	0	0.1834393258285122	6	1650	338.3510204081633	42.0234133213725	0.1214754900638902	416.98020243572137
2110	0.0024742268041237	0	0.1834393258285122	6	1650	338.3510204081633	42.02341332137251	0.1214754900638902	416.98020243572137
2109	0.0004123711340206	0	0.0004123711340206	1	275	2.0081632653061225	2.000029902070718	3.006433768264085e-05	1
2108	0.0004123711340206	0	0.0004123711340206	1	275	2.0081632653061225	2.000029902070718	3.006433768264085e-05	1
2107	0.005360824742268	0	0.2225601653049062	13	3575	8896.110204081633	211.7191148987067	5.050980896454351	7184.6832411291125
2106	0.005360824742268	0	0.2225601653049062	13	3575	8896.110204081633	211.71911489870675	5.050980896454351	7184.6832411291125
2105	0.005360824742268	0	0.2225601653049062	13	3575	8896.110204081633	211.7191148987067	5.050980896454351	7184.6832411291125
2104	0.005360824742268	0	0.2225601653049062	13	3575	8896.110204081633	211.71911489870675	5.050980896454351	7184.683241129111
2103	0.005360824742268	0	0.2225601653049062	13	3575	8896.110204081633	211.71911489870675	5.050980896454351	7184.683241129111
2102	0.005360824742268	0	0.2225601653049062	13	3575	8896.110204081633	211.71911489870675	5.050980896454351	7184.683241129111
1789	0.0070103092783505	9.855176326707925e-05	0.2448856388642481	13	3579	18379.555102040817	291.45747177992075	12.070110068308326	13602.11133929707
1613	0.0070103092783505	9.855176326707925e-05	0.2448856388642481	13	3579	18379.555102040817	291.45747177992075	12.070110068308326	13602.11133929707
1547	0.0074226804123711	0.0003101430435065	0.251462759639482	13	3580	20064.742857142857	302.59923749719667	12.895157718556156	14679.383285459113
1429	0.0094845360824742	0.0008571804736442	0.2714273536349079	14	3859	53574.61632653061	426.2551842715108	46.84011897360359	39897.900662618544
1312	0.019381443298969	0.0027501947953748	0.2743192049138548	21	5801	71082.84897959187	790.6924572026611	47.42906454310659	49273.01036263236
1177	0.0160824742268041	0.0012526073114998	0.263358712468839	20	5519	55981.61632653061	681.4441653584511	37.17002629488904	38657.10838424044
2101	0.0004123711340206	0	0.1598908853015259	1	275	3.0204081632653064	2.000074755176796	0.0006012867536528	7.406349206349206
1777	0.0008247422680412	0.0006797999387567	0.1983432190560334	1	276	844.3918367346938	20.06872990954624	0.3440462081195419	718.7675623745604
2100	0.0008247422680412	0	0.0008247422680412	2	550	12.244897959183676	6.000448531060775	0.000856854104051	13.6
2099	0.0008247422680412	0	0.0008247422680412	2	550	12.244897959183676	6.000448531060775	0.000856854104051	13.6
2098	0.0008247422680412	0	0.0008247422680412	2	550	12.244897959183676	6.000448531060775	0.000856854104051	13.6
2097	0.0004123711340206	0	0.1789569356991231	1	275	76.34693877551018	8.006473798310534	0.0288624195383993	91.7660284654138
1191	0.0037113402061855	0.0008106263419172	0.2285486080329439	7	1927	4219.073469387755	96.34623607684831	2.3139596249292778	3612.602673016144
2096	0.0016494845360824	0	0.0016494845360824	4	1100	88.8	20.004395604395604	0.0147108736459546	106.48
2095	0.0016494845360824	0	0.0016494845360824	4	1100	88.8	20.004395604395604	0.0147108736459546	106.48
2094	0.0016494845360824	0	0.0016494845360824	4	1100	88.8	20.004395604395604	0.0147108736459546	106.48
2093	0.0016494845360824	0	0.0016494845360824	4	1100	88.8	20.004395604395604	0.0147108736459546	106.48
1526	0.002061855670103	2.7219216767037527e-06	0.002120765832106	4	1101	90.81632653061224	21.004455408537044	0.0149123210925049	105
2092	0.0004123711340206	0	0.0004123711340206	1	275	2.0081632653061225	2.000029902070718	3.006433768264085e-05	1
2091	0.0004123711340206	0	0.0004123711340206	1	275	2.0081632653061225	2.000029902070718	3.006433768264085e-05	1
184	0.0032989690721649	0.0010310718753914	0.1979619730799526	5	1378	1851.7142857142856	70.1503177095014	1.0446320511836693	1793.4775206057218
183	0.0032989690721649	0.0010310718753914	0.1979619730799526	5	1378	1851.7142857142856	70.1503177095014	1.0446320511836693	1793.4775206057218
2090	0.0004123711340206	0	0.1772819218846181	1	275	11.248979591836736	3.000463482096135	0.0028426042906593	16.444885502984942
1123	0.002061855670103	0.0015871480511929	0.2258236897242052	2	553	3455.583673469388	31.27764072662032	2.3477945818634494	2680.4357273242204
2089	0.0008247422680412	0	0.1912973605662324	2	550	168.60408163265305	12.014427749121626	0.0630338641552434	188.15774619940453
2087	0.0012371134020618	1.7012010479398454e-07	0.1913195708716505	2	551	172.68571428571428	14.014577259475216	0.0633445380802288	189.50107953273783
1565	0.0065979381443298	0.0021670041732444	0.2490305975392966	8	2208	8598.795918367345	174.68611796366898	4.49226912480226	6384.690532664786
2088	0.0008247422680412	0	0.1912973605662324	2	550	168.60408163265305	12.014427749121626	0.0630338641552434	188.15774619940453
2086	0.0008247422680412	0	0.0008247422680412	2	550	12.244897959183676	6.000448531060775	0.000856854104051	13.6
2085	0.0008247422680412	0	0.0008247422680412	2	550	12.244897959183676	6.000448531060775	0.000856854104051	13.6
2084	0.0008247422680412	0	0.0008247422680412	2	550	12.244897959183676	6.000448531060775	0.000856854104051	13.6
2083	0.0008247422680412	0	0.0008247422680412	2	550	12.244897959183676	6.000448531060775	0.000856854104051	13.6
2082	0.0008247422680412	0	0.0008247422680412	2	550	12.244897959183676	6.000448531060775	0.000856854104051	13.6
2081	0.0008247422680412	0	0.0008247422680412	2	550	12.244897959183676	6.000448531060775	0.000856854104051	13.6
2080	0.0004123711340206	0	0.0005498281786941	1	275	3.036734693877551	2.0001345593182327	9.019301304792256e-05	2
1815	0.0008247422680412	3.402402095879691e-07	0.0008247422680412	1	276	4.040816326530612	3.000149510353592	6.01286753652817e-05	2
2079	0.0012371134020618	0	0.0012371134020618	3	825	37.46938775510204	12.001794124243103	0.0045999665460185	45
2078	0.0012371134020618	0	0.0012371134020618	3	825	37.46938775510204	12.001794124243103	0.0045999665460185	45
2077	0.0012371134020618	0	0.0012371134020618	3	825	37.46938775510204	12.001794124243103	0.0045999665460185	45
2076	0.0012371134020618	0	0.0012371134020618	3	825	37.46938775510204	12.001794124243103	0.0045999665460185	45
2075	0.0016494845360824	0	0.0016494845360824	4	1100	84.57142857142857	20.004186289900577	0.0147319350664091	105.6
2074	0.0016494845360824	0	0.0016494845360824	4	1100	84.57142857142857	20.004186289900577	0.0147319350664091	105.6
2073	0.0016494845360824	0	0.0016494845360824	4	1100	84.57142857142857	20.004186289900577	0.0147319350664091	105.6
2072	0.0016494845360824	0	0.0016494845360824	4	1100	84.57142857142857	20.004186289900577	0.0147319350664091	105.6
2071	0.0016494845360824	0	0.0016494845360824	4	1100	84.57142857142857	20.004186289900577	0.0147319350664091	105.6
2070	0.0004123711340206	0	0.0004123711340206	1	275	2.0081632653061225	2.000029902070718	3.006433768264085e-05	1
2069	0.0004123711340206	0	0.0004123711340206	1	275	2.0081632653061225	2.000029902070718	3.006433768264085e-05	1
2068	0.002061855670103	0	0.1769012843711782	5	1375	285.0775510204082	34.019496150108395	0.1164643611239992	385.3447698957538
2067	0.002061855670103	0	0.1769012843711782	5	1375	285.0775510204082	34.019496150108395	0.1164643611239992	385.3447698957538
1530	0.0032989690721649	0.0002570491649471	0.2180541833951999	6	1652	1473.4040816326533	73.11483890259402	0.6559514912061915	1448.8813779286302
1204	0.0032989690721649	0.0002570491649471	0.2180541833951999	6	1652	1473.4040816326533	73.11483890259402	0.6559514912061915	1448.8813779286302
1196	0.0037113402061855	0.0004498769222836	0.2250833853186075	6	1653	1788.8326530612244	83.14246841593781	0.8197661860693545	1750.403321039597
1056	0.0037113402061855	0.0004498769222836	0.2250833853186075	6	1653	1788.8326530612244	83.14246841593781	0.8197661860693545	1750.403321039597
2066	0.002061855670103	0	0.002061855670103	5	1375	162.85714285714283	30.009419152276298	0.0360782292239567	205
2065	0.002061855670103	0	0.002061855670103	5	1375	162.85714285714283	30.009419152276298	0.0360782292239567	205
2064	0.002061855670103	0	0.002061855670103	5	1375	162.85714285714283	30.009419152276298	0.0360782292239567	205
2063	0.002061855670103	0	0.002061855670103	5	1375	162.85714285714283	30.009419152276298	0.0360782292239567	205
2062	0.002061855670103	0	0.002061855670103	5	1375	162.85714285714283	30.009419152276298	0.0360782292239567	205
2061	0.002061855670103	0	0.002061855670103	5	1375	162.85714285714283	30.009419152276298	0.0360782292239567	205
2060	0.0004123711340206	0	0.0005498281786941	1	275	3.036734693877551	2.0001345593182327	9.019301304792256e-05	2
1459	0.0008247422680412	3.402402095879691e-07	0.0008247422680412	1	276	4.040816326530612	3.000149510353592	6.01286753652817e-05	2
2059	0.0049484536082474	0	0.1921898138462241	12	3300	2971.1020408163267	156.23293713089632	1.58202198234411	3237.487041385586
1706	0.005360824742268	7.017771147676002e-06	0.2067807082340978	12	3301	4397.216326530613	174.35099050609253	2.3868524527456128	4421.686513293718
1705	0.005360824742268	7.017771147676002e-06	0.2067807082340978	12	3301	4397.216326530613	174.35099050609253	2.3868524527456128	4421.686513293718
1704	0.005360824742268	7.017771147676002e-06	0.2067807082340978	12	3301	4397.216326530613	174.35099050609253	2.386852452745613	4421.686513293718
1684	0.005360824742268	7.017771147676002e-06	0.2067807082340978	12	3301	4397.216326530613	174.35099050609253	2.386852452745613	4421.686513293718
1354	0.0061855670103092	1.5156677429620908e-05	0.2077976625368885	12	3303	4592.220408163265	190.3670180159976	2.459792906302704	4654.339629589187
1353	0.0061855670103092	1.5156677429620908e-05	0.2077976625368885	12	3303	4592.220408163266	190.3670180159976	2.459792906302704	4654.339629589188
1352	0.0061855670103092	1.5156677429620908e-05	0.2077976625368885	12	3303	4592.220408163265	190.3670180159976	2.459792906302704	4654.339629589187
1351	0.0070103092783505	0.0016026889407507	0.2501647888139556	12	3305	26371.681632653057	236.1764521193093	38.43533506996968	18981.6501442596
1350	0.0070103092783505	0.0016026889407507	0.2501647888139556	12	3305	26371.68163265306	236.1764521193093	38.43533506996968	18981.6501442596
1349	0.0061855670103092	1.5156677429620908e-05	0.2077976625368885	12	3303	4592.220408163266	190.3670180159976	2.459792906302704	4654.339629589188
1069	0.005360824742268	7.017771147676002e-06	0.2067807082340978	12	3301	4397.216326530613	174.35099050609256	2.386852452745613	4421.686513293718
1051	0.005360824742268	7.017771147676002e-06	0.2067807082340978	12	3301	4397.216326530613	174.35099050609256	2.3868524527456128	4421.686513293718
2058	0.0004123711340206	0	0.0004123711340206	1	275	2.0081632653061225	2.000029902070718	3.006433768264085e-05	1
2057	0.0004123711340206	0	0.0004123711340206	1	275	2.0081632653061225	2.000029902070718	3.006433768264085e-05	1
2056	0.0004123711340206	0	0.0004123711340206	1	275	2.0081632653061225	2.000029902070718	3.006433768264085e-05	1
2055	0.0004123711340206	0	0.0004123711340206	1	275	2.0081632653061225	2.000029902070718	3.006433768264085e-05	1
2054	0.0016494845360824	0	0.2116408250600469	4	1100	700.7755102040818	33.053629363833444	0.2749841291525307	645.2845697572212
2053	0.0008247422680412	0	0.2041674468984668	2	550	325.7061224489796	16.027121178141584	0.117766639219751	347.5959730794931
1425	0.0012371134020618	0.0001141761501912	0.245908888810256	2	551	12313.191836734692	39.02303954548852	21.06600799215082	8203.481140260858
2052	0.0004123711340206	0	0.0004123711340206	1	275	2.0081632653061225	2.000029902070718	3.006433768264085e-05	1
2051	0.0004123711340206	0	0.0004123711340206	1	275	2.0081632653061225	2.000029902070718	3.006433768264085e-05	1
2050	0.0004123711340206	0	0.0004123711340206	1	275	2.0081632653061225	2.000029902070718	3.006433768264085e-05	1
2049	0.0004123711340206	0	0.0004123711340206	1	275	2.0081632653061225	2.000029902070718	3.006433768264085e-05	1
2048	0.0004123711340206	0	0.1789958140253667	1	275	9.2	3.00037377588398	0.0019842462870542	20.481612831612832
1211	0.0016494845360824	0.0009577531882998	0.2286120232959941	2	552	3499.1102040816327	33.28924273005906	3.288127316344458	2371.266716263857
2047	0.0004123711340206	0	0.0004123711340206	1	275	2.0081632653061225	2.000029902070718	3.006433768264085e-05	1
2046	0.0004123711340206	0	0.0004123711340206	1	275	2.0081632653061225	2.000029902070718	3.006433768264085e-05	1
2045	0.0008247422680412	0	0.1356243180179033	2	550	16.375510204081632	6.000687747626523	0.0016034677521332	22.4
2044	0.0004123711340206	0	0.0004123711340206	1	275	2.0081632653061225	2.000029902070718	3.006433768264085e-05	1
2043	0.0004123711340206	0	0.0004123711340206	1	275	2.0081632653061225	2.000029902070718	3.006433768264085e-05	1
2042	0.002061855670103	0	0.0020876288659793	5	1375	168.28571428571428	30.00973312401884	0.0361583780354485	206.3
2041	0.002061855670103	0	0.0020876288659793	5	1375	168.28571428571428	30.00973312401884	0.0361583780354485	206.3
2040	0.002061855670103	0	0.0020876288659793	5	1375	168.28571428571428	30.00973312401884	0.0361583780354485	206.3
2039	0.002061855670103	0	0.0020876288659793	5	1375	168.28571428571428	30.00973312401884	0.0361583780354485	206.3
2038	0.002061855670103	0	0.0020876288659793	5	1375	168.28571428571428	30.00973312401884	0.0361583780354485	206.3
1828	0.0024742268041237	6.804804191759381e-06	0.0027835051546391	5	1376	176.48163265306118	32.01009194886746	0.037397324226553	214.9333333333333
2037	0.0008247422680412	0	0.0013470790378006	2	550	29.06122448979592	8.001345593182329	0.0045698885549387	39.54666666666667
1289	0.0016494845360824	8.506005239699227e-07	0.002020618556701	3	826	79.80408163265307	16.003857367122674	0.0139952836994999	102.41333333333333
2036	0.0016494845360824	0	0.0016494845360824	4	1100	84.57142857142857	20.004186289900577	0.0147319350664091	105.6
2035	0.0016494845360824	0	0.0016494845360824	4	1100	84.57142857142857	20.004186289900577	0.0147319350664091	105.6
2034	0.0016494845360824	0	0.0016494845360824	4	1100	84.57142857142857	20.004186289900577	0.0147319350664091	105.6
2033	0.0016494845360824	0	0.0016494845360824	4	1100	84.57142857142857	20.004186289900577	0.0147319350664091	105.6
2032	0.0016494845360824	0	0.0016494845360824	4	1100	84.57142857142857	20.004186289900577	0.0147319350664091	105.6
2031	0.0004123711340206	0	0.0004123711340206	1	275	2.0081632653061225	2.000029902070718	3.006433768264085e-05	1
2030	0.0004123711340206	0	0.0004123711340206	1	275	2.0081632653061225	2.000029902070718	3.006433768264085e-05	1
202	0.0012371134020618	0	0.2196821042417712	3	825	5819.522448979591	51.50277341705913	4.135299760221521	5410.72578174222
2029	0.0008247422680412	0	0.1946875548106717	2	550	265.99183673469383	16.020393212229944	0.1166737123495869	250.46462267467456
2028	0.0008247422680412	0	0.1946875548106717	2	550	265.9918367346939	16.020393212229948	0.1166737123495869	250.46462267467456
2027	0.0016494845360824	0	0.0016494845360824	4	1100	84.57142857142857	20.004186289900577	0.0147319350664091	105.6
2026	0.0016494845360824	0	0.0016494845360824	4	1100	84.57142857142857	20.004186289900577	0.0147319350664091	105.6
2025	0.0016494845360824	0	0.0016494845360824	4	1100	84.57142857142857	20.004186289900577	0.0147319350664091	105.6
2024	0.0016494845360824	0	0.0016494845360824	4	1100	84.57142857142857	20.004186289900577	0.0147319350664091	105.6
2023	0.0016494845360824	0	0.0016494845360824	4	1100	84.57142857142857	20.004186289900577	0.0147319350664091	105.6
2022	0.0004123711340206	0	0.0004123711340206	1	275	2.0081632653061225	2.000029902070718	3.006433768264085e-05	1
2021	0.0004123711340206	0	0.0004123711340206	1	275	2.0081632653061225	2.000029902070718	3.006433768264085e-05	1
2020	0.0004123711340206	0	0.0004123711340206	1	275	2.0081632653061225	2.000029902070718	3.006433768264085e-05	1
2019	0.0004123711340206	0	0.0004123711340206	1	275	2.0081632653061225	2.000029902070718	3.006433768264085e-05	1
2018	0.0004123711340206	0	0.0004123711340206	1	275	2.0081632653061225	2.000029902070718	3.006433768264085e-05	1
2017	0.0004123711340206	0	0.0004123711340206	1	275	2.0081632653061225	2.000029902070718	3.006433768264085e-05	1
2016	0.0004123711340206	0	0.0004123711340206	1	275	2.0081632653061225	2.000029902070718	3.006433768264085e-05	1
2015	0.0004123711340206	0	0.0004123711340206	1	275	2.0081632653061225	2.000029902070718	3.006433768264085e-05	1
2014	0.0012371134020618	0	0.0012371134020618	3	825	37.46938775510204	12.001794124243103	0.0045999665460185	45
2013	0.0012371134020618	0	0.0012371134020618	3	825	37.46938775510204	12.001794124243103	0.0045999665460185	45
2012	0.0012371134020618	0	0.0012371134020618	3	825	37.46938775510204	12.001794124243103	0.0045999665460185	45
2011	0.0012371134020618	0	0.0012371134020618	3	825	37.46938775510204	12.001794124243103	0.0045999665460185	45
2010	0.0008247422680412	0	0.0008247422680412	2	550	12.244897959183676	6.000448531060775	0.000856854104051	13.6
2009	0.0008247422680412	0	0.0008247422680412	2	550	12.244897959183676	6.000448531060775	0.000856854104051	13.6
2008	0.0008247422680412	0	0.0008247422680412	2	550	12.244897959183676	6.000448531060775	0.000856854104051	13.6
2007	0.0012371134020618	0	0.0012371134020618	3	825	37.46938775510204	12.001794124243103	0.0045999665460185	45
2006	0.0012371134020618	0	0.0012371134020618	3	825	37.46938775510204	12.001794124243103	0.0045999665460185	45
2005	0.0012371134020618	0	0.0012371134020618	3	825	37.46938775510204	12.001794124243103	0.0045999665460185	45
2004	0.0012371134020618	0	0.0012371134020618	3	825	37.46938775510204	12.001794124243103	0.0045999665460185	45
2003	0.002061855670103	0	0.1954959620260441	5	1375	350.7265306122449	35.02329371308964	0.1270161709244298	423.0955769677892
1198	0.0032989690721649	0.0001123926002081	0.2148696653954265	6	1652	896.4244897959184	57.07040442550646	0.3792820364201681	937.4752336890788
1197	0.0028865979381443	3.695449518133647e-05	0.2140324021194344	6	1651	888.195918367347	55.069985796516406	0.3770176112504165	929.3625352763802
1195	0.0037113402061855	0.0008313420918865	0.2548067827304044	6	1653	12992.840816326529	86.07559243477611	21.36864687542946	8926.277860339078
2002	0.0008247422680412	0	0.1895152919974152	2	550	105.46938775510202	12.008223069447556	0.0510503513102949	138.7718309577359
2001	0.0008247422680412	0	0.1895152919974152	2	550	105.46938775510203	12.008223069447558	0.0510503513102949	138.7718309577359
2000	0.0065979381443298	0	0.1608115022853055	16	4400	6899.983673469391	272.55036256260746	3.8987963092656575	6729.8936470588205
1999	0.0065979381443298	0	0.1608115022853055	16	4400	6899.983673469391	272.55036256260746	3.8987963092656575	6729.8936470588205
1998	0.0065979381443298	0	0.1608115022853055	16	4400	6899.983673469391	272.55036256260746	3.8987963092656575	6729.8936470588205
1997	0.0065979381443298	0	0.1608115022853055	16	4400	6899.983673469391	272.55036256260746	3.8987963092656575	6729.8936470588205
1996	0.0065979381443298	0	0.1608115022853055	16	4400	6899.983673469391	272.55036256260746	3.8987963092656575	6729.8936470588205
1995	0.0065979381443298	0	0.1608115022853055	16	4400	6899.983673469391	272.55036256260746	3.8987963092656575	6729.8936470588205
1994	0.0065979381443298	0	0.1608115022853055	16	4400	6899.983673469391	272.55036256260746	3.8987963092656575	6729.8936470588205
1993	0.0065979381443298	0	0.1608115022853055	16	4400	6899.983673469391	272.55036256260746	3.8987963092656575	6729.8936470588205
1823	0.0070103092783505	0.0005997300761003	0.1993992574924402	16	4401	7419.983673469391	286.59484189280107	4.071251203452862	7199.244879354257
1822	0.0070103092783505	0.0005997300761003	0.1993992574924402	16	4401	7419.983673469391	286.59484189280107	4.071251203452862	7199.244879354256
1821	0.0070103092783505	0.0005997300761003	0.1993992574924402	16	4401	7419.983673469391	286.59484189280107	4.071251203452862	7199.244879354256
1820	0.0070103092783505	0.0005997300761003	0.1993992574924402	16	4401	7419.983673469391	286.59484189280107	4.071251203452862	7199.244879354256
1814	0.0070103092783505	0.0005997300761003	0.1993992574924402	16	4401	7419.983673469391	286.59484189280107	4.071251203452862	7199.244879354256
1410	0.0070103092783505	0.0005997300761003	0.1993992574924402	16	4401	7419.983673469391	286.59484189280107	4.071251203452862	7199.244879354256
1357	0.0070103092783505	0.0005997300761003	0.1993992574924402	16	4401	7419.983673469391	286.59484189280107	4.071251203452862	7199.244879354256
1053	0.0070103092783505	0.0005997300761003	0.1993992574924402	16	4401	7419.983673469391	286.59484189280107	4.071251203452862	7199.244879354256
1992	0.0004123711340206	0	0.126698098102224	1	275	22.146938775510204	5.001061523510503	0.0050569403827755	31.62936507936508
1991	0.0012371134020618	0	0.1512886030038125	3	825	47.05714285714285	12.002511773940345	0.0066994753898196	63.19047619047619
1990	0.0012371134020618	0	0.1512886030038125	3	825	47.05714285714285	12.002511773940345	0.0066994753898196	63.19047619047619
1989	0.0012371134020618	0	0.1512886030038125	3	825	47.05714285714285	12.002511773940345	0.0066994753898196	63.19047619047619
1098	0.0024742268041237	0.0027161375931407	0.185233303048283	3	828	162.77142857142857	25.01028631232713	0.0670092863050395	226.5487783488601
1988	0.002061855670103	0	0.2075359526344491	5	1375	3661.493877551021	75.29731628915303	1.6791991046026686	3255.965603088147
1987	0.0012371134020618	0	0.2052354544672469	3	825	1209.3102040816325	40.09731628915303	0.6176477691699696	1207.8318186138451
1986	0.0016494845360824	0	0.0016494845360824	4	1100	84.57142857142857	20.004186289900577	0.0147319350664091	105.6
1985	0.0016494845360824	0	0.0016494845360824	4	1100	84.57142857142857	20.004186289900577	0.0147319350664091	105.6
1984	0.0016494845360824	0	0.0016494845360824	4	1100	84.57142857142857	20.004186289900577	0.0147319350664091	105.6
1983	0.0016494845360824	0	0.0016494845360824	4	1100	84.57142857142857	20.004186289900577	0.0147319350664091	105.6
1982	0.0016494845360824	0	0.0016494845360824	4	1100	84.57142857142857	20.004186289900577	0.0147319350664091	105.6
1981	0.0008247422680412	0	0.0008247422680412	2	550	12.244897959183676	6.000448531060775	0.000856854104051	13.6
1980	0.0008247422680412	0	0.0008247422680412	2	550	12.244897959183676	6.000448531060775	0.000856854104051	13.6
1979	0.0008247422680412	0	0.0008247422680412	2	550	12.244897959183676	6.000448531060775	0.000856854104051	13.6
1978	0.0061855670103092	0	0.1928195019795841	15	4125	12943.689795918372	289.04419526052175	9.251029913143318	11638.634033366578
1977	0.0061855670103092	0	0.1928195019795841	15	4125	12943.68979591837	289.04419526052175	9.251029913143318	11638.63403336658
1976	0.0061855670103092	0	0.1928195019795841	15	4125	12943.689795918368	289.0441952605218	9.251029913143318	11638.63403336658
1975	0.0061855670103092	0	0.1928195019795841	15	4125	12943.68979591837	289.0441952605218	9.251029913143318	11638.63403336658
1130	0.0094845360824742	9.073072255679176e-07	0.1930001714590683	19	5229	17870.97142857143	441.43734768632726	12.111361025354638	15961.853936501851
1129	0.0094845360824742	9.073072255679176e-07	0.1930001714590683	19	5229	17870.97142857143	441.4373476863272	12.111361025354638	15961.853936501851
1128	0.0094845360824742	9.073072255679176e-07	0.1930001714590683	19	5229	17870.97142857143	441.4373476863272	12.111361025354638	15961.853936501851
1127	0.0094845360824742	9.073072255679176e-07	0.1930001714590683	19	5229	17870.971428571425	441.4373476863272	12.11136102535464	15961.853936501851
1974	0.005360824742268	0	0.2503928679406664	13	3575	25867.8693877551	271.0504298422666	18.682526261040397	17619.07185919351
1973	0.005360824742268	0	0.2503928679406664	13	3575	25867.869387755098	271.0504298422666	18.682526261040397	17619.07185919351
1972	0.0016494845360824	0	0.2013976367535475	4	1100	1868.3183673469389	54.14867309561187	1.0813292849848724	1862.534077280416
1971	0.0004123711340206	0	0.0004123711340206	1	275	2.0081632653061225	2.000029902070718	3.006433768264085e-05	1
1970	0.0004123711340206	0	0.0004123711340206	1	275	2.0081632653061225	2.000029902070718	3.006433768264085e-05	1
1969	0.0004123711340206	0	0.1740609975617963	1	275	13.49387755102041	4.000612992449727	0.0032319504343768	15.248070462439394
1696	0.0016494845360824	0.0007383244076164	0.2206233048490461	3	826	5065.689795918366	40.43917171264111	3.922013990950639	4717.140290144119
1968	0.0004123711340206	0	0.1500214369917631	1	275	3.0204081632653064	2.000074755176796	0.0001803860260958	3.8666666666666663
1967	0.0008247422680412	0	0.0008247422680412	2	550	12.244897959183676	6.000448531060775	0.000856854104051	13.6
1966	0.0008247422680412	0	0.0008247422680412	2	550	12.244897959183676	6.000448531060775	0.000856854104051	13.6
1965	0.0008247422680412	0	0.0008247422680412	2	550	12.244897959183676	6.000448531060775	0.000856854104051	13.6
1964	0.0004123711340206	0	0.1796005955223461	1	275	175.5673469387755	12.01418853255588	0.1264102961283756	204.55277922033665
1963	0.0008247422680412	0	0.185483505618812	2	550	16.375510204081632	6.000687747626523	0.003996114128388	19.97929102362749
1740	0.0012371134020618	0.0002625111967452	0.2245007444029326	2	551	3342.7755102040824	27.25856320550198	1.9276169599706527	2337.1226570851263
1962	0.0004123711340206	0	0.0004123711340206	1	275	2.0081632653061225	2.000029902070718	3.006433768264085e-05	1
1961	0.0004123711340206	0	0.0004123711340206	1	275	2.0081632653061225	2.000029902070718	3.006433768264085e-05	1
1960	0.0016494845360824	0	0.1870839536691105	4	1100	93.51836734693876	20.00505344995141	0.0220136569177958	112.04981578622122
1959	0.0016494845360824	0	0.1870839536691105	4	1100	93.51836734693876	20.005053449951408	0.0220136569177958	112.04981578622122
1958	0.0016494845360824	0	0.1870839536691105	4	1100	93.51836734693876	20.005053449951408	0.0220136569177958	112.04981578622122
1724	0.002061855670103	0.0013334190757041	0.2324168496357581	4	1101	7441.428571428572	42.59478208865964	8.049535481365616	5604.420340417581
1957	0.0028865979381443	0	0.0028865979381443	7	1925	451.19999999999993	56.030978545264254	0.1384803534650116	558.6
1956	0.0028865979381443	0	0.0028865979381443	7	1925	451.19999999999993	56.030978545264254	0.1384803534650116	558.6
1955	0.0028865979381443	0	0.0028865979381443	7	1925	451.19999999999993	56.030978545264254	0.1384803534650116	558.6
1954	0.0028865979381443	0	0.0028865979381443	7	1925	451.19999999999993	56.030978545264254	0.1384803534650116	558.6
1953	0.0028865979381443	0	0.0028865979381443	7	1925	451.19999999999993	56.030978545264254	0.1384803534650116	558.6
1952	0.0028865979381443	0	0.0028865979381443	7	1925	451.19999999999993	56.030978545264254	0.1384803534650116	558.6
1951	0.0028865979381443	0	0.0028865979381443	7	1925	451.19999999999993	56.030978545264254	0.1384803534650116	558.6
1950	0.0028865979381443	0	0.0028865979381443	7	1925	451.19999999999993	56.030978545264254	0.1384803534650116	558.6
194	0.0028865979381443	2.654416118011732e-05	0.2459823054064077	6	1651	10754.048979591837	114.89269641922702	9.07119762455427	7746.679409194083
1949	0.0004123711340206	0	0.1880446723630635	1	275	3.0204081632653064	2.000074755176796	0.0007215441043833	3.998841698841699
1948	0.0016494845360824	0	0.1744664334481234	4	1100	296.97142857142853	29.02215743440233	0.1026195212805311	339.1937061305301
1947	0.0016494845360824	0	0.1744664334481234	4	1100	296.97142857142853	29.02215743440233	0.1026195212805312	339.1937061305301
1946	0.0004123711340206	0	0.1714530708477292	1	275	3.0204081632653064	2.000074755176796	0.000661415429018	6.7175510204081625
1945	0.0024742268041237	0	0.2159962595251705	6	1650	4295.804081632654	102.36879718920537	1.9923847221229525	3371.395684568749
1073	0.0082474226804123	0.0003375559990063	0.258119590212645	16	4404	25183.926530612247	342.0587426179264	16.686797013392948	19359.5514179349
1944	0.0004123711340206	0	0.1849007477465805	1	275	88.57959183673468	9.007146594901696	0.0277448872360904	100.8717675845721
1943	0.0012371134020618	0	0.2036124383933678	3	825	2011.9591836734692	42.16476040965837	0.8664989934196949	1523.2049161280836
1942	0.0012371134020618	0	0.2036124383933678	3	825	2011.9591836734692	42.16476040965837	0.8664989934196949	1523.2049161280836
1091	0.014020618556701	0.0016146415280814	0.2655657476095932	18	4966	67184.75918367346	543.4903192046048	67.94672258551307	46171.82330091052
1941	0.0041237113402061	0	0.1962877264940471	10	2750	1751.591836734694	110.13611422591016	0.9266219675190124	1948.283725485056
1940	0.0041237113402061	0	0.1962877264940471	10	2750	1751.5918367346942	110.13611422591012	0.9266219675190124	1948.283725485056
1939	0.0041237113402061	0	0.1962877264940471	10	2750	1751.5918367346942	110.13611422591012	0.9266219675190124	1948.283725485056
1938	0.0008247422680412	0	0.0008247422680412	2	550	12.244897959183676	6.000448531060775	0.000856854104051	13.6
1937	0.0008247422680412	0	0.0008247422680412	2	550	12.244897959183676	6.000448531060775	0.000856854104051	13.6
1936	0.0008247422680412	0	0.0008247422680412	2	550	12.244897959183676	6.000448531060775	0.000856854104051	13.6
1935	0.0016494845360824	0	0.1521687564795942	4	1100	93.51836734693876	20.00505344995141	0.0165298070359459	113.66888888888889
1934	0.0016494845360824	0	0.1521687564795942	4	1100	93.51836734693876	20.005053449951408	0.0165298070359459	113.66888888888889
1933	0.0016494845360824	0	0.1521687564795942	4	1100	93.51836734693876	20.005053449951408	0.0165298070359459	113.66888888888889
1725	0.002061855670103	0.0010181688271919	0.1865333330221333	4	1101	132.31020408163263	24.007610076997835	0.0301287144825528	157.40503879508668
1932	0.0012371134020618	0	0.1713282869533713	3	825	107.08163265306122	18.00610002242655	0.0396708834435394	144.62559503703667
1000	0.0024742268041237	0.0002304280108366	0.2161946292203523	5	1376	2012.338775510204	58.15239590341631	0.791538367024343	1671.216370378423
1931	0.0070103092783505	0	0.2453961971582317	17	4675	38004.8	366.1411826268969	30.43556262934929	26391.928960908557
189	0.002061855670103	0.0002231526764723	0.2511561444775988	4	1101	10653.220408163264	79.86547058383793	9.309851295074337	7115.004288701613
1930	0.0070103092783505	0	0.2453961971582317	17	4675	38004.8	366.1411826268969	30.435562629349285	26391.928960908557
1616	0.0086597938144329	4.124744440942652e-05	0.2557162420728625	17	4679	45012.62040816327	412.7184720041863	38.68356763234061	31079.84199056645
1321	0.0086597938144329	0.0002022419870947	0.2632325022232469	17	4679	48620.60816326531	433.0227554758167	38.817773011826645	34753.4943785657
1320	0.0078350515463917	6.048301551138633e-05	0.2521553885107155	17	4677	39643.58367346938	396.2752635119982	31.15658116927078	27639.16572191898
1074	0.0103092783505154	0.0004118281866315	0.2684645591263483	17	4683	51565.75102040816	491.27251252149216	40.21980351541382	37291.49435717183
1015	0.0177319587628866	0.0021828917000894	0.2956819422066258	22	6071	126920.57959183674	855.3445615608882	112.56376725701668	90764.40459082575
1929	0.0008247422680412	0	0.1775684767152506	2	550	61.23265306122448	9.003513493309413	0.0135336750167935	72.55288298265043
1345	0.0037113402061855	0.0025222421567189	0.2258546414360644	5	1379	2623.34693877551	71.21070494131718	1.0732481457962408	2042.176957668767
1928	0.0016494845360824	0	0.1706717207579001	4	1100	93.32244897959184	20.0048740375271	0.0215015423729587	124.5359884021953
1927	0.0016494845360824	0	0.1706717207579001	4	1100	93.32244897959184	20.0048740375271	0.0215015423729587	124.5359884021953
1926	0.0016494845360824	0	0.1706717207579001	4	1100	93.32244897959184	20.0048740375271	0.0215015423729587	124.5359884021953
1925	0.0016494845360824	0	0.1706717207579001	4	1100	93.32244897959184	20.0048740375271	0.0215015423729587	124.5359884021953
1288	0.0024742268041237	0.0027151168725119	0.215122123226831	4	1102	2109.322448979592	56.16970920236227	0.9824803322848136	1676.436352546801
1924	0.0008247422680412	0	0.1692865691306272	2	550	80.0816326530612	12.004545114749195	0.0193703451084633	113.6203236526766
1223	0.0028865979381443	0.0010726380963299	0.2129811895977156	5	1377	1437.6897959183673	55.11053300441056	0.616582360419995	1350.5313245733726
1222	0.0028865979381443	0.0010726380963299	0.2129811895977156	5	1377	1437.6897959183673	55.11053300441056	0.6165823604199951	1350.5313245733728
1923	0.0004123711340206	0	0.0004123711340206	1	275	2.0081632653061225	2.000029902070718	3.006433768264085e-05	1
1922	0.0004123711340206	0	0.0004123711340206	1	275	2.0081632653061225	2.000029902070718	3.006433768264085e-05	1
1921	0.0024742268041237	0	0.2049291709883753	6	1650	1679.3265306122448	75.13267548777753	0.8203981260454325	1656.1824190448092
1920	0.0024742268041237	0	0.2049291709883753	6	1650	1679.3265306122448	75.13267548777753	0.8203981260454325	1656.1824190448094
1919	0.0024742268041237	0	0.2049291709883753	6	1650	1679.3265306122448	75.13267548777752	0.8203981260454325	1656.1824190448096
1918	0.0004123711340206	0	0.0005498281786941	1	275	3.036734693877551	2.0001345593182327	9.019301304792256e-05	2
1917	0.002061855670103	0	0.166296847705876	5	1375	185.6734693877551	30.01148239515587	0.0472021843539027	235.11729512317748
1916	0.002061855670103	0	0.166296847705876	5	1375	185.6734693877551	30.011482395155863	0.0472021843539027	235.11729512317748
1915	0.002061855670103	0	0.166296847705876	5	1375	185.6734693877551	30.011482395155863	0.0472021843539027	235.11729512317748
1914	0.002061855670103	0	0.166296847705876	5	1375	185.6734693877551	30.011482395155863	0.0472021843539027	235.11729512317748
1913	0.002061855670103	0	0.166296847705876	5	1375	185.6734693877551	30.011482395155863	0.0472021843539027	235.11729512317748
1912	0.0016494845360824	0	0.2116136463230417	4	1100	1349.322448979592	41.10845481049563	0.5240272766551258	1128.4813898541763
1911	0.0008247422680412	0	0.1735659852451575	2	550	14.383673469387755	6.000702698661882	0.0024628124264776	24.418275058275057
1910	0.0008247422680412	0	0.1735659852451575	2	550	14.383673469387755	6.0007026986618826	0.0024628124264776	24.418275058275057
1909	0.0004123711340206	0	0.0004123711340206	1	275	2.0081632653061225	2.000029902070718	3.006433768264085e-05	1
1908	0.0004123711340206	0	0.0004123711340206	1	275	2.0081632653061225	2.000029902070718	3.006433768264085e-05	1
1907	0.0028865979381443	0	0.1696351105535851	7	1925	517.9714285714285	56.03661508559468	0.1589635234257353	603.7295038295038
1906	0.0028865979381443	0	0.1696351105535851	7	1925	517.9714285714285	56.03661508559468	0.1589635234257353	603.7295038295038
1563	0.0032989690721649	0.0013589193970943	0.1696700436488391	7	1926	519.9877551020409	57.03667488973612	0.1597912949428538	601.0295038295037
1561	0.0032989690721649	6.859369261903234e-06	0.1696700436488391	7	1926	539.1142857142858	60.03766165806982	0.1624029778650699	627.9874403374404
1560	0.0037113402061855	0.0036832764438465	0.2112068013224206	7	1927	985.4	74.07384316363907	0.2904998589704457	1005.010601861554
1517	0.0032989690721649	6.859369261903234e-06	0.1696700436488391	7	1926	539.1142857142858	60.03766165806982	0.1624029778650699	627.9874403374404
1330	0.0037113402061855	0.0030945230198709	0.2132844245298376	7	1927	1109.9102040816326	79.0844583987441	0.3357003074713084	1131.9559821738123
1205	0.0032989690721649	6.859369261903234e-06	0.1696700436488391	7	1926	539.1142857142856	60.037661658069815	0.1624029778650699	627.9874403374404
1905	0.0012371134020618	0	0.1824643410383707	3	825	95.08163265306122	16.005053449951408	0.0367668535920593	132.66759494636756
1700	0.002061855670103	0.0001372286307944	0.2146177994161924	4	1101	1533.8326530612244	43.12364506242058	0.6611165041778693	1250.1876437771386
1904	0.0008247422680412	0	0.0008247422680412	2	550	12.244897959183676	6.000448531060775	0.000856854104051	13.6
1903	0.0008247422680412	0	0.0008247422680412	2	550	12.244897959183676	6.000448531060775	0.000856854104051	13.6
1902	0.0008247422680412	0	0.0008247422680412	2	550	12.244897959183676	6.000448531060775	0.000856854104051	13.6
1901	0.0004123711340206	0	0.0004123711340206	1	275	2.0081632653061225	2.000029902070718	3.006433768264085e-05	1
1900	0.0004123711340206	0	0.0004123711340206	1	275	2.0081632653061225	2.000029902070718	3.006433768264085e-05	1
1899	0.0024742268041237	0	0.2201811149007917	6	1650	8314.155102040815	82.7163489571653	5.939206997062455	7794.38788236363
1898	0.0024742268041237	0	0.2201811149007917	6	1650	8314.155102040817	82.71634895716528	5.939206997062455	7794.38788236363
1897	0.0004123711340206	0	0.0004123711340206	1	275	2.0081632653061225	2.000029902070718	3.006433768264085e-05	1
1896	0.0004123711340206	0	0.0004123711340206	1	275	2.0081632653061225	2.000029902070718	3.006433768264085e-05	1
1895	0.0004123711340206	0	0.0004123711340206	1	275	2.0081632653061225	2.000029902070718	3.006433768264085e-05	1
1894	0.0004123711340206	0	0.0004123711340206	1	275	2.0081632653061225	2.000029902070718	3.006433768264085e-05	1
1893	0.002061855670103	0	0.1787821920275063	5	1375	179.79591836734693	30.01083950063542	0.0522869707718721	243.796773207166
1892	0.002061855670103	0	0.1787821920275063	5	1375	179.79591836734693	30.01083950063542	0.0522869707718721	243.796773207166
1891	0.002061855670103	0	0.1787821920275063	5	1375	179.79591836734693	30.01083950063542	0.0522869707718721	243.796773207166
1890	0.002061855670103	0	0.1787821920275063	5	1375	179.79591836734693	30.01083950063542	0.0522869707718721	243.796773207166
1889	0.002061855670103	0	0.1787821920275063	5	1375	179.79591836734693	30.01083950063542	0.0522869707718721	243.796773207166
1361	0.0032989690721649	0.003392194889592	0.2281372648369826	5	1378	9387.714285714286	92.73058234282723	7.625337228540236	7354.243582639038
1888	0.0008247422680412	0	0.1810211429108564	2	550	16.35918367346939	6.000657845555804	0.0035795787255429	25.626037296037293
1887	0.0008247422680412	0	0.1810211429108564	2	550	16.35918367346939	6.000657845555804	0.0035795787255429	25.626037296037293
180	0.0016494845360824	0.0013653292230886	0.2318935355921089	2	552	3112.3428571428576	39.254646034237865	1.5054591973689124	2020.1163937006768
1886	0.0024742268041237	0	0.149707955293679	6	1650	342.22040816326535	42.02211258129625	0.0853484586991436	398.5273015873016
1885	0.0024742268041237	0	0.149707955293679	6	1650	342.22040816326535	42.022112581296255	0.0853484586991436	398.5273015873016
1884	0.0008247422680412	0	0.0008247422680412	2	550	12.244897959183676	6.000448531060775	0.000856854104051	13.6
1883	0.0008247422680412	0	0.0008247422680412	2	550	12.244897959183676	6.000448531060775	0.000856854104051	13.6
1882	0.0008247422680412	0	0.0008247422680412	2	550	12.244897959183676	6.000448531060775	0.000856854104051	13.6
186	0.0016494845360824	3.846860937891245e-05	0.2547673877423509	4	1100	10216.897959183672	81.83625626074607	7.714228511535469	7402.606784472329
1881	0.0016494845360824	0	0.0016494845360824	4	1100	84.57142857142857	20.004186289900577	0.0147319350664091	105.6
1880	0.0016494845360824	0	0.0016494845360824	4	1100	84.57142857142857	20.004186289900577	0.0147319350664091	105.6
1879	0.0016494845360824	0	0.0016494845360824	4	1100	84.57142857142857	20.004186289900577	0.0147319350664091	105.6
1878	0.0016494845360824	0	0.0016494845360824	4	1100	84.57142857142857	20.004186289900577	0.0147319350664091	105.6
1877	0.0016494845360824	0	0.0016494845360824	4	1100	84.57142857142857	20.004186289900577	0.0147319350664091	105.6
1876	0.0004123711340206	0	0.1957514212304022	1	275	274.9469387755102	13.021365029528294	0.1071211466388531	278.66115346563834
1875	0.0098969072164948	0	0.2115050011445932	24	6600	39984	603.051282051282	27.053700384932824	28620.990673739914
1874	0.0098969072164948	0	0.2115050011445932	24	6600	39984	603.0512820512819	27.053700384932824	28620.990673739914
1873	0.0098969072164948	0	0.2115050011445932	24	6600	39984	603.051282051282	27.053700384932824	28620.990673739914
1341	0.010721649484536	1.173011675268782e-05	0.2169631947225182	24	6602	41862.16326530613	633.2071914480077	28.274023677918223	29983.671641052275
1212	0.010721649484536	1.173011675268782e-05	0.2169631947225182	24	6602	41862.16326530613	633.2071914480077	28.274023677918223	29983.671641052275
1872	0.0004123711340206	0	0.1671232722025888	1	275	209.8530612244898	13.016147118187934	0.1851691592688743	295.1703555500624
1871	0.0049484536082474	0	0.0049484536082474	12	3300	2506.1877551020416	156.19358600583092	1.1889594418420302	2793.6000000000004
1870	0.0049484536082474	0	0.0049484536082474	12	3300	2506.1877551020416	156.19358600583092	1.1889594418420302	2793.6000000000004
1869	0.0049484536082474	0	0.0049484536082474	12	3300	2506.1877551020416	156.19358600583092	1.1889594418420302	2793.6000000000004
1868	0.0049484536082474	0	0.0049484536082474	12	3300	2506.1877551020416	156.19358600583092	1.1889594418420302	2793.6000000000004
1867	0.0049484536082474	0	0.0049484536082474	12	3300	2506.1877551020416	156.19358600583092	1.1889594418420302	2793.6000000000004
1866	0.0049484536082474	0	0.0049484536082474	12	3300	2506.1877551020416	156.19358600583092	1.1889594418420302	2793.6000000000004
1865	0.0049484536082474	0	0.0049484536082474	12	3300	2506.1877551020416	156.19358600583092	1.1889594418420302	2793.6000000000004
1864	0.0049484536082474	0	0.0049484536082474	12	3300	2506.1877551020416	156.19358600583092	1.1889594418420302	2793.6000000000004
1863	0.0049484536082474	0	0.0049484536082474	12	3300	2506.1877551020416	156.19358600583092	1.1889594418420302	2793.6000000000004
1862	0.0049484536082474	0	0.0049484536082474	12	3300	2506.1877551020416	156.19358600583092	1.1889594418420302	2793.6000000000004
1861	0.0049484536082474	0	0.0049484536082474	12	3300	2506.1877551020416	156.19358600583092	1.1889594418420302	2793.6000000000004
1860	0.0049484536082474	0	0.0049484536082474	12	3300	2506.1877551020416	156.19358600583092	1.1889594418420302	2793.6000000000004
1859	0.0049484536082474	0	0.0049484536082474	12	3300	2506.1877551020416	156.19358600583092	1.1889594418420302	2793.6000000000004
1858	0.0004123711340206	0	0.2452501062535385	1	275	11988.489795918364	23.9959333183823	20.95090711670365	7858.652975843291
1857	0.0016494845360824	0	0.2164786473880091	4	1100	1843.167346938776	36.14538386783285	0.9837856121971184	1367.6064100727754
1849	0.0016494845360824	0	0.2164786473880091	4	1100	1843.167346938776	36.14538386783285	0.9837856121971184	1367.6064100727754
1842	0.0016494845360824	0	0.2164786473880091	4	1100	1843.167346938776	36.14538386783285	0.9837856121971184	1367.6064100727756
1836	0.0016494845360824	0	0.2164786473880091	4	1100	1843.1673469387756	36.14538386783285	0.9837856121971182	1367.6064100727756
1856	0.0004123711340206	0	0.1692170326471067	1	275	22.146938775510204	5.001061523510503	0.0033070771450904	34.07761165663605
1855	0.0004123711340206	0	0.2452501062535385	1	275	11988.489795918364	23.9959333183823	20.95090711670365	7858.652975843291
1854	0.0012371134020618	0	0.2147856444105221	3	825	2113.420408163265	30.179023697391045	1.3274441775649295	1838.2965015849743
1853	0.0008247422680412	0	0.1976532882232848	2	550	254.65306122448985	13.020034387381326	0.0944589431434714	297.246506617336
1845	0.0008247422680412	0	0.1976532882232848	2	550	254.6530612244898	13.020034387381326	0.0944589431434714	297.246506617336
1852	0.0004123711340206	0	0.2243784673090313	1	275	3327.4040816326537	22.257890408910814	1.925154147544176	2321.5943065003703
1851	0.0008247422680412	0	0.2213345149654164	2	550	2056.5183673469387	23.171757494206474	0.964489104972968	1427.0665969578502
1840	0.0008247422680412	0	0.2213345149654164	2	550	2056.5183673469387	23.171757494206474	0.964489104972968	1427.0665969578502
1850	0.0016494845360824	4.623455532033004e-05	0.2031355354927916	4	1100	312.71836734693875	27.023682440008976	0.1108209073052791	359.4387776069107
1776	0.0024742268041237	0.0005990960191971	0.2356070151440557	4	1102	7384.424489795918	69.58279135830156	5.420229646914391	5213.954335036518
1009	0.002061855670103	2.100742530787405e-06	0.1796201726528805	4	1101	141.61632653061224	24.00880615982657	0.0417824834915948	204.3923197182112
1007	0.0028865979381443	0.0001156318092478	0.2044714560016783	4	1103	385.77959183673465	39.028317260970326	0.1342615789786725	459.2101449441696
1848	0.0004123711340206	0	0.2253604299668388	1	275	2425.6897959183675	22.188517604844137	1.304441682445104	1632.7611514830082
1847	0.0004123711340206	0	0.2186618184603935	1	275	2544.0244897959187	23.20364805262764	1.5418841310093954	1662.962175431392
1846	0.0004123711340206	0	0.2186618184603935	1	275	2544.0244897959187	23.20364805262764	1.5418841310093954	1662.962175431392
1844	0.0012371134020618	4.207416078045253e-06	0.2276330244394979	3	825	5397.836734693878	44.437033714584736	3.977543982971554	3699.081543944981
1825	0.0012371134020618	4.207416078045253e-06	0.2276330244394979	3	825	5397.836734693877	44.437033714584736	3.977543982971554	3699.081543944981
1843	0.0016494845360824	0	0.2304342698807895	4	1100	4456.0489795918365	53.3613067204904	3.3406931391834966	3112.2328722712896
1841	0.0012371134020618	0	0.2374060602099878	3	825	4944.44081632653	38.40071764969724	4.423576094045111	3260.162598248773
1169	0.0049484536082474	0.0004859770771208	0.277086844445523	10	2752	30602.20408163265	200.52546908873444	30.521267383732635	22353.289629431496
1839	0.0008247422680412	0	0.1976532882232848	2	550	254.65306122448985	13.020034387381326	0.0944589431434714	297.246506617336
1454	0.0008247422680412	0	0.1976532882232848	2	550	254.6530612244898	13.020034387381326	0.0944589431434714	297.246506617336
1838	0.0004123711340206	0	0.198438760105675	1	275	234.47346938775507	12.019152276295133	0.0860706417179701	216.19052446031765
1837	0.0008247422680412	5.011170503273871e-06	0.1915419579120685	2	550	140.5142857142857	15.010106899902816	0.0509984562689214	158.12115448630772
1835	0.0012371134020618	0	0.1936807080297985	3	825	53.15510204081633	12.002631382223218	0.0124268204654443	64.34846734232636
1727	0.0024742268041237	0.0026595131196232	0.2527742696606114	3	828	13070.10612244898	59.08312775659714	21.37781910729132	8919.882919083075
1834	0.0028865979381443	0	0.2077976625368885	7	1925	1542.3591836734695	65.1213276519399	0.681908401510289	1391.9752959954722
1797	0.0028865979381443	0	0.2077976625368885	7	1925	1542.3591836734695	65.1213276519399	0.6819084015102892	1391.9752959954722
1668	0.0028865979381443	0	0.2077976625368885	7	1925	1542.3591836734695	65.1213276519399	0.6819084015102892	1391.9752959954722
1346	0.0028865979381443	0	0.2077976625368885	7	1925	1542.3591836734695	65.1213276519399	0.6819084015102892	1391.9752959954722
1284	0.0028865979381443	0	0.2077976625368885	7	1925	1542.3591836734695	65.1213276519399	0.6819084015102892	1391.9752959954722
1228	0.0028865979381443	0	0.2077976625368885	7	1925	1542.3591836734693	65.1213276519399	0.6819084015102893	1391.975295995472
1833	0.002061855670103	1.6702701197954846e-07	0.2116680107793867	5	1375	2000.6693877551015	64.15439934215445	0.8422480068594169	1673.459733738759
1481	0.002061855670103	1.6702701197954846e-07	0.2116680107793867	5	1375	2000.669387755102	64.15439934215445	0.8422480068594169	1673.459733738759
1832	0.0008247422680412	0	0.221900816579252	2	550	4273.767346938775	29.344367197428426	3.445723457816328	2825.2249515100425
1208	0.0028865979381443	2.047216806952431e-05	0.2258856016336567	5	1377	7719.277551020408	89.6207071839725	5.3612271638695885	5350.870394086402
1831	0.0012371134020618	0	0.2317304829021974	3	825	7392.016326530613	32.59188158779995	8.05624447007478	5579.371197977823
1769	0.0012371134020618	0	0.2317304829021974	3	825	7392.016326530612	32.59188158779995	8.05624447007478	5579.371197977823
1433	0.0024742268041237	1.8113056263282788e-05	0.240524808629036	4	1102	24504.06530612245	99.9392090902295	24.79731198778299	19201.817311207946
1830	0.0016494845360824	0	0.1979144203600198	4	1100	661.4122448979592	31.05310607759588	0.2335585551451185	605.2939123934668
1663	0.0016494845360824	0	0.1979144203600198	4	1100	661.4122448979592	31.05310607759588	0.2335585551451185	605.2939123934668
1176	0.0016494845360824	0	0.1979144203600198	4	1100	661.4122448979592	31.053106077595874	0.2335585551451185	605.2939123934667
1175	0.0016494845360824	0	0.1979144203600198	4	1100	661.4122448979592	31.053106077595874	0.2335585551451185	605.2939123934667
1829	0.0032989690721649	6.623657651104515e-05	0.2270058498302143	7	1926	3995.857142857144	77.31148987067354	2.230707683816729	3103.5614168137145
1404	0.0032989690721649	1.1049780250669842e-05	0.2073009767162568	7	1926	741.9714285714284	63.05859310757269	0.3313684208458697	873.5548621508358
1328	0.0041237113402061	0.0001109590375075	0.226475462330611	7	1928	7080.461224489796	105.56132167152576	5.2670251629425096	5137.804744237145
1281	0.0032989690721649	1.0877795933081404e-05	0.2116408250600469	7	1926	716.4285714285714	62.056649472976	0.3306200908307197	848.7310007686617
1235	0.0049484536082474	0.0002720668069117	0.2419373754100023	7	1930	10707.277551020408	141.8527323017119	7.024890940081062	7604.972345488082
1234	0.0041237113402061	0.0003021370253653	0.246423727219609	7	1928	7464.836734693878	98.60883606189728	6.920178582852728	5181.978345417936
1768	0.0008247422680412	0	0.0015905743740795	2	550	18.473469387755102	6.000867160050833	0.0021208288786629	25.83333333333333
1826	0.0012371134020618	0	0.2011272383641554	3	825	273.7959183673469	22.01994468116917	0.1237367867916035	337.89830927438345
1824	0.0012371134020618	0	0.1859020153336558	3	825	267.1959183673469	20.02066233086641	0.0876090364944928	288.5185843214586
1542	0.0016494845360824	8.182663571352133e-05	0.2148416510974609	3	826	2524.910204081633	41.194692382447485	1.1908009179266985	1888.559091349136
1140	0.0016494845360824	8.182663571352133e-05	0.2148416510974609	3	826	2524.910204081633	41.194692382447485	1.1908009179266985	1888.559091349136
1819	0.002061855670103	0	0.1989178493381851	5	1375	655.7142857142856	39.05232862375719	0.2270195821792399	645.8688793542595
1818	0.002061855670103	0	0.1989178493381851	5	1375	655.7142857142856	39.05232862375719	0.2270195821792399	645.8688793542595
1817	0.002061855670103	0	0.1989178493381851	5	1375	655.7142857142857	39.05232862375719	0.2270195821792399	645.8688793542595
1729	0.002061855670103	0	0.1989178493381851	5	1375	655.7142857142857	39.05232862375719	0.2270195821792399	645.8688793542595
1520	0.002061855670103	0	0.1989178493381851	5	1375	655.7142857142857	39.0523286237572	0.2270195821792399	645.8688793542597
1816	0.0004123711340206	0	0.0005498281786941	1	275	3.036734693877551	2.0001345593182327	9.019301304792256e-05	2
1813	0.0004123711340206	0	0.2202399711196907	1	275	3382.089795918367	23.28091500336398	3.155463680141464	2254.721833579913
1812	0.0032989690721649	0	0.2354723440865284	8	2200	11101.126530612246	138.8839201614712	8.858441553707898	9015.336444511222
1229	0.0032989690721649	0	0.2354723440865284	8	2200	11101.126530612246	138.8839201614712	8.858441553707898	9015.336444511222
1811	0.0012371134020618	0	0.2175360348405974	3	825	2366.3877551020405	30.18210361067504	1.2224877067609066	1671.8946979381835
1497	0.0012371134020618	0	0.2175360348405974	3	825	2366.3877551020405	30.18210361067504	1.2224877067609066	1671.8946979381835
1411	0.0012371134020618	0	0.2175360348405974	3	825	2366.387755102041	30.18210361067504	1.2224877067609066	1671.8946979381835
1810	0.0004123711340206	0	0.1622843671378299	1	275	193.34693877551015	10.016027509905062	0.0894601894250149	229.15694416694416
1809	0.0012371134020618	0	0.2333053184082579	3	825	4802.461224489796	31.38968378560216	4.363641792389884	3123.1120717685044
1670	0.0012371134020618	0	0.2333053184082579	3	825	4802.461224489795	31.38968378560216	4.363641792389884	3123.1120717685044
1333	0.0012371134020618	0	0.2333053184082579	3	825	4802.461224489795	31.389683785602152	4.363641792389883	3123.1120717685044
1808	0.0004123711340206	0	0.1929775692607478	1	275	158.22857142857143	11.013650295282948	0.0367061067004027	179.1287745993121
1807	0.0016494845360824	0	0.0016494845360824	4	1100	84.57142857142857	20.004186289900577	0.0147319350664091	105.6
1666	0.0016494845360824	0	0.0016494845360824	4	1100	84.57142857142857	20.004186289900577	0.0147319350664091	105.6
1615	0.0016494845360824	0	0.0016494845360824	4	1100	84.57142857142857	20.004186289900577	0.0147319350664091	105.6
1499	0.0016494845360824	0	0.0016494845360824	4	1100	84.57142857142857	20.004186289900577	0.0147319350664091	105.6
1498	0.0016494845360824	0	0.0016494845360824	4	1100	84.57142857142857	20.004186289900577	0.0147319350664091	105.6
1806	0.0016494845360824	0	0.2086131743154229	4	1100	1406.4244897959184	54.1138521342603	0.7519005085905954	1419.3571279309936
1805	0.0008247422680412	0	0.2458721969438266	2	550	13007.538775510202	46.07438140091201	21.356933711277115	8575.504060628225
1804	0.0004123711340206	0	0.2332392730244197	1	275	4775.363265306121	23.388353143455184	4.355719627782851	3091.8823256587584
1802	0.0004123711340206	0	0.2309510110606203	1	275	3274.6897959183675	22.25235852582792	1.7907403883262112	2199.424725730485
1801	0.0004123711340206	0	0.1741161732795356	1	275	9.2	3.00037377588398	0.0032319504343768	18.041179794127515
1791	0.0016494845360824	0.0006927166017691	0.2207119560564593	2	552	2856.538775510204	40.23851386708529	2.0381984278071115	2321.076953430157
1800	0.0008247422680412	0	0.1596585082760901	2	550	90.93877551020408	12.005173058234284	0.0298581829635862	148.6607399042182
1799	0.0008247422680412	0	0.2045729936582899	2	550	2091.877551020408	25.162293488824098	1.0773076349935622	1459.121933525986
1588	0.0008247422680412	0	0.2045729936582899	2	550	2091.877551020408	25.162293488824098	1.0773076349935622	1459.121933525986
1798	0.0016494845360824	0	0.1905452664104447	4	1100	141.46938775510205	22.008118412200044	0.0527113429754511	187.95420902078763
1786	0.0016494845360824	0	0.1905452664104447	4	1100	141.46938775510205	22.008118412200044	0.0527113429754511	187.95420902078763
1718	0.0016494845360824	0	0.1905452664104447	4	1100	141.46938775510205	22.008118412200044	0.0527113429754511	187.95420902078763
1408	0.0016494845360824	0	0.1905452664104447	4	1100	141.46938775510205	22.008118412200044	0.0527113429754511	187.95420902078763
1291	0.0045360824742268	0.002823785406941	0.2476830698808846	6	1655	15655.689795918366	143.26865515436944	13.697182789010377	10575.576017590687
1796	0.0024742268041237	3.709417927510355e-05	0.2438708693084987	6	1650	12710.955102040814	114.02891530238468	8.414478099088948	8807.104667933012
1781	0.0024742268041237	1.6011459102621554e-05	0.2321548977060475	6	1650	3769.6	73.3016819914779	1.941641791721633	2834.580879352165
1794	0.0028865979381443	0	0.2380921057531463	7	1925	15685.58367346939	117.28921282798834	12.103232059875475	10687.91681218602
1793	0.0028865979381443	0	0.2380921057531463	7	1925	15685.58367346939	117.28921282798834	12.103232059875475	10687.91681218602
1712	0.0028865979381443	0	0.2380921057531463	7	1925	15685.58367346939	117.28921282798834	12.103232059875475	10687.91681218602
1792	0.0008247422680412	0	0.2146737185926948	2	550	2113.134693877551	23.17476265231367	1.72212078125309	1747.4724872852094
1790	0.0008247422680412	1.6798138648928112e-06	0.1908542348757848	2	550	37.71428571428572	9.001794124243105	0.0183576409426866	62.24223179298208
1397	0.0016494845360824	0.0003183593593514	0.2330084083593786	3	826	4279.314285714286	53.3459520071765	2.718108505345857	3397.9078322330724
1375	0.002061855670103	0.0003707894921761	0.2284535510768786	4	1101	11334	87.89519324213202	9.308418409174136	8892.92631870155
1077	0.0082474226804123	0.00064104259264	0.2692981637387687	14	3856	33583.077551020404	348.6661433804291	23.46085774215993	24341.58697307777
1788	0.002061855670103	0	0.1459682402265502	5	1375	168.28571428571428	30.00973312401884	0.0366143652014662	206.70666666666668
1787	0.002061855670103	0	0.1459682402265502	5	1375	168.28571428571428	30.00973312401884	0.0366143652014662	206.70666666666668
1766	0.002061855670103	0	0.1459682402265502	5	1375	168.28571428571428	30.00973312401884	0.0366143652014662	206.70666666666668
1246	0.002061855670103	0	0.1459682402265502	5	1375	168.28571428571428	30.00973312401884	0.0366143652014662	206.70666666666668
1245	0.002061855670103	0	0.1459682402265502	5	1375	168.28571428571428	30.00973312401884	0.0366143652014662	206.70666666666668
1061	0.0024742268041237	0.003392194889592	0.1772819218846181	5	1376	193.6571428571428	34.010989010989015	0.0413808557962015	240.1823586652855
1785	0.0016494845360824	0	0.2098351539434007	4	1100	261.3142857142857	26.01813560589071	0.0851159822361693	292.0574571423141
1784	0.0016494845360824	0	0.2098351539434007	4	1100	261.3142857142857	26.01813560589071	0.0851159822361693	292.0574571423141
1744	0.002061855670103	0.0006169139241753	0.2394761610111213	4	1101	5296.702040816326	45.435792778649926	4.780843596311062	4103.780787255108
1578	0.0016494845360824	0	0.2098351539434007	4	1100	261.3142857142857	26.018135605890706	0.0851159822361693	292.0574571423141
1783	0.0004123711340206	0	0.2005397911546216	1	275	241.98367346938772	13.01862899005756	0.1496061915890769	262.78532786356186
1782	0.0004123711340206	0	0.2040915858208478	1	275	442.995918367347	17.035269492412347	0.1474009087603701	359.9314787117895
1313	0.0074226804123711	0.000840751941763	0.2712039934031477	16	4402	41543.8	356.326201689467	31.40721072946637	28966.136764983472
1762	0.0045360824742268	0.000170201787856	0.2489929682558969	8	2203	10935.76326530612	147.88118412200043	6.23456653639701	7799.050948036042
1455	0.0045360824742268	0.0001603214116549	0.2461660388284323	8	2203	11248.448979591836	147.91247663900722	6.486879242664674	8024.341240220048
1780	0.0012371134020618	0	0.2127886704438953	3	825	2301.8204081632653	31.176183000672797	1.1305886679219257	1677.2400140290997
1719	0.0024742268041237	2.303354530336094e-05	0.2232839382002067	4	1102	7030.934693877551	94.5432010166704	3.6664548613838734	4984.066927529342
1779	0.002061855670103	3.115368902861147e-05	0.2250526446213501	5	1375	1685.3551020408163	49.14125738207371	0.761884281383191	1465.2437126331004
1760	0.002061855670103	3.115368902861147e-05	0.2250526446213501	5	1375	1685.3551020408163	49.14125738207371	0.761884281383191	1465.2437126331004
1686	0.0028865979381443	8.186447172010264e-05	0.2049036886244125	5	1377	513.0367346938775	45.0395753905958	0.2059767096775671	573.5282388969075
1778	0.0008247422680412	0	0.2237994654240833	2	550	1264.6285714285716	20.108110936682365	0.5940825864630106	1001.4950138015864
1598	0.0012371134020618	3.93388688503231e-05	0.2477575498297287	2	551	7643.730612244897	42.628107946475296	7.035341677288012	4995.902828331678
1011	0.0024742268041237	0.0001091029908887	0.1986301186014375	4	1102	473.40408163265306	38.03559841519025	0.1658258995362579	516.9243995954939
1775	0.0008247422680412	3.668177467937803e-05	0.2125142460559099	2	550	883.8285714285714	27.07158555729984	0.3580609511282266	683.3835668992116
1773	0.0008247422680412	0	0.2456889017321493	2	550	12232.54693877551	37.014681916722736	21.048993554400447	8106.438148722897
1770	0.0004123711340206	0	0.0010309278350515	1	275	9.16734693877551	3.000313971742543	0.0006463900868753	10.8
1765	0.0004123711340206	0	0.2228009010164312	1	275	4259.216326530612	23.346370636166554	2.899844871725777	2658.558192168721
1764	0.0012371134020618	0	0.2228611663399413	3	825	4286.314285714287	31.34770127831353	2.907767036332809	2690.0008637828214
1643	0.0012371134020618	0	0.2228611663399413	3	825	4286.314285714286	31.34770127831353	2.907767036332809	2690.0008637828214
1541	0.0012371134020618	0	0.2228611663399413	3	825	4286.314285714286	31.34770127831352	2.9077670363328094	2690.000863782821
1763	0.0012371134020618	0.0001599348353965	0.2317304829021974	3	825	5217.979591836735	45.42579053599462	3.4698052592285045	3498.7120500355345
1743	0.0037113402061855	7.74473319847464e-05	0.2420795451619694	8	2201	10130.244897959185	125.81693952306198	5.907520609347825	7100.428374424102
1185	0.0024742268041237	0.0001465257708159	0.2246844101332868	6	1650	5473.142857142857	70.47391791881589	4.109509453823942	5120.076273492431
1184	0.0041237113402061	0.0003577562880586	0.2449220368486215	8	2202	10158.65306122449	131.81777678104208	5.914261421628641	7119.493684223512
1761	0.002061855670103	2.9974568483692085e-05	0.2425070587075093	5	1375	7982.546938775509	62.63758690289303	8.247208074321938	6149.403468030547
1243	0.0037113402061855	0.0007962048347175	0.2455424622139063	6	1653	9538.514285714286	96.75945279210583	8.940166436643473	7296.803297210368
1759	0.0008247422680412	0	0.1702133523311151	2	550	37.87755102040816	8.001868879419899	0.0084632680717308	47.03159420289855
1758	0.0008247422680412	0	0.1702133523311151	2	550	37.87755102040816	8.001868879419899	0.0084632680717308	47.03159420289855
1756	0.0008247422680412	0	0.2233141975765721	2	550	3379.930612244897	27.27499439336174	2.360729161715412	2687.82797515073
1147	0.0028865979381443	0.0001486351174128	0.2610225667539245	6	1651	15675.048979591837	113.29284592958064	13.098285619781176	11784.36675120255
1754	0.0004123711340206	0	0.0004123711340206	1	275	2.0081632653061225	2.000029902070718	3.006433768264085e-05	1
1753	0.0004123711340206	0	0.0004123711340206	1	275	2.0081632653061225	2.000029902070718	3.006433768264085e-05	1
1752	0.0004123711340206	0	0.1915864973744362	1	275	47.97551020408164	7.0030500112132765	0.0175341755328651	63.55059073834121
1738	0.0028865979381443	0.0007461700653429	0.2495586042582956	6	1651	10794.930612244898	115.86805711295506	7.029487170322547	7621.706017561304
1750	0.0024742268041237	0	0.232515234078951	6	1650	8565.571428571426	68.70247439635195	7.120548472241499	6707.960093290453
1749	0.0024742268041237	0	0.232515234078951	6	1650	8565.571428571426	68.70247439635195	7.120548472241499	6707.960093290453
1544	0.0024742268041237	0	0.232515234078951	6	1650	8565.571428571428	68.70247439635195	7.120548472241499	6707.960093290454
1233	0.0024742268041237	0	0.232515234078951	6	1650	8565.571428571428	68.70247439635195	7.120548472241499	6707.960093290453
1202	0.0024742268041237	0	0.232515234078951	6	1650	8565.571428571428	68.70247439635195	7.120548472241499	6707.960093290454
1748	0.0016494845360824	0	0.2440876113046253	4	1100	9652.493877551018	62.79883381924199	7.641084073438534	7463.496857354381
1681	0.0016494845360824	0	0.2440876113046253	4	1100	9652.49387755102	62.79883381924199	7.641084073438535	7463.496857354381
1747	0.002061855670103	0.0008466809607416	0.2416181032137134	4	1101	7195.8244897959175	54.59533527696793	5.693276808588236	5393.99754556206
1722	0.0008247422680412	0	0.2215130345365674	2	550	2073.579591836735	25.172654556328027	0.9695843299407336	1448.5106184021895
1746	0.0004123711340206	0	0.2298236351349408	1	275	5036.391836734693	20.41767212379457	4.69878671163434	3817.750208699991
1745	0.0008247422680412	0	0.2411937154446027	2	550	7087.8244897959175	40.58926515661209	5.661633512907877	5237.5011772425405
1742	0.0004123711340206	0	0.1868929867208263	1	275	157.3469387755102	10.012364506242058	0.0525621689687646	176.69062279023706
1741	0.0008247422680412	7.347729489153403e-07	0.1807035271320896	2	550	29.30612244897959	8.001345593182329	0.0082091227005036	60.369201308436686
1621	0.002061855670103	0.0005697295024754	0.2313400903997649	4	1101	6535.048979591838	81.5126411003962	3.322989057402149	4550.581589231137
1620	0.0008247422680412	0.0001144949886262	0.2107745540953602	2	550	1966.0734693877555	26.15779322718098	0.8787324497152146	1284.4792346228016
1735	0.0008247422680412	0.0013589193970943	0.2090631139200108	1	276	593.3632653061225	18.04715556552291	0.2155305047387896	475.7097071764816
1737	0.0012371134020618	0	0.211967515296826	3	825	1055.5346938775508	27.085549824325337	0.4439428999350341	788.9541154552198
1736	0.0016494845360824	5.706736567459372e-05	0.2323185484164001	3	826	3480.2204081632653	48.27405247813411	1.7449797244572438	2415.4937391604503
1518	0.0012371134020618	0	0.211967515296826	3	825	1055.534693877551	27.085549824325334	0.4439428999350341	788.9541154552198
1733	0.0008247422680412	0	0.1934987627897517	2	550	199.33877551020407	15.015773342303955	0.0750576348205964	217.9787137315324
1726	0.0012371134020618	4.50503869078281e-07	0.1937034752459769	2	551	389.0326530612245	26.03132241907752	0.1462583934753734	413.9127454783828
1247	0.005360824742268	0.001198800810869	0.2527742696606114	11	3027	28687.359183673463	178.3562831726097	40.67283855070669	19822.821377002976
1732	0.0008247422680412	1.952553458668834e-05	0.2028105186360031	2	550	665.665306122449	19.053838678328475	0.3515151550056385	593.1042325764992
1731	0.0004123711340206	0	0.0007331042382588	1	275	3.0204081632653064	2.000074755176796	0.0001202573507305	2.466666666666667
1678	0.0008247422680412	1.0207206287639074e-06	0.0010996563573883	1	276	9.142857142857144	4.000299020707184	0.0005386606812956	9.8
1730	0.0037113402061855	9.73550230917483e-06	0.2449948652865783	9	2475	13848.048979591837	162.1182178365852	11.770583908484737	9719.89697022385
1210	0.0057731958762886	0.0001668420576643	0.2530459864738215	11	3028	17186.897959183672	238.38379307767065	13.263499785602937	12187.673441917848
1136	0.0074226804123711	0.0008368303778029	0.2599109564538684	14	3854	32288.78367346939	331.6432981984002	22.00433499579852	23816.601597430486
1135	0.0070103092783505	0.0001755848965623	0.2499371248168551	14	3853	16004.97551020408	281.29586603872315	8.215174099567813	11867.802691691408
1728	0.0008247422680412	0	0.2037887044172057	2	550	1033.5469387755102	26.08472751738058	0.4213800159200878	1011.0432765731176
1021	0.005360824742268	0.0004450488006226	0.2503548258762573	11	3027	24611.48163265306	176.0331912984974	37.43061079334643	17184.27162031138
1723	0.0004123711340206	0	0.2169631947225182	1	275	2501.461224489796	22.194408312775657	1.2752160980138705	1729.0763351167654
1721	0.0016494845360824	0	0.2097550234110903	4	1100	6154.14693877551	78.48091500336398	4.253113415527876	4449.660345495461
1720	0.0016494845360824	0	0.2097550234110903	4	1100	6154.146938775511	78.48091500336398	4.253113415527876	4449.660345495461
1717	0.002061855670103	7.174493477660785e-06	0.2402092512999308	5	1375	9396.918367346938	92.74104806757867	6.438846950155813	6640.908311653757
1716	0.0004123711340206	0	0.2335367720971549	1	275	3742.432653061224	22.297316289153024	2.9634448558333557	2557.5743044779806
1715	0.0024742268041237	0	0.1739874843118494	6	1650	323.5591836734694	42.02170890334156	0.1080239642401483	436.8082765107525
1714	0.0024742268041237	0	0.1739874843118494	6	1650	323.5591836734694	42.02170890334156	0.1080239642401483	436.8082765107525
1698	0.0024742268041237	0	0.1739874843118494	6	1650	323.5591836734694	42.02170890334156	0.1080239642401483	436.8082765107525
1505	0.0024742268041237	0	0.1739874843118494	6	1650	323.5591836734694	42.02170890334156	0.1080239642401484	436.8082765107525
1272	0.0024742268041237	0	0.1739874843118494	6	1650	323.5591836734694	42.02170890334156	0.1080239642401483	436.8082765107525
1713	0.0028865979381443	0.0001031705357877	0.2532404278342594	6	1651	12044.604081632651	108.96846826642744	10.113359340820606	8243.185506515181
1701	0.0024742268041237	2.1272983931347272e-05	0.2320568179013555	6	1650	5665.502040816326	86.44847125663452	3.6777499777902207	4255.061501508898
1037	0.0061855670103092	0.0001035292106766	0.2227406682775785	11	3029	6800.114285714287	176.5744935336772	3.815719666054143	6022.452500847661
1036	0.0098969072164948	0.0004622007962694	0.2316327613041222	12	3312	9556	268.80228750841	5.052102413812759	8266.966735596312
1711	0.0061855670103092	0.0001057224731503	0.2708919059538921	13	3577	47148.91020408164	312.8147267698289	47.62301969865997	31620.66881816345
1710	0.002061855670103	6.716159099988272e-06	0.2341673247005152	5	1375	6734.428571428571	73.53681692457204	4.708558101204972	4683.983882372096
1651	0.0041237113402061	7.492045710731499e-05	0.250430921568013	8	2202	24936.41224489796	184.03241384465875	18.53355206473836	16839.263065953368
1709	0.0012371134020618	0	0.221275072367064	3	825	2770.408163265306	30.22254616132167	1.9461184147387005	1869.0954675612816
1708	0.0012371134020618	0	0.221275072367064	3	825	2770.408163265306	30.22254616132167	1.9461184147387005	1869.0954675612816
1707	0.002061855670103	5.913746896966352e-05	0.2363843729619173	3	827	8677.395918367347	70.6867758092248	6.825691549332172	6604.437038544773
1703	0.0008247422680412	0	0.2109094411772079	2	550	1972.6326530612248	31.161979517081555	1.5891640096617825	1631.1047625153742
1168	0.0045360824742268	0.0002030708620471	0.2466819556762763	10	2751	17510.22040816327	180.4450026164312	12.199755449286949	14019.595375461173
1702	0.0016494845360824	1.3460585822929729e-05	0.2405950451040335	4	1100	8724.881632653063	72.69114151154967	5.547506283081406	5953.077293336701
1027	0.002061855670103	2.364204280799272e-05	0.2508120949646157	4	1101	23562.96326530612	86.94831427076325	36.62180652563698	15773.728201621376
1699	0.0004123711340206	0	0.2298236351349408	1	275	5036.391836734693	20.41767212379457	4.69878671163434	3817.750208699991
1697	0.0016494845360824	0	0.2024367891790572	4	1100	1282.5061224489796	45.1041788143829	0.5560398536017531	1206.0264336599926
1300	0.002061855670103	0.0001453651198556	0.2028604535168688	4	1101	1315.077551020408	50.10606264483816	0.564193761300631	1251.6027175068648
1480	0.002061855670103	5.851542418237984e-05	0.227758875455083	4	1101	1923.8734693877552	56.14867309561187	0.819845904745597	1501.258738965346
1695	0.0012371134020618	0	0.2197993149149694	3	825	5049.787755102041	38.43840920983778	3.922600375242723	4693.915667638865
1669	0.0012371134020618	0	0.2197993149149694	3	825	5049.78775510204	38.438409209837786	3.922600375242723	4693.915667638865
1694	0.0024742268041237	6.113582686258272e-06	0.2336029860954813	6	1650	11135.432653061223	85.9239291320924	8.778613645014635	9019.303350669628
1611	0.0032989690721649	0.001186267839237	0.2301124792511556	6	1652	8143.244897959184	102.66905883232414	5.5018147007813	6992.670346356463
1097	0.0037113402061855	0.0022789851260236	0.2385747015951246	6	1653	13178.632653061224	122.08671600508332	10.190193254246246	10805.84320027878
1693	0.0016494845360824	0	0.2333383551285083	4	1100	10997.37551020408	71.9144053225686	8.716264453930979	8835.687905654102
1690	0.0008247422680412	0	0.1775684767152506	2	550	61.23265306122448	9.003513493309413	0.0135336750167935	72.55288298265043
1688	0.0032989690721649	0.0001560920251557	0.2590121760323052	8	2200	18344.98367346939	146.52080436570233	13.501111481144347	14640.963695932523
1687	0.0012371134020618	1.490747007257426e-05	0.2146457553624496	3	825	2848.869387755102	50.22489347387307	1.3403281586633875	2102.2984849886566
1092	0.0090721649484536	0.0003744951542846	0.2551223817800783	17	4680	37088.86530612245	402.0102265081856	25.322272592054485	26154.35355182303
1685	0.0008247422680412	3.852482826921407e-05	0.1993027895400974	2	550	289.42857142857144	16.022710622710623	0.1025179495888453	347.02830648413584
1683	0.0008247422680412	0	0.2453596581175589	2	550	12012.710204081632	28.997114450175676	20.96113817875384	7901.102253835487
1682	0.002061855670103	1.3488128773500811e-05	0.2513860356853586	4	1101	16514.489795918365	83.35102040816327	23.391749655843267	11167.27646920028
1680	0.0008247422680412	0.0001563707475091	0.1740242331732522	2	550	44.05714285714286	8.002093144950287	0.0069799484431507	56.0497749076806
1676	0.0004123711340206	0	0.1512608283383078	1	275	19.959183673469383	4.001181131793377	0.0036328310258073	35.72380952380952
1675	0.0004123711340206	0	0.2041168665821288	1	275	1137.3306122448978	21.090917246019288	0.384184200829123	776.9557814006582
1674	0.0032989690721649	5.317338641997538e-06	0.2402793035750256	8	2200	14755.134693877551	136.20145025042984	10.684693775547112	10220.182581878413
1673	0.0032989690721649	5.317338641997538e-06	0.2402793035750256	8	2200	14755.134693877551	136.20145025042984	10.68469377554711	10220.182581878413
1566	0.0032989690721649	5.317338641997538e-06	0.2402793035750256	8	2200	14755.134693877551	136.20145025042984	10.684693775547112	10220.182581878413
1412	0.0032989690721649	5.317338641997538e-06	0.2402793035750256	8	2200	14755.134693877551	136.20145025042984	10.684693775547114	10220.182581878413
1672	0.0012371134020618	0	0.2013730250418582	3	825	1153.1265306122448	32.09103685430216	0.6628246022320147	1150.0192975452069
1671	0.0012371134020618	0	0.2013730250418582	3	825	1153.1265306122448	32.09103685430216	0.6628246022320147	1150.0192975452069
1667	0.0032989690721649	4.642228151693144e-05	0.2413350122902059	8	2200	9037.8	141.7170815578979	4.7039	6449.510822415091
1306	0.0041237113402061	2.099581821242597e-05	0.2243479188451362	8	2202	6450.081632653061	151.55818195410032	3.191086090012711	5248.272060513604
1024	0.0032989690721649	4.04415447762839e-05	0.2319914773923026	8	2200	6797.865306122449	131.54541376990358	3.437135527886769	5074.136037743784
1665	0.0008247422680412	0	0.2094617343228074	2	550	1279.0204081632653	33.10241459221051	0.4969501112823916	1052.081709255055
1664	0.0008247422680412	8.063046253410218e-06	0.2207710964519729	2	550	2495.265306122449	34.193316887194435	1.192562155891181	1822.6972461772607
1159	0.002061855670103	2.5530635378199582e-05	0.2321221952271483	5	1375	3821.0408163265306	64.31343350527024	1.7656045567810406	3530.080112490106
1660	0.0004123711340206	0	0.2006130343215882	1	275	115.00408163265304	8.008387530836512	0.0536737648961237	142.06324597138155
1659	0.0008247422680412	0	0.2006374606011841	2	550	223.93877551020407	16.016296628541525	0.1062953800919054	276.6213637376349
1656	0.002061855670103	4.4014780034748886e-05	0.2375772006801507	5	1375	4498.053061224491	63.363295208193165	2.711666255455036	3506.0736103318945
1655	0.002061855670103	4.4014780034748886e-05	0.2375772006801507	5	1375	4498.05306122449	63.363295208193165	2.7116662554550364	3506.0736103318945
1528	0.002061855670103	4.4014780034748886e-05	0.2375772006801507	5	1375	4498.05306122449	63.363295208193165	2.7116662554550364	3506.0736103318945
1654	0.0012371134020618	0	0.2306600593389593	3	825	6114.163265306123	49.499065560290056	4.38685423435446	4104.092395529161
1653	0.0012371134020618	0	0.2306600593389593	3	825	6114.163265306122	49.49906556029005	4.38685423435446	4104.092395529161
1652	0.0004123711340206	0	0.2236779508507568	1	275	2743.0040816326537	22.221888315765867	1.895739974292338	1869.440978894143
1650	0.0008247422680412	0	0.2495208152509881	2	550	15434.342857142856	47.27625028033191	20.71791883117106	10452.680192596945
1649	0.0028865979381443	1.7087038000547125e-07	0.249218914688071	7	1925	22891.926530612243	104.89679300291544	36.537338368581885	15507.299492516537
1607	0.0028865979381443	1.7087038000547125e-07	0.249218914688071	7	1925	22891.926530612243	104.89679300291544	36.537338368581885	15507.299492516537
1479	0.005360824742268	5.714650251569833e-05	0.2608159961882756	10	2753	37329.82857142857	207.0636764595948	50.34870342654781	25870.093544152827
1475	0.0082474226804123	0.0001423813532819	0.2678536189722896	16	4404	57593.093877551015	380.7328698512372	61.47754719076888	38972.21434938354
1648	0.0016494845360824	0	0.248392442556154	4	1100	21871.281632653056	59.81486132914704	36.040208690402736	14516.32141602946
1181	0.002061855670103	3.267581935524595e-05	0.2486548157412895	4	1101	21958.85714285714	67.82199297301338	36.07381821341573	14626.65667511346
1026	0.0032989690721649	3.342890816706716e-05	0.2494075168635577	6	1652	23084.11428571428	107.92134260297529	36.51816731982476	15718.8038947862
1646	0.0016494845360824	0	0.1951949139916519	4	1100	175.41224489795917	22.01052552889288	0.0570467208785552	215.54980924872223
1585	0.0016494845360824	0	0.1951949139916519	4	1100	175.41224489795917	22.01052552889288	0.0570467208785552	215.54980924872223
1380	0.0016494845360824	0	0.1951949139916519	4	1100	175.41224489795917	22.01052552889288	0.0570467208785552	215.54980924872228
1645	0.0012371134020618	4.351794929786694e-06	0.2050566779389653	3	825	469.404081632653	26.035523660013457	0.2015964057930105	481.77202887452137
1644	0.0012371134020618	4.351794929786694e-06	0.2050566779389653	3	825	469.40408163265306	26.035523660013457	0.2015964057930105	481.77202887452137
1642	0.0004123711340206	0	0.1634433112395879	1	275	7.126530612244899	3.000239216565747	0.0019617287539359	8.633992013733392
1641	0.0012371134020618	0.0006797999387567	0.2038391222065222	2	551	1036.591836734694	27.08481722359273	0.4214251124266117	1017.7099432397844
1013	0.0057731958762886	0.0016576756309065	0.2534741522715775	8	2206	9336.29387755102	163.7295955744935	4.619440374593717	6735.885142787385
1639	0.0012371134020618	1.1473693520394475e-05	0.2375429528495784	3	825	3390.1918367346943	47.26448381550422	1.862615619621173	2444.3094737916736
1638	0.0012371134020618	2.9123812332384172e-05	0.2292481168499618	3	825	5187.902040816327	44.420273603947074	3.324792570823985	3450.923351330097
1637	0.0012371134020618	2.9123812332384172e-05	0.2292481168499618	3	825	5187.902040816326	44.42027360394708	3.324792570823985	3450.923351330097
1635	0.0008247422680412	0	0.1981524126884951	2	550	919.1183673469388	20.07331987740151	0.4219662529532597	784.9104900209927
1634	0.0008247422680412	0	0.1981524126884951	2	550	919.1183673469388	20.07331987740151	0.4219662529532597	784.9104900209927
1633	0.0037113402061855	0	0.1965687061812627	9	2475	1416.269387755102	90.11488375570008	0.569678018199375	1517.455730774134
1582	0.0037113402061855	0	0.1965687061812627	9	2475	1416.269387755102	90.11488375570008	0.569678018199375	1517.455730774134
1203	0.0041237113402061	0.0008557723914549	0.2461660388284323	9	2476	7795.371428571428	112.634880765493	7.003634318925837	5501.809100859782
1631	0.0016494845360824	0	0.0016494845360824	4	1100	84.57142857142857	20.004186289900577	0.0147319350664091	105.6
1630	0.0016494845360824	0	0.0016494845360824	4	1100	84.57142857142857	20.004186289900577	0.0147319350664091	105.6
1629	0.0016494845360824	0	0.0016494845360824	4	1100	84.57142857142857	20.004186289900577	0.0147319350664091	105.6
1600	0.0016494845360824	0	0.0016494845360824	4	1100	84.57142857142857	20.004186289900577	0.0147319350664091	105.6
1599	0.0016494845360824	0	0.0016494845360824	4	1100	84.57142857142857	20.004186289900577	0.0147319350664091	105.6
1628	0.0012371134020618	0	0.2348012915242983	3	825	7173.522448979592	64.58015997607833	5.060803551642161	4816.17833137208
[truncated: 427 more rows]
