# Supplementary material for: A node influence ranking algorithm combining k-shell iteration and node degree
Source: PLoS One. 2025 Jul 24;20(7):e0328381. doi: 10.1371/journal.pone.0328381 (PMC12289062; doi:10.1371/journal.pone.0328381)
Supplement: S7 Table — (XLSX) [file pone.0328381.s007.xlsx]

## Sheet: importance_values_pug
Node ID	dc	bc	cc	kshell	ks+	KSIF	KTD	LGI	DCK
0	0.0008097165991902	0.0052039095081551	0.0457585357268567	2	44	34.4313725490196	10.169246646026831	0.002502274795268426	20.651111111111113
1	0.0002024291497975	0	0.0398409587638011	1	21	7.9607843137254894	3.025799793601651	0.0007961783439490446	6.042857142857143
2	0.0002024291497975	0	0.0396943375304336	1	21	4.137254901960785	2.007223942208462	0.00045495905368516835	3
3	0.0002024291497975	0	0.0522093871209799	1	21	19.84313725490196	3.075335397316821	0.004549590536851684	17.026666666666667
4	0.0004048582995951	0.0001728138841209	0.0470426907657293	2	42	21.01960784313725	6.079463364293086	0.00235062177737337	14
5	0.0002024291497975	0	0.0550362637729921	1	21	4.137254901960785	2.007223942208462	0.0005686988171064605	3.08
6	0.0002024291497975	0	0.0550362637729921	1	21	4.137254901960785	2.007223942208462	0.0005686988171064605	3.08
7	0.0006072874493927	0.0008096346274754	0.0582409809007309	1	23	22.33333333333333	5.144478844169246	0.00310888686684865	14.885714285714286
8	0.0012145748987854	0.0034498841963451	0.0618388934092758	2	46	61.98039215686275	13.397316821465427	0.0067106460418562336	37.75333333333333
9	0.0004048582995951	1.0465055594583198e-06	0.0582698341550874	2	42	28.862745098039216	6.180598555211558	0.0038671519563239307	19.97142857142857
10	0.0004048582995951	9.587917414617777e-05	0.0561925561925561	2	42	33.96078431372549	6.262125902992776	0.007374156203476002	21.7
11	0.0002024291497975	0	0.0458030838270609	1	21	12.784313725490197	3.0474716202270384	0.0018956627236882014	10
12	0.0010121457489878	0.0017992681734147	0.0480012437569232	2	45	41.01960784313725	10.238390092879255	0.0034880194115862904	22
13	0.0010121457489878	0.0012532685410548	0.0469617461403909	2	45	39.49019607843137	10.19814241486068	0.0033742796481649987	22
14	0.0002024291497975	0	0.0458030838270609	1	21	12.784313725490197	3.0474716202270384	0.0018956627236882014	10
15	0.0002024291497975	0	0.0448556718816681	1	21	15.137254901960784	3.109391124871001	0.0018956627236882014	10
16	0.0002024291497975	0	0.0448556718816681	1	21	15.137254901960784	3.109391124871001	0.0018956627236882014	10
17	0.0004048582995951	0.0001572558835936	0.0518091242789722	2	42	17.72549019607843	6.098039215686274	0.001364877161055505	10
18	0.0006072874493927	0.0023831277612437	0.054130460985525	2	43	22.352941176470587	8.11455108359133	0.001364877161055505	12
19	0.0004048582995951	0.0027614010723503	0.057140213292618	2	42	22.509803921568626	6.118679050567595	0.002426448286320898	14.1
20	0.0004048582995951	0.0006536475495551	0.0465366028279935	2	42	17.84313725490196	6.101135190918472	0.001364877161055505	10
21	0.0002024291497975	0	0.0567992365446747	1	21	7.9607843137254894	3.025799793601651	0.0035002666204304155	6.2
22	0.0002024291497975	0	0.0521267503086452	1	21	15.372549019607842	3.0629514963880284	0.005468172962829153	13.593333333333334
23	0.0004048582995951	0.0005379191879367	0.0544244667724308	2	42	23.37254901960784	6.0887512899896805	0.005502503327065925	17.560000000000002
24	0.0004048582995951	0.0001319917784325	0.0517477975760242	2	42	20.54901960784313	6.119711042311661	0.004868726671722913	13.54
25	0.0008097165991902	0.0005264654797764	0.0581231174698795	2	44	58.11764705882352	9.503611971104233	0.021506160321756517	36.695238095238096
26	0.0004048582995951	0.0001574215829299	0.0443431115579332	2	42	13.88235294117647	6.04953560371517	0.0009099181073703367	8
27	0.0002024291497975	0	0.0585495359890012	1	21	22.54901960784313	3.09391124871001	0.006141947224749773	18.085714285714285
28	0.0006072874493927	0.0011601649498873	0.0489627625306017	2	43	26.705882352941178	7.150670794633642	0.002464361540794662	15
29	0.0004048582995951	0	0.0585231782587577	2	42	33.13725490196079	6.135190918472652	0.013582382414919849	28.07333333333333
30	0.0004048582995951	0.0001708673959076	0.0516493282450729	2	42	17.72549019607843	6.098039215686274	0.001364877161055505	10.095238095238095
31	0.0004048582995951	5.8017008102164654e-05	0.0530943014982481	2	42	18.666666666666664	6.0701754385964914	0.0019714892326357296	12.095238095238095
32	0.0002024291497975	0	0.0592240924567208	1	21	7.9607843137254894	3.025799793601651	0.0007961783439490446	6.14
33	0.0006072874493927	0.0011641401853766	0.0629515884444331	2	43	24.54901960784313	7.09391124871001	0.005624842027055999	16.895238095238096
34	0.0010121457489878	0.0232698850482334	0.0671633674135305	2	45	63.05882352941176	12.291021671826623	0.015211293548615813	45.00666666666667
35	0.0012145748987854	0.0175656367253895	0.0636565125508994	2	46	50.70588235294118	11.204334365325078	0.011706792841939359	33.08571428571429
36	0.0002024291497975	0	0.0598475945870637	1	21	15.372549019607842	3.0629514963880284	0.002502274795268426	12.373333333333333
37	0.0002024291497975	0	0.0598475945870637	1	21	15.372549019607842	3.0629514963880284	0.002502274795268426	12.373333333333333
38	0.0002024291497975	0	0.0598475945870637	1	21	15.372549019607842	3.0629514963880284	0.002502274795268426	12.373333333333333
39	0.0004048582995951	0.0001531944606974	0.0568770580514426	2	42	13.88235294117647	6.04953560371517	0.0009099181073703367	8
40	0.0010121457489878	0.0066076287190741	0.0555536812748107	2	45	46.31372549019607	12.218782249742002	0.010506467103632082	30.433333333333337
41	0.0006072874493927	0.0066656475426964	0.0586712273450675	2	43	44.98039215686274	8.183694530443756	0.011653049488384479	33.719047619047615
42	0.0004048582995951	0.000750435646465	0.055950075317409	2	42	34.74509803921569	6.230134158926728	0.007677462239266115	23.7
43	0.0002024291497975	0	0.0574084834398605	1	21	12.784313725490197	3.0474716202270384	0.0018956627236882014	10
44	0.0002024291497975	0	0.0574084834398605	1	21	12.784313725490197	3.0474716202270384	0.0018956627236882014	10
45	0.0004048582995951	0.0023470893935296	0.0584110768212077	2	42	33.68627450980392	6.149638802889577	0.005611161662117076	24.36
46	0.0010121457489878	0.0070387299976837	0.0609041930194424	2	45	39.96078431372548	10.157894736842104	0.004094631483166515	24.40190476190476
47	0.0006072874493927	0.000619230311931	0.0561172327615585	2	43	24.666666666666664	8.12280701754386	0.0017060964513193812	14.219999999999999
48	0.0002024291497975	0	0.0599951420937575	1	21	17.764705882352942	3.0732714138286896	0.008351078840968367	14.746405228758169
49	0.0006072874493927	0.0004982513194076	0.0618543792650097	2	43	47.647058823529406	8.359133126934985	0.012273341924903623	32.2
50	0.0006072874493927	0.0015962852577773	0.0488041019156103	2	43	26.431372549019606	8.169246646026831	0.0018198362147406734	14.1
51	0.0006072874493927	3.284151920619208e-05	0.0501222617924289	2	43	34.431372549019606	8.2218782249742	0.006385256850673474	22.90142857142857
52	0.0004048582995951	0.0001836853890893	0.0517868562023671	2	42	13.88235294117647	6.04953560371517	0.0009099181073703367	8.093333333333334
53	0.0004048582995951	0.0005250030736751	0.0482242917667271	2	42	13.88235294117647	6.04953560371517	0.0009099181073703367	8
54	0.0004048582995951	6.012853449643253e-05	0.0522104907151991	2	42	28.07843137254902	6.107327141382869	0.0050045495905368526	21.826666666666668
55	0.0010121457489878	0.001042638866183	0.0532344795629169	2	45	51.05882352941176	12.23839009287926	0.02480158948856603	41.00809523809524
56	0.0004048582995951	0.0011312195671905	0.0589611381648047	2	42	42.62745098039216	6.174406604747162	0.012606185320855438	32.77904761904762
57	0.0008097165991902	0.0007086930951196	0.0535559410234171	2	44	36.94117647058823	10.182662538699688	0.009897705297909664	24.473333333333336
58	0.0004048582995951	0.0002060691909882	0.052720888784538	2	42	20.54901960784313	6.119711042311661	0.004868726671722913	13.635238095238094
59	0.0004048582995951	0.0003434748213051	0.0538143948059304	2	42	25.725490196078432	6.098039215686274	0.0069191971497908344	19.16190476190476
60	0.0006072874493927	0.0004053364679317	0.0582409809007309	2	43	29.76470588235294	7.178534571723426	0.0035259326660600546	18.37142857142857
61	0.0004048582995951	0.000384003955033	0.0536524969046636	2	42	25.725490196078432	6.098039215686274	0.0069191971497908344	18.92857142857143
62	0.0002024291497975	0	0.0635353431422985	1	21	16.784313725490197	3.1001031991744066	0.002502274795268426	12.028571428571428
63	0.0002024291497975	0	0.0635353431422985	1	21	16.784313725490197	3.1001031991744066	0.002502274795268426	12.028571428571428
64	0.0002024291497975	0	0.0635353431422985	1	21	16.784313725490197	3.1001031991744066	0.002502274795268426	12.028571428571428
65	0.0002024291497975	0	0.0668760491687875	1	21	19.137254901960784	3.109391124871001	0.003980891719745223	14.213333333333333
66	0.0002024291497975	0	0.0676656713146864	1	21	7.9607843137254894	3.025799793601651	0.0007961783439490446	6.3619047619047615
67	0.0012145748987854	0.0598677248676721	0.0678450276736297	2	46	59.52941176470588	11.383900928792569	0.007506824385805277	33.21333333333333
68	0.0014170040485829	0.1841234012127731	0.0716679481785605	2	47	98.23529411764704	15.559339525283796	0.018212042512345653	65.65777777777778
69	0.0006072874493927	0.1478612914794055	0.0725755505604771	2	43	38.31372549019608	7.245614035087719	0.00850839910120426	23.873333333333335
70	0.0004048582995951	2.7889639892921995e-05	0.0473533866298575	2	42	20.039215686274503	6.106295149638802	0.004796483053012376	13.633333333333333
71	0.0006072874493927	0.0008016582136855	0.0561013003236613	2	43	29.76470588235294	8.151702786377708	0.008910527525497001	20.333333333333336
72	0.0006072874493927	0.0004619678118155	0.0534233094334317	2	43	28.627450980392155	8.174406604747162	0.005365181870118837	17.026666666666667
73	0.0002024291497975	0	0.0585495359890012	1	21	22.54901960784313	3.09391124871001	0.006141947224749773	18.085714285714285
74	0.0004048582995951	0.0008763301479995	0.0582677722602941	2	42	30.274509803921568	6.217750257997936	0.0038671519563239307	18.885714285714286
75	0.0008097165991902	0.0014875975183997	0.0522911793037016	2	44	35.607843137254896	10.200206398348811	0.009296825850708627	22.8
76	0.0006072874493927	0.0019885801801838	0.0551511633099629	2	43	34.50980392156863	8.171310629514965	0.006840215904358642	23.866666666666667
77	0.0004048582995951	0.0013073216237336	0.0532195684259289	2	42	13.88235294117647	6.04953560371517	0.0009099181073703367	8.1
78	0.0004048582995951	0.0017075758453453	0.0561740257672757	2	42	20.54901960784313	6.119711042311661	0.0019714892326357296	12.228571428571428
79	0.0008097165991902	0.0048531099819307	0.059488686311581	2	44	49.68627450980392	10.254901960784313	0.006596906278434941	32.92
80	0.0004048582995951	2.4748555934285004e-05	0.0579472140762463	2	42	25.725490196078432	6.098039215686274	0.0069191971497908344	18.693333333333335
81	0.0004048582995951	0.0001095015006032	0.0587395957193816	2	42	30.784313725490197	6.125902992776058	0.006596906278434941	22.152380952380952
82	0.0006072874493927	0.0029566037252245	0.0501237874913754	2	43	34.11764705882353	8.160990712074303	0.0034880194115862904	22.14
83	0.0004048582995951	0	0.0546756538389171	2	42	33.09803921568627	6.1341589267285865	0.01051571723620991	27.153333333333336
84	0.0004048582995951	0.0007452844808844	0.0601639284365903	2	42	26	6.105263157894736	0.008806037894653536	18.74640522875817
85	0.0006072874493927	0.0004315456876704	0.0496991891184933	2	43	27.13725490196078	8.135190918472652	0.008800370652312702	19.033333333333335
86	0.0004048582995951	0.0004048582995951	0.0522104907151991	1	22	21.92156862745098	4.079463364293085	0.004625417045799212	18.026666666666667
87	0.0016194331983805	0.0035118432436856	0.0550847457627118	2	48	59.41176470588235	15.250773993808048	0.011398470759817458	40.05142857142857
88	0.0002024291497975	0	0.0496203141950259	1	21	3.0980392156862746	2.00515995872033	0.00030330603579011223	2.0214285714285714
89	0.0002024291497975	0	0.0522093871209799	1	21	19.84313725490196	3.075335397316821	0.004549590536851684	17.026666666666667
90	0.0006072874493927	0.0007535895542482	0.0530059980471474	2	43	39.29411764705882	8.191950464396285	0.00789462124915005	28.12
91	0.0006072874493927	0.0020760590862269	0.0580670945294684	2	43	50.62745098039216	8.332301341589268	0.01261556621750997	35.233333333333334
92	0.0002024291497975	0	0.0559323377226254	1	21	21.88235294117647	3.181630546955624	0.006464238096105666	15.7
93	0.0014170040485829	0.0042531817257057	0.0592454006859993	2	47	68.15686274509804	15.504643962848297	0.016514089947701066	38.306666666666665
94	0.0006072874493927	0.0120971452492811	0.0627174161440215	2	43	54.78431372549019	8.336429308565531	0.011620440704537573	37.84
95	0.0004048582995951	4.129032378944461e-06	0.048534627590069	2	42	16.313725490196077	6.060887512899896	0.001364877161055505	10.433333333333334
96	0.0004048582995951	0.0003852699027959	0.0594157054712964	2	42	16.19607843137255	6.057791537667698	0.001251137397634213	10.14
97	0.0018218623481781	0.0114415742868316	0.0621899942090288	2	49	78.4705882352941	18.434468524251805	0.007848043676069155	45.56
98	0.0004048582995951	0.0005687351811032	0.0601382937280872	2	42	13.88235294117647	6.04953560371517	0.0009099181073703367	8.013071895424837
99	0.0004048582995951	0.0004488731136206	0.0588789168186314	2	42	30.784313725490197	6.125902992776058	0.006596906278434941	22.085714285714285
100	0.0006072874493927	0.0016967610647611	0.055631883600982	2	43	31.33333333333333	7.144478844169246	0.006454634157194415	21.53333333333333
101	0.0002024291497975	0	0.05850446481442	1	21	17.764705882352942	3.0732714138286896	0.008947584472466108	16.54
102	0.0006072874493927	0.0020807674334355	0.0537219292045022	2	43	38.50980392156862	8.223942208462333	0.00782911525716117	24.42857142857143
103	0.0006072874493927	0.0003884340373834	0.0521922873745377	2	43	27.13725490196078	8.135190918472652	0.002426448286320898	16
104	0.0006072874493927	0.0125761905457607	0.0640767883779752	2	43	58.78431372549019	8.336429308565531	0.011449802851076737	40.44857142857143
105	0.0004048582995951	7.018273029398205e-05	0.0552937621025061	2	42	17.72549019607843	6.098039215686274	0.001364877161055505	10.133333333333333
106	0.0004048582995951	0.0001281102752208	0.0530247735176677	2	42	17.72549019607843	6.098039215686274	0.001364877161055505	11.242857142857144
107	0.0008097165991902	0.1774156421178843	0.0742165199362999	2	44	65.25490196078431	10.559339525283796	0.015543262706301863	38.618095238095236
108	0.0004048582995951	0.0009099705670226	0.0505696766202258	2	42	13.88235294117647	6.04953560371517	0.0009099181073703367	8
109	0.0004048582995951	0	0.0496961892881574	2	42	22.509803921568626	6.118679050567595	0.008414072327101077	17.5
110	0.0008097165991902	0.0004713056276403	0.0509593563028677	2	44	38.78431372549019	10.231166150670791	0.0031847133757961785	23.06666666666667
111	0.0006072874493927	0.0023701311701279	0.0592966030488536	2	43	29.882352941176467	8.154798761609907	0.008910527525497001	20.333333333333336
112	0.0006072874493927	0.0328719301530847	0.0629933308680072	2	43	40.86274509803921	8.180598555211558	0.00915650731749524	29.073333333333334
113	0.0002024291497975	0	0.0582155862215256	1	21	3.0980392156862746	2.00515995872033	0.00030330603579011223	2.085714285714286
114	0.0004048582995951	0.0004048582995951	0.0618133586926599	1	22	23.96078431372549	4.185758513931889	0.004056718228692751	16.35333333333333
115	0.0010121457489878	0.0060930377966895	0.0698598560377865	2	45	57.13725490196079	10.504643962848297	0.011213920533780428	30.459047619047617
116	0.0002024291497975	0	0.0652990006873579	1	21	16.705882352941174	3.150670794633643	0.0042134526749579475	10.673333333333334
117	0.0002024291497975	0	0.0652990006873579	1	21	16.705882352941174	3.150670794633643	0.0042134526749579475	10.673333333333334
118	0.0008097165991902	0.0002535660626922	0.0506064579577118	2	44	41.803921568627445	10.205366357069142	0.016370319288327394	33.64
119	0.0004048582995951	0.0002254912318716	0.0465681884597618	2	42	17.84313725490196	6.101135190918472	0.001364877161055505	10
120	0.0002024291497975	0	0.0526854656371315	1	21	3.0980392156862746	2.00515995872033	0.00030330603579011223	2.14
121	0.0004048582995951	0.0004048582995951	0.055614973262032	1	22	14.862745098039216	4.051599587203302	0.004710624451401271	12.533333333333333
122	0.0010121457489878	0.0029487805097998	0.0588880411977875	2	45	50.74509803921569	11.23219814241486	0.01488863094016539	35.32857142857143
123	0.0008097165991902	0.0031924188330199	0.0540185893931109	2	44	47.01960784313725	10.28998968008256	0.00828407431084634	28.963809523809523
124	0.0006072874493927	0.0002025892695684	0.0586552047589081	2	43	39.25490196078431	8.190918472652218	0.00705186533212011	26.260952380952382
125	0.0002024291497975	0	0.0624233923449208	1	21	20.47058823529412	3.091847265221878	0.004246284501061571	16.14
126	0.0002024291497975	0	0.0624233923449208	1	21	20.47058823529412	3.091847265221878	0.004246284501061571	16.14
127	0.0002024291497975	0	0.0624233923449208	1	21	20.47058823529412	3.091847265221878	0.004246284501061571	16.14
128	0.0016194331983805	0.0468782941231155	0.0665786139788134	2	48	60.15686274509802	14.321981424148603	0.008240856585745717	33.354285714285716
129	0.0004048582995951	0.0015302485473982	0.0513844681603528	2	42	20.039215686274503	6.106295149638802	0.0017060964513193814	12
130	0.0006072874493927	0.0001216071801813	0.0581224336121798	2	43	57.09803921568627	8.502579979360165	0.02088163379899133	37.695238095238096
131	0.0002024291497975	0	0.0544190709100322	1	21	15.137254901960784	3.056759545923633	0.0050475442733807566	13.56
132	0.0002024291497975	0	0.0571131279264697	1	21	17.490196078431374	3.0660474716202266	0.006464238096105666	14.693333333333333
133	0.0004048582995951	0.0002551058766072	0.0525057129191688	2	42	16.19607843137255	6.057791537667699	0.001251137397634213	10
134	0.0004048582995951	0.0014494278416477	0.0585620295181079	2	42	33.09803921568627	6.1341589267285865	0.006938125568698817	24.085714285714285
135	0.0004048582995951	0.000150376407754	0.0512448132780083	2	42	13.88235294117647	6.04953560371517	0.0009099181073703367	8.32857142857143
136	0.0006072874493927	0.0007834254077367	0.0495163634541171	2	43	28.745098039215684	8.177502579979361	0.0021610555050045497	16
137	0.0012145748987854	0.0091467027372837	0.0637090533917977	2	46	93.72549019607844	14.676986584107324	0.023495721665795576	62.66
138	0.0010121457489878	0.0010927202505958	0.0608374384236453	2	45	77.92156862745098	12.576883384932922	0.029416900094282758	52.9352380952381
139	0.0014170040485829	0.0064247950653039	0.0621391464043572	2	47	78.82352941176471	15.469556243550052	0.026861738252964104	53.73238095238095
140	0.0006072874493927	0.0044307003559513	0.0633308975295822	2	43	40.3921568627451	8.168214654282764	0.017935371663005434	33.04190476190476
141	0.0004048582995951	0	0.0630150266602035	2	42	23.64705882352941	6.095975232198143	0.00905644791901287	19.56857142857143
142	0.0008097165991902	0.0018341361419627	0.0602137955412537	2	44	40.66666666666666	9.282765737874096	0.007102025795437998	22.61904761904762
143	0.0004048582995951	0.0003830158971787	0.050895304032474	2	42	17.84313725490196	6.101135190918472	0.001364877161055505	10.3
144	0.0006072874493927	0.0013742206475779	0.0511254851228978	2	43	27.33333333333333	8.140350877192983	0.002274795268425842	16.195238095238096
145	0.0004048582995951	0.0004233071400932	0.0536851485578908	2	42	29.01960784313725	6.184726522187822	0.0069191971497908344	18.42857142857143
146	0.0004048582995951	0.0003167482921644	0.0462694116104377	2	42	23.37254901960784	6.141382868937048	0.00235062177737337	14
147	0.0006072874493927	3.6321795046032834e-05	0.0487987987987987	2	43	34.431372549019606	8.221878224974201	0.006385256850673473	22.880000000000003
148	0.0004048582995951	0	0.0532138355972552	2	42	30.509803921568626	6.1186790505675965	0.01921172902175585	32.46142857142857
149	0.0006072874493927	0.0022969028780152	0.0600017004530492	2	43	36.62745098039216	8.22703818369453	0.007253678813333054	22.61904761904762
150	0.0004048582995951	0.0005401436147623	0.0589358148413266	2	42	20.70588235294117	6.123839009287925	0.0018198362147406734	12.266666666666666
151	0.0004048582995951	0	0.0532138355972552	2	42	30.509803921568626	6.1186790505675965	0.01921172902175585	32.46142857142857
152	0.0014170040485829	0.0068144603129535	0.0567255356773763	2	47	72.54901960784312	15.357069143446852	0.014328111871255935	47.195238095238096
153	0.0014170040485829	0.0027786258007325	0.0566676225982219	2	47	65.33333333333333	15.325077399380802	0.012811581692305373	40.195238095238096
154	0.0004048582995951	0.0001631913803824	0.0539548701369623	2	42	25.725490196078432	6.098039215686274	0.0069191971497908344	18.92857142857143
155	0.0004048582995951	0.0001906560034395	0.0539985134012504	2	42	29.01960784313725	6.184726522187822	0.0069191971497908344	18.42857142857143
156	0.0008097165991902	0.0125438111431403	0.0599754756152342	2	44	64.7843137254902	10.336429308565531	0.015885710041164926	45.96380952380952
157	0.0002024291497975	0	0.0536810649280086	1	21	20.784313725490197	3.1527347781217747	0.006464238096105666	14.428571428571429
158	0.0002024291497975	0	0.0536291986017326	1	21	17.490196078431374	3.0660474716202266	0.006464238096105666	14.928571428571429
159	0.0002024291497975	0	0.0466777534205155	1	21	7.9607843137254894	3.025799793601651	0.0007961783439490446	6
160	0.0004048582995951	0.0005601896037967	0.0463897679572538	2	42	13.88235294117647	6.04953560371517	0.0009099181073703367	8
161	0.0004048582995951	0.0004048582995951	0.0515205873764131	1	22	12.352941176470589	4.038183694530443	0.001289050652107977	9
162	0.0008097165991902	0.0012374923681033	0.0543173496651896	2	44	24.039215686274503	8.082559339525282	0.0017819229602669094	13.095238095238095
163	0.0002024291497975	0	0.0515195127547295	1	21	10.274509803921568	3.034055727554179	0.001213224143160449	8
164	0.0002024291497975	0	0.0489967566924213	1	21	3.0980392156862746	2.00515995872033	0.00030330603579011223	2
165	0.0004048582995951	2.008307013581893e-06	0.042587675437084	2	42	13.88235294117647	6.04953560371517	0.0009099181073703367	8
166	0.0004048582995951	0	0.0526377478715809	2	42	27.68627450980392	6.149638802889577	0.009469910827987281	21.173333333333332
167	0.0004048582995951	0.0019854449721991	0.0549273380255067	2	42	22.784313725490197	6.125902992776058	0.002426448286320898	14
168	0.0006072874493927	0.0027270877059064	0.0549493331553597	2	43	32.549019607843135	8.17234262125903	0.003488019411586291	20
169	0.0008097165991902	0.0072138360444688	0.0581101269247509	2	44	36.90196078431372	10.181630546955624	0.0031847133757961785	22.233333333333334
170	0.0006072874493927	0.0108491316785593	0.0615975460734681	2	43	35.80392156862745	8.152734778121776	0.0043221110100090995	24.095238095238095
171	0.0004048582995951	0.0002917989521574	0.052264624043843	2	42	30.509803921568626	6.118679050567596	0.00545950864422202	23.46
172	0.0004048582995951	1.0340048729452078e-05	0.0538231897321914	2	42	30.50980392156863	6.118679050567595	0.007980768275056227	23.623809523809523
173	0.0008097165991902	0.0012464975940743	0.0549597258688976	2	44	35.725490196078425	10.20330237358101	0.00272975432211101	20.235238095238095
174	0.0004048582995951	0	0.0505691589550405	2	42	27.68627450980392	6.149638802889577	0.015032606711034676	26.240000000000002
175	0.0004048582995951	0.0002493630519639	0.0444704505558806	2	42	13.88235294117647	6.04953560371517	0.0009099181073703367	8
176	0.0006072874493927	0.0035079956297441	0.058556476180316	2	43	24.90196078431372	7.155830753353973	0.0019335759781619656	13.621428571428572
177	0.0006072874493927	0.0028747447503125	0.055991929908078	2	43	38.86274509803921	8.180598555211558	0.005800727934485897	28.026666666666667
178	0.0006072874493927	0.0105435637938034	0.0621641687744598	2	43	29.450980392156858	8.143446852425182	0.002767667576584774	18.44
179	0.0002024291497975	0	0.0553179100132135	1	21	7.9607843137254894	3.025799793601651	0.0007961783439490446	6.2
180	0.0004048582995951	0.0001853641455941	0.056852184320766	2	42	18.745098039215684	6.072239422084623	0.0018198362147406734	12.273333333333333
181	0.0002024291497975	0	0.0574779512717287	1	21	18.31372549019608	3.087719298245614	0.0037154989384288748	14.36
182	0.0002024291497975	0	0.0574779512717287	1	21	18.31372549019608	3.087719298245614	0.0037154989384288748	14.36
183	0.0014170040485829	0.0129336293755329	0.0609823842383991	2	47	59.56862745098039	14.305469556243551	0.008619989130483357	36.2
184	0.0004048582995951	1.9929600869701676e-05	0.0497216993950862	2	42	25.33333333333333	6.140350877192982	0.005930297796988305	17.866666666666667
185	0.0004048582995951	0.0003546216087638	0.0585086223232897	2	42	26	6.105263157894736	0.009402543526151276	20.54
186	0.0008097165991902	0.0015526484356988	0.052124000253234	2	44	32.23529411764705	10.1640866873065	0.002274795268425842	18.233333333333334
187	0.0004048582995951	0.0004027180571548	0.0618149056509334	2	42	32.431372549019606	6.2218782249742	0.004777070063694267	22.03333333333333
188	0.0004048582995951	8.370353854841635e-05	0.0531159950109672	2	42	18.666666666666664	6.0701754385964914	0.0019714892326357296	12.095238095238095
189	0.0004048582995951	0.0001253780416816	0.0511175496688741	2	42	16.313725490196077	6.060887512899896	0.001364877161055505	10.095238095238095
190	0.0006072874493927	0.0015743191396641	0.0567587752053771	2	43	31.84313725490196	8.15376676986584	0.0030330603579011226	20.366666666666667
191	0.0006072874493927	0.0016403296780346	0.0536158112376135	2	43	29.29411764705882	8.191950464396285	0.002426448286320898	16.633333333333333
192	0.0004048582995951	0.0020391384650745	0.0566156667239699	2	42	22.784313725490197	6.125902992776058	0.005323685725408081	14.29047619047619
193	0.0006072874493927	0.0020738388064833	0.0512799219382564	2	43	33.647058823529406	8.201238390092879	0.0033363663936912345	20.695238095238096
194	0.0004048582995951	0.0003187966739912	0.0522629652356065	2	42	28.07843137254902	6.107327141382869	0.0050045495905368526	21.126666666666665
195	0.0004048582995951	0.0009644741013878	0.0486426341857282	2	42	16.313725490196077	6.060887512899897	0.001364877161055505	10
196	0.0002024291497975	0	0.0540197707987052	1	21	7.9607843137254894	3.025799793601651	0.0007961783439490446	6.226666666666667
197	0.0012145748987854	0.0038687060902156	0.056197670185657	2	46	65.52941176470587	14.25077399380805	0.024282854988662405	52.88190476190476
198	0.0008097165991902	0.0078115567451988	0.0605251228267927	2	44	40.74509803921568	10.230134158926727	0.003677585683955111	24.455238095238094
199	0.0004048582995951	0.0026622356588249	0.0575120787007392	2	42	36.03921568627451	6.158926728586172	0.012308388867187794	30.86142857142857
200	0.0006072874493927	0.0020031876828024	0.0571038851448982	2	43	31.49019607843137	7.1186790505675965	0.010223159871130772	25.60142857142857
201	0.0004048582995951	0.0001755562338487	0.0576147045788528	2	42	20.70588235294117	6.123839009287925	0.0018198362147406734	12.133333333333333
202	0.0002024291497975	0	0.054931002657593	1	21	13.098039215686274	3.108359133126936	0.006579904551412434	9.628571428571428
203	0.0004048582995951	2.132306201899728e-05	0.0501181937159495	2	42	20.70588235294117	6.123839009287925	0.0019714892326357296	12.42142857142857
204	0.0014170040485829	0.0228892951338705	0.0658833571171363	2	47	106.31372549019608	15.74716202270382	0.021712309132776074	67.66666666666667
205	0.0004048582995951	0.0107335026816626	0.0657439446366782	2	42	28.19607843137255	6.215686274509803	0.005966061317319874	16.61904761904762
206	0.0010121457489878	0.0663210562205624	0.0701395692237793	2	45	87.96078431372548	12.683178534571724	0.017309355567487653	54.96666666666667
207	0.0004048582995951	4.468239141782688e-06	0.0584103861706907	2	42	30.274509803921568	6.217750257997936	0.0038671519563239307	18.885714285714286
208	0.0002024291497975	0	0.0550362637729921	1	21	7.9607843137254894	3.025799793601651	0.0007961783439490446	6.68
209	0.0008097165991902	0.0012143289836409	0.0527040146803085	1	24	14.15686274509804	6.036119711042311	0.0010236578707916288	9.14
210	0.0002024291497975	0	0.0500658761528326	1	21	5.176470588235294	2.0092879256965945	0.0009099181073703367	4
211	0.0002024291497975	0	0.0500658761528326	1	21	5.176470588235294	2.0092879256965945	0.0009099181073703367	4
212	0.0002024291497975	0	0.0500658761528326	1	21	5.176470588235294	2.0092879256965945	0.0009099181073703367	4
213	0.0004048582995951	0.0004063853924086	0.0531394210599916	2	42	16.313725490196077	6.060887512899897	0.004455263762748501	10.933333333333334
214	0.0006072874493927	0.0007886600291669	0.0560179620347901	2	43	27.33333333333333	8.140350877192983	0.008455568471811833	18.333333333333336
215	0.0004048582995951	0.0002082425708026	0.0473701874670374	2	42	13.88235294117647	6.04953560371517	0.0009099181073703367	8
216	0.0002024291497975	0	0.0500298761406102	1	21	7.9607843137254894	3.025799793601651	0.0007961783439490446	6.14
217	0.0006072874493927	0.0037043328582546	0.0526641223001641	2	43	28.19607843137255	7.137254901960784	0.0060798010807411665	18.633333333333333
218	0.0002024291497975	0	0.0451075641915336	1	21	7.9607843137254894	3.025799793601651	0.0007961783439490446	6
219	0.0002024291497975	0	0.0455786832004724	1	21	7.9607843137254894	3.025799793601651	0.0007961783439490446	6
220	0.0006072874493927	0.0006813705426907	0.0477548455701097	2	43	21.05882352941176	7.107327141382869	0.001478616924476797	11
221	0.0004048582995951	4.297058380356398e-05	0.0510599592760648	2	42	17.72549019607843	6.098039215686274	0.001364877161055505	10
222	0.0004048582995951	2.527461207569049e-06	0.0495228165851311	2	42	17.84313725490196	6.101135190918472	0.001364877161055505	10
223	0.0006072874493927	0.0004060742133652	0.0472379203840232	2	43	21.176470588235293	7.110423116615066	0.0014786169244767973	11.466666666666667
224	0.0004048582995951	5.3289861861316416e-05	0.0465063734442959	2	42	16.19607843137255	6.057791537667699	0.001251137397634213	10
225	0.0004048582995951	3.866332549956979e-06	0.0495327477640075	2	42	17.84313725490196	6.101135190918472	0.001364877161055505	10
226	0.0004048582995951	0.0004061015372702	0.0520937687838108	2	42	16.313725490196077	6.060887512899897	0.001364877161055505	10
227	0.0004048582995951	0.0005878342753359	0.0495889338379224	2	42	20.54901960784313	6.119711042311661	0.0019714892326357296	12
228	0.0006072874493927	0.0015861334253082	0.0520866282870458	2	43	26.431372549019606	8.169246646026831	0.0018198362147406734	14
229	0.0004048582995951	5.915625420958912e-06	0.0495476520029688	2	42	20.54901960784313	6.119711042311661	0.0019714892326357296	12
230	0.0004048582995951	5.0460557318076096e-05	0.050894255336685	2	42	16.313725490196077	6.060887512899896	0.001364877161055505	10.466666666666667
231	0.0004048582995951	0.0014475844607682	0.0545753836295944	2	42	25.80392156862745	6.100103199174408	0.006572673388900099	20.32857142857143
232	0.0002024291497975	0	0.0537441387338577	1	21	3.0980392156862746	2.00515995872033	0.00030330603579011223	2
233	0.0004048582995951	0.0004048582995951	0.0567959713950654	1	22	14.549019607843135	4.095975232198142	0.001440703670003033	9.133333333333333
234	0.0002024291497975	0	0.0624233923449208	1	21	20.47058823529412	3.091847265221878	0.004246284501061571	16.14
235	0.0006072874493927	0.0010506081250458	0.0553439390544476	2	43	17.215686274509803	7.058823529411764	0.0010236578707916288	9
236	0.0002024291497975	0	0.0524421702990477	1	21	7.9607843137254894	3.025799793601651	0.0007961783439490446	6
237	0.0006072874493927	0.0086787171379483	0.0509993392798149	2	43	30.54901960784313	7.146542827657378	0.006491830833620781	21.54
238	0.0006072874493927	0.0033989213044784	0.0491948574444566	2	43	29.76470588235294	8.151702786377708	0.005223528253868183	18.983809523809526
239	0.0008097165991902	0.0050114743435934	0.0517234158395108	2	44	51.74509803921569	9.338493292053665	0.01483996901498065	33.230476190476196
240	0.0004048582995951	0.0060395343855662	0.0487631532189603	2	42	33.09803921568627	6.239422084623323	0.006412421434436262	22.15714285714286
241	0.0012145748987854	0.0074485313057479	0.0512410924517929	2	46	57.56862745098039	12.410732714138284	0.014032399769692136	36.097142857142856
242	0.0004048582995951	0	0.0446396298705992	2	42	30.392156862745097	6.220846233230134	0.012251258769510977	21.873333333333335
243	0.0004048582995951	4.6997116508310975e-06	0.0446650572779631	2	42	20.980392156862745	6.078431372549019	0.0047685692001830145	14.86
244	0.0002024291497975	0	0.0427742661702311	1	21	7.9607843137254894	3.025799793601651	0.0007961783439490446	6.2
245	0.0010121457489878	0.0016835168695259	0.0467568360576604	2	45	61.88235294117647	12.260061919504643	0.02214749822030667	50.45333333333333
246	0.0006072874493927	0.0004306979635194	0.0446852583875315	2	43	26.862745098039216	7.102167182662539	0.005966061317319874	19.053333333333335
247	0.0002024291497975	0	0.0445277712678697	1	21	3.0980392156862746	2.00515995872033	0.0003791325447376403	3.04
248	0.0012145748987854	0.001650647273506	0.0488789503888548	3	66	171.9607843137255	20.08255933952528	0.14030354909248752	121.63714285714285
249	0.0004048582995951	0.0004048582995951	0.0466024546475099	1	22	33.450980392156865	5.2218782249742	0.026416942056019216	25.98
250	0.0010121457489878	0.0018253347323208	0.0466442572799033	2	45	53.96078431372548	12.262125902992777	0.024835919852802802	44.133333333333326
251	0.0012145748987854	0.0090049098575139	0.0489118596407849	2	46	52.50980392156862	13.250773993808048	0.016825278342012563	37.973333333333336
252	0.0006072874493927	0.0375238022721082	0.0495774874049095	2	43	35.37254901960784	8.141382868937049	0.010412726143499593	27.563809523809525
253	0.0006072874493927	0.0019910989316403	0.0512703420790435	2	43	43.33333333333333	8.298245614035087	0.010328235315944933	31.713333333333335
254	0.0006072874493927	0.0089273653506866	0.0539873009628099	2	43	41.68627450980392	8.254901960784313	0.008240856585745715	28.72190476190476
255	0.0002024291497975	0	0.0410414901217951	1	21	3.0980392156862746	2.00515995872033	0.00030330603579011223	2.1866666666666665
256	0.0012145748987854	0.0008660539145773	0.0447099285003167	2	46	54.431372549019606	13.22394220846233	0.02599624798453247	43.49333333333333
257	0.0006072874493927	0.0037718501815562	0.0513892789896909	2	43	41.01960784313726	8.237358101135191	0.008646469827217921	30.24095238095238
258	0.0004048582995951	0.0004048582995951	0.0427976123437324	1	22	17.45098039215686	4.067079463364292	0.00805493858565224	17.233333333333334
259	0.0010121457489878	0.0017521430626577	0.0426163322348556	2	45	42.90196078431372	11.208462332301345	0.00998926383288078	27.766666666666666
260	0.0008097165991902	0.0008258563093869	0.0427003198202091	2	44	45.725490196078425	10.25593395252838	0.01041344272154699	33.63333333333333
261	0.0006072874493927	0.0012219163115894	0.0445844351585274	2	43	27.29411764705882	8.139318885448915	0.002426448286320898	17.173333333333336
262	0.0004048582995951	0.0003148894886603	0.0395004077977323	2	42	20.15686274509804	6.109391124871001	0.0017060964513193814	13.933333333333334
263	0.0004048582995951	0	0.0408747528070364	2	42	20.54901960784313	6.119711042311661	0.008345411598627533	16.433333333333334
264	0.0002024291497975	0	0.037896222651815	1	21	10.274509803921568	3.034055727554179	0.0035310140944301953	8.7
265	0.0004048582995951	2.049292871001932e-07	0.0393512617894468	2	42	20.54901960784313	6.119711042311661	0.004427349909919139	13.54
266	0.0004048582995951	0.0002755053722115	0.0409533678756476	2	42	18.823529411764703	6.074303405572755	0.0019714892326357296	12.806666666666668
267	0.0002024291497975	0	0.0446408400430142	1	21	7.9607843137254894	3.025799793601651	0.0007961783439490446	6.06
268	0.0006072874493927	0.004848381017646	0.0467263199712453	2	43	26.70588235294117	7.150670794633642	0.002843494085532302	15.348571428571429
269	0.0002024291497975	0	0.0446376130623751	1	21	17.215686274509803	3.0588235294117645	0.00291932059447983	14.26
270	0.0002024291497975	0	0.0446376130623751	1	21	17.215686274509803	3.0588235294117645	0.00291932059447983	14.26
271	0.0004048582995951	0.0004048582995951	0.0446384197637958	1	22	19.294117647058822	4.062951496388028	0.002995147103427358	15.26
272	0.0002024291497975	0	0.0446376130623751	1	21	17.215686274509803	3.0588235294117645	0.00291932059447983	14.26
273	0.0014170040485829	0.0028319588042949	0.0467227844509599	2	47	43.41176470588235	11.199174406604746	0.0038292387018501665	22.72
274	0.0002024291497975	0	0.0446376130623751	1	21	17.215686274509803	3.0588235294117645	0.00291932059447983	14.26
275	0.0004048582995951	0.0004048582995951	0.0444484434047147	1	22	14.392156862745097	4.091847265221878	0.001440703670003033	9
276	0.0004048582995951	0.0001055294556159	0.0466817232548689	2	42	23.01960784313725	6.132094943240453	0.0052099459619867885	15.68
277	0.0006072874493927	0.0004011344416924	0.0467285299431501	2	43	41.88235294117647	8.207430340557275	0.013412954675297092	32.28666666666667
278	0.0010121457489878	1.9838283166600404e-06	0.0487597840356124	4	85	229.1372549019608	24.353973168214655	0.20279788841108282	152.31714285714284
279	0.0012145748987854	0.0008507982298925	0.0488784667596742	3	66	205.5686274509804	23.28482972136223	0.17319245394291544	144.4038095238095
280	0.0004048582995951	0	0.0408747528070364	2	42	20.54901960784313	6.119711042311661	0.008345411598627533	16.433333333333334
281	0.0010121457489878	0.0015587352959112	0.0512309957895173	4	85	224.31372549019608	23.37874097007224	0.18392288306519144	147.3
282	0.0002024291497975	0	0.0512166547437612	1	21	25.49019607843137	3.223942208462332	0.008963358154889427	20.873333333333335
283	0.0016194331983805	0.0147039415926806	0.0539808116790873	2	48	141.13725490196077	20.964912280701757	0.0654863585816797	94.66095238095237
284	0.0010121457489878	0.0768363318970184	0.0569938621994554	2	45	86.86274509803921	12.706914344685243	0.024585923221937728	58.56380952380953
285	0.0002024291497975	0	0.0425572239595447	1	21	3.0980392156862746	2.00515995872033	0.00030330603579011223	2
286	0.0004048582995951	0.0020679599122926	0.0444620452540816	2	42	27.68627450980392	6.149638802889577	0.0059996751035092475	19.633333333333333
287	0.0002024291497975	0	0.0465585327464821	1	21	7.9607843137254894	3.025799793601651	0.0007961783439490446	6.2
288	0.0004048582995951	0	0.0466358907549538	2	42	32.86274509803921	6.180598555211558	0.016087012055826085	29.64
289	0.0006072874493927	0.0007959231690776	0.0488316001739749	2	43	29.137254901960784	7.109391124871001	0.005692069599434745	20.46666666666667
290	0.0002024291497975	0	0.0446335799925911	1	21	7.9607843137254894	3.025799793601651	0.0007961783439490446	6.26
291	0.0006072874493927	0.0008089788537567	0.0467183658029128	2	43	29.01960784313725	7.158926728586172	0.003184713375796178	17.777142857142856
292	0.0002024291497975	0	0.0467241102083668	1	21	15.607843137254903	3.069143446852425	0.005468172962829153	13.22
293	0.0002024291497975	0	0.0365133451102422	1	21	3.0980392156862746	2.00515995872033	0.00030330603579011223	2.466666666666667
294	0.0010121457489878	1.903801948558505e-06	0.0487501603623696	4	85	206.90196078431373	23.18369453044376	0.17609692254451492	134.5609523809524
295	0.0006072874493927	0.0004004966373605	0.0512214342001576	2	43	71.84313725490196	10.473684210526317	0.044183602557449284	52.42666666666666
296	0.0006072874493927	0.0008095526557606	0.0393885996316288	2	43	29.56862745098039	7.148606811145511	0.007806710986454277	19.866666666666667
297	0.0012145748987854	0.0048823856232097	0.0490137714807318	2	46	62.4313725490196	13.301341589267285	0.015872332860779142	44.03714285714286
298	0.0010121457489878	0.0164079870392526	0.0515001772273305	2	45	76.27450980392157	12.48090815273478	0.018510388918461775	52.20190476190477
299	0.0004048582995951	0.0004048582995951	0.0378968040873314	1	22	10.03921568627451	4.029927760577915	0.0035760931293779435	7.466666666666667
300	0.0002024291497975	0	0.0464840552162825	1	21	36.70588235294117	5.207430340557275	0.03318504510574403	26.68
301	0.0010121457489878	0.0004048582995951	0.0487496792784258	4	85	200.86274509803923	22.15686274509804	0.1767293314258015	129.08380952380952
302	0.0004048582995951	0.0004048582995951	0.0514261919633562	1	22	23.96078431372549	4.185758513931889	0.009023410981413635	16.34
303	0.0002024291497975	0	0.0488562301583377	1	21	29.96078431372549	4.192982456140351	0.014524686263880373	22.163809523809523
304	0.0012145748987854	0.0041130737466065	0.0513652338469856	3	66	183.2549019607843	19.26831785345717	0.14039354370728713	128.82380952380953
305	0.0008097165991902	0.0063172242437821	0.0540919343888925	2	44	84.15686274509804	11.64499484004128	0.029438332053666354	55.338095238095235
306	0.0002024291497975	0	0.048911375360152	1	21	3.0980392156862746	2.00515995872033	0.00030330603579011223	2.1904761904761907
307	0.0008097165991902	0.0008096346274754	0.0393885996316288	2	44	29.52941176470588	8.146542827657377	0.00770013700350697	17.633333333333333
308	0.0006072874493927	0.001214247011926	0.0429117442668519	1	23	20.392156862745097	5.0701754385964914	0.004930221619722472	15.746666666666666
309	0.0006072874493927	0.0005752455747945	0.0466574736961408	2	43	35.45098039215686	8.143446852425182	0.013427286236245062	30.753333333333334
310	0.0008097165991902	0.0033796556492677	0.0489079856642179	2	44	32.90196078431372	10.128998968008254	0.005820140923804006	22.94
311	0.0006072874493927	0	0.0466055322842371	3	63	131.2156862745098	13.841073271413828	0.12642338815466114	96.88
312	0.0016194331983805	0.0002067616633295	0.0488712134702518	4	88	302.90196078431376	33.85861713106295	0.2365516323339333	194.45428571428573
313	0.0006072874493927	0.0013106582852905	0.0489312387329384	2	43	22.235294117647054	7.113519091847264	0.0016681831968456172	12.423809523809524
314	0.0006072874493927	0.0044249165364941	0.0514422576278246	2	43	41.01960784313725	8.28998968008256	0.01019872187010032	25.62
315	0.0014170040485829	0.0480217257029654	0.0542124381330728	2	47	90.35294117647058	15.642930856553146	0.021785465475649062	56.78380952380952
316	0.0004048582995951	0.0168830508810481	0.0562655185767329	2	42	27.450980392156858	6.14344685242518	0.004094631483166515	18.866666666666667
317	0.0006072874493927	0.0165555510043394	0.0536158112376135	2	43	29.450980392156865	8.14344685242518	0.002616014558689718	18.406666666666666
318	0.0008097165991902	0.001662637194744	0.0446210821064041	2	44	39.84313725490196	10.206398348813208	0.018619448511123595	33.07333333333333
319	0.0004048582995951	0.0012729300004418	0.0427846391020422	2	42	22.627450980392155	6.121775025799793	0.005323685725408081	17.54
320	0.0006072874493927	0.0008851073148454	0.041093383466152	2	43	26.7843137254902	8.178534571723425	0.006910375170965335	17.941904761904762
321	0.0004048582995951	0.0010229353794042	0.0466424956567716	2	42	28.15686274509804	6.109391124871001	0.009881940580866897	24.813333333333333
322	0.0002024291497975	0	0.037896222651815	1	21	10.274509803921568	3.034055727554179	0.0035310140944301953	8.7
323	0.0002024291497975	0	0.0427328246916143	1	21	7.9607843137254894	3.025799793601651	0.0007961783439490446	6.228571428571429
324	0.0006072874493927	0.000405432101599	0.0446400332541138	2	43	31.098039215686278	7.108359133126935	0.003829238701850167	21.72
325	0.0004048582995951	0.0004048582995951	0.0466499834741961	1	22	10.03921568627451	4.029927760577915	0.0008720048528965727	7
326	0.0006072874493927	0.0008096346274754	0.0491821231942494	1	23	14.882352941176473	5.053663570691434	0.004124043874129027	10.423809523809524
327	0.0002024291497975	0	0.0468770757814427	1	21	4.137254901960785	2.007223942208462	0.0005686988171064605	3.2333333333333334
328	0.0004048582995951	0.0015695180172089	0.0487838598500933	2	42	18.627450980392155	6.069143446852426	0.0017060964513193814	12.557142857142857
329	0.0006072874493927	0.0011907438003734	0.0465475652042816	2	43	20.588235294117645	7.070175438596491	0.001554443433424325	12.4
330	0.0004048582995951	0.0004048582995951	0.0393870293887834	1	22	14.392156862745097	4.091847265221878	0.0040482173651814985	9.7
331	0.0006072874493927	2.450954273718311e-06	0.0448296202187032	2	43	40.11764705882353	8.213622291021672	0.01291936578909076	29.406666666666666
332	0.0004048582995951	0.0002240501729469	0.0468979921203778	2	42	20.15686274509804	6.109391124871001	0.004910222816433669	12.606666666666666
333	0.0008097165991902	0.0008202929021121	0.0426159645959678	2	44	39.37254901960783	10.194014447884417	0.010593042283290588	28.07333333333333
334	0.0008097165991902	0.0006101818474128	0.0467289719626168	2	44	38.11764705882352	9.18782249742002	0.010037176488998946	25.38666666666667
335	0.0008097165991902	0.0080575112417158	0.0513193434448369	2	44	36.47058823529412	9.17234262125903	0.006423170105147237	22.623809523809523
336	0.0008097165991902	0.0355293981749016	0.0520465679818785	2	44	56.62745098039216	10.332301341589268	0.01519477059712592	38.36380952380952
337	0.0004048582995951	0.0004048582995951	0.0488156763540421	1	22	12.509803921568627	4.042311661506708	0.001440703670003033	9.233333333333333
338	0.0002024291497975	0	0.0465440566819929	1	21	3.0980392156862746	2.00515995872033	0.00030330603579011223	2
339	0.0008097165991902	0.0032352596413081	0.0410009544756608	2	44	34.19607843137255	9.165118679050568	0.0077895458043358914	21.633333333333333
340	0.0004048582995951	0.0036378227328877	0.0427476159983385	2	42	20.54901960784313	6.119711042311661	0.004427349909919139	12.7
341	0.0008097165991902	4.600233119750175e-05	0.0446719236055849	2	44	39.647058823529406	10.253869969040249	0.012679053239433358	25.306666666666665
342	0.0004048582995951	0.0002419876319564	0.0467417941657914	2	42	30.66666666666667	6.175438596491228	0.009881940580866897	22.9
343	0.0004048582995951	0.0008108120275509	0.0466451381413706	2	42	22.509803921568626	6.118679050567595	0.002426448286320898	17.066666666666666
344	0.0004048582995951	0.0008108120275509	0.0466451381413706	2	42	22.509803921568626	6.118679050567595	0.002426448286320898	17.066666666666666
345	0.0004048582995951	0.0040412055416158	0.0446489095362478	2	42	16.19607843137255	6.057791537667698	0.001251137397634213	10.293333333333333
346	0.0002024291497975	0	0.0425693259569481	1	21	10.274509803921568	3.034055727554179	0.001213224143160449	8.233333333333333
347	0.0002024291497975	0	0.0425693259569481	1	21	10.274509803921568	3.034055727554179	0.001213224143160449	8.233333333333333
348	0.0002024291497975	0	0.0392718022100326	1	21	12.313725490196076	3.087719298245614	0.00397239085623397	9.54
349	0.0008097165991902	0.0005340882694065	0.04087678215323	2	44	33.333333333333336	9.1671826625387	0.009135140740149992	21.473333333333336
350	0.0008097165991902	0.0056425453705954	0.0465146935585623	2	44	31.882352941176467	9.15686274509804	0.002426448286320898	18.506666666666668
351	0.0008097165991902	0.0019737715494367	0.0444616450808679	2	44	33.882352941176464	8.208462332301341	0.006006124305935834	20.8
352	0.0012145748987854	0.0024323275677161	0.0448328750215542	2	46	47.647058823529406	11.233230134158926	0.013430152548434651	29.94
353	0.0006072874493927	0.002374969278998	0.0469024448136719	2	43	31.6078431372549	7.149638802889577	0.005840139727092808	20.98
354	0.0010121457489878	0.0019484547662112	0.0466918714555765	2	45	56.19607843137255	12.32094943240454	0.017427590945308394	37.593333333333334
355	0.0004048582995951	0.0023143837225751	0.0489414189048614	2	42	27.529411764705884	6.198142414860681	0.00874740925884357	18.383809523809525
356	0.0004048582995951	0.0004048582995951	0.0444784585603025	1	22	10.03921568627451	4.029927760577915	0.0008720048528965727	7
357	0.0002024291497975	0	0.0411464363354684	1	21	4.196078431372549	2.0103199174406603	0.0005686988171064605	3.0933333333333333
358	0.0002024291497975	0	0.0446355964363807	1	21	7.9607843137254894	3.025799793601651	0.0007961783439490446	6.06
359	0.0008097165991902	0.001064687050404	0.0466499834741961	2	44	88.35294117647058	12.538699690402478	0.07300139223619811	72.91333333333334
360	0.0006072874493927	0.0006085189610195	0.0467205750224618	2	43	26.70588235294117	7.150670794633642	0.002843494085532302	15.581904761904763
361	0.0010121457489878	0.0106860122878388	0.0490045334153382	2	45	63.49019607843136	12.302373581011352	0.007582650894752805	43.62380952380953
362	0.0002024291497975	0	0.0487439070116235	1	21	18.19607843137255	3.137254901960784	0.0050475442733807566	14.157142857142857
363	0.0002024291497975	0	0.0487439070116235	1	21	18.19607843137255	3.137254901960784	0.0050475442733807566	14.157142857142857
364	0.0004048582995951	1.4891528195947378e-06	0.0487482360835627	2	42	28.862745098039216	6.180598555211558	0.0061849419075936775	22.59428571428571
365	0.0004048582995951	0	0.0512288706833972	2	42	46.27450980392157	6.375644994840041	0.014010902428270184	35.03047619047619
366	0.0004048582995951	0	0.0445663352759684	2	42	25.803921568627448	6.152734778121774	0.017709530403753258	24.07333333333333
367	0.0004048582995951	0	0.0446005362898493	2	42	26.039215686274503	6.106295149638802	0.011979416785768044	23.92
368	0.0004048582995951	0	0.0408757674549456	2	42	27.68627450980392	6.149638802889577	0.008607188798687711	21.173333333333332
369	0.0006072874493927	1.1748565558131502e-06	0.0445832280423089	2	43	35.2156862745098	8.189886480908154	0.018964250691624465	31.046666666666667
370	0.0004048582995951	0	0.0446699038783242	2	42	26	6.105263157894736	0.009028534066183508	22.32
371	0.0002024291497975	0	0.0427313461239036	1	21	3.0980392156862746	2.00515995872033	0.00030330603579011223	2.0285714285714285
372	0.0002024291497975	0	0.0446432605847001	1	21	10.431372549019608	3.038183694530444	0.00397239085623397	8.8
373	0.0002024291497975	0	0.04290950784358	1	21	15.137254901960784	3.056759545923633	0.00462691558393236	12.746666666666666
374	0.0002024291497975	0	0.0427627877182503	1	21	10.431372549019608	3.038183694530444	0.00397239085623397	10.266666666666666
375	0.0002024291497975	0	0.0466314885261995	1	21	15.137254901960784	3.056759545923633	0.005468172962829153	14.54
376	0.0002024291497975	0	0.0425847384572945	1	21	3.0980392156862746	2.00515995872033	0.00030330603579011223	2
377	0.0008097165991902	0.0004060135330049	0.0446727315476298	2	44	35.49019607843137	9.171310629514965	0.01310183166302395	24.62
378	0.0002024291497975	0	0.0468770757814427	1	21	4.137254901960785	2.007223942208462	0.0005686988171064605	3.2333333333333334
379	0.0002024291497975	0	0.0378947691410774	1	21	3.0980392156862746	2.00515995872033	0.00030330603579011223	2.2333333333333334
380	0.0004048582995951	0	0.0446029524626427	2	42	28.70588235294117	6.123839009287925	0.016752318145254623	28.193333333333335
381	0.0002024291497975	0	0.0408747528070364	1	21	12.784313725490197	3.0474716202270384	0.004634797942453742	11.633333333333333
382	0.0012145748987854	0.0049287158475275	0.069440539780714	2	46	63.29411764705882	14.455108359133124	0.017131450689992268	38.857142857142854
383	0.0008097165991902	0.0482210356497024	0.0745514087801638	2	44	73.33333333333333	10.666666666666668	0.023924437825260964	46.88333333333333
384	0.0002024291497975	0	0.0598432446183478	1	21	17.960784313725487	3.1310629514963884	0.00272975432211101	12
385	0.0012145748987854	0.0013065726925608	0.0636515912897822	2	46	40.0392156862745	12.212590299277606	0.002502274795268426	20.333333333333336
386	0.0002024291497975	0	0.0598432446183478	1	21	17.960784313725487	3.1310629514963884	0.00272975432211101	12
387	0.0002024291497975	0	0.0545747807065997	1	21	12.784313725490197	3.0474716202270384	0.004634797942453742	10.606666666666667
388	0.0004048582995951	0.0003733918227369	0.062937152030169	2	42	40.74509803921569	6.282765737874097	0.012992556363416778	28.833333333333332
389	0.0002024291497975	0	0.0611848053604825	1	21	12.784313725490197	3.0474716202270384	0.0020852289960570213	10.14
390	0.0010121457489878	0.0041925548612799	0.0651715039577836	2	45	41.05882352941176	11.159958720330238	0.006989719188111504	26.14
391	0.0010121457489878	0.0657563472745904	0.0696746167190871	2	45	64.74509803921568	12.335397316821464	0.014090311827454705	43.506666666666675
392	0.0010121457489878	0.1316424179974361	0.074770315881881	2	45	92.94117647058825	12.814241486068113	0.034247820549969984	58.18269841269841
393	0.0006072874493927	0.0012994000738151	0.0611969327205381	2	43	32.82352941176471	8.126934984520123	0.006881712049069398	23.68
394	0.0010121457489878	0.0371083527154567	0.0707128542799885	2	45	59.05882352941177	12.343653250773992	0.012199665150098293	39.035555555555554
395	0.0016194331983805	0.1034330135565203	0.0732839828509546	2	48	79.56862745098039	14.674922600619194	0.018752405117747936	41.85818181818182
396	0.0002024291497975	0	0.0682810858627743	1	21	25.176470588235293	3.215686274509804	0.006274350708422599	16.9
397	0.0002024291497975	0	0.0682810858627743	1	21	25.176470588235293	3.215686274509804	0.006274350708422599	16.9
398	0.0002024291497975	0	0.0682810858627743	1	21	25.176470588235293	3.215686274509804	0.006274350708422599	16.9
399	0.0002024291497975	0	0.0682810858627743	1	21	25.176470588235293	3.215686274509804	0.006274350708422599	16.9
400	0.0002024291497975	0	0.063367454270248	1	21	20.784313725490197	3.1527347781217747	0.0060332888896986216	14.606666666666667
401	0.0014170040485829	0.0615227795085152	0.0676536243991289	2	47	64.07843137254902	14.318885448916406	0.012203248040335285	39.07333333333334
402	0.0002024291497975	0	0.063367454270248	1	21	20.784313725490197	3.1527347781217747	0.0060332888896986216	14.606666666666667
403	0.0002024291497975	0	0.0576712040906862	1	21	12.784313725490197	3.0474716202270384	0.004634797942453742	11.866666666666667
404	0.0010121457489878	0.0013203492076098	0.0611999653117605	2	45	43.21568627450981	11.21671826625387	0.010585876502816602	27.706666666666667
405	0.0004048582995951	0.0016628828991096	0.0651508757121755	2	42	28.352941176470587	6.114551083591332	0.009690941152403279	22.4
406	0.0002024291497975	0	0.0565269132186012	1	21	10.431372549019608	3.038183694530444	0.001364877161055505	8
407	0.0008097165991902	0.0005115740459566	0.0599129200878076	2	44	29.176470588235293	9.110423116615069	0.0023885350318471337	17
408	0.0004048582995951	0.000311037450398	0.0612083064875848	2	42	30.509803921568626	6.171310629514965	0.004170457992114043	20.28
409	0.0002024291497975	0	0.061275877894789	1	21	7.9607843137254894	3.025799793601651	0.0007961783439490446	6.066666666666666
410	0.0006072874493927	0.0405369822939686	0.0652748414376321	2	43	34.666666666666664	7.202270381836945	0.006943206997068958	21.60666666666667
411	0.0004048582995951	0.0004471018471431	0.0550013360648436	2	42	13.88235294117647	6.04953560371517	0.0009099181073703367	8
412	0.0014170040485829	0.0022679212288705	0.0643128677810758	2	47	57.88235294117648	15.339525283797729	0.004208371246587807	34.06666666666667
413	0.0004048582995951	0.0015123319829995	0.0673042862203329	2	42	34.23529411764706	6.21671826625387	0.005497421898695784	23.473333333333333
414	0.0002024291497975	0	0.0604273953835427	1	21	21.058823529411764	3.1599587203302377	0.003980891719745223	15.2
415	0.0010121457489878	0.0010192876204007	0.0593757136504044	2	45	42.3921568627451	11.195046439628484	0.009658760522308704	26.706666666666667
416	0.0002024291497975	0	0.056048469445642	1	21	12.784313725490197	3.0474716202270384	0.004634797942453742	10.606666666666667
417	0.0002024291497975	0	0.0643933468898274	1	21	7.9607843137254894	3.025799793601651	0.0007961783439490446	6.233333333333333
418	0.0006072874493927	0.002654800104636	0.0678963138074163	2	43	33.21568627450981	8.137254901960784	0.003980891719745223	22.666666666666668
419	0.0008097165991902	0.0956248689736029	0.0734648959743021	2	44	73.45098039215685	10.617131062951495	0.020270335761774116	45.874848484848485
420	0.0006072874493927	0.0018877447328921	0.0688242751856444	2	43	27.098039215686278	7.160990712074304	0.005437425488829373	15.65
421	0.0006072874493927	0.0120705963276493	0.064039408866995	2	43	23.49019607843137	7.118679050567595	0.0019335759781619656	13.066666666666666
422	0.0004048582995951	0.0009995870721547	0.0612075481049201	2	42	28.15686274509804	6.109391124871001	0.0067200269385107635	20.74666666666667
423	0.0006072874493927	0.0024917668460183	0.0672923676288294	2	43	29.843137254901954	8.153766769865841	0.002881407340006066	18.813333333333333
424	0.0008097165991902	0.0676904103833372	0.0721209997664097	2	44	51.5686274509804	10.304437564499484	0.012309822023282593	34.72380952380952
425	0.0012145748987854	0.2049539625669149	0.0757796560769454	2	46	70.94117647058823	14.55108359133127	0.021241912272239896	41.69
426	0.0004048582995951	0.1304038492933683	0.0758192003683524	2	42	27.607843137254896	6.200206398348813	0.0063437607059627175	18.133333333333333
427	0.0004048582995951	1.2978854849678906e-07	0.058566195212747	2	42	16.313725490196077	6.060887512899896	0.001364877161055505	11.780952380952382
428	0.0006072874493927	0.0004812948620488	0.0649478707879202	2	43	35.25490196078431	8.243550051599588	0.006798719759647886	22.96666666666667
429	0.0010121457489878	0.0011394448298666	0.0577244417438857	2	45	44.70588235294117	11.20330237358101	0.00999997981257258	28.506666666666668
430	0.0010121457489878	0.00082178227732	0.0589442535318824	2	45	43.09803921568627	11.213622291021672	0.006454634157194416	27.333333333333336
431	0.0004048582995951	0.0004607139740825	0.0622542595019659	2	42	25.803921568627448	6.152734778121774	0.006085533705120353	16.346666666666668
432	0.0002024291497975	0	0.0556638534260313	1	21	15.137254901960784	3.109391124871001	0.0020852289960570213	10.14
433	0.0002024291497975	0	0.0602828657546951	1	21	10.274509803921568	3.034055727554179	0.001213224143160449	8.066666666666666
434	0.0008097165991902	0.0083352745336954	0.0641491793060461	2	44	39.17647058823529	8.217750257997935	0.007360252796280362	23.70666666666667
435	0.0006072874493927	0.0008630120237843	0.0663630623732183	2	43	43.41176470588235	8.24767801857585	0.011544391153333328	29.60666666666667
436	0.0004048582995951	5.085038858120709e-05	0.0592645912062863	2	42	18.666666666666664	6.0701754385964914	0.0018198362147406734	12.058181818181819
437	0.0006072874493927	0.0017074509741003	0.0604133545310015	2	43	27.09803921568627	8.134158926728585	0.0021610555050045497	16.066666666666666
438	0.0006072874493927	0.0133229510620081	0.0642568191573771	2	43	42.23529411764705	8.269349845201239	0.0077393853410180026	26.60666666666667
439	0.0002024291497975	0	0.0517597259039616	1	21	7.9607843137254894	3.025799793601651	0.0007961783439490446	6.14
440	0.0006072874493927	0.0004098478398091	0.0545844290733906	2	43	26.666666666666668	7.097007223942208	0.005544716049824079	17.60666666666667
441	0.0006072874493927	0.0007014923856289	0.0576900618941959	2	43	21.96078431372549	7.078431372549019	0.0018198362147406736	13.606666666666666
442	0.0006072874493927	0.0003868103454731	0.0630826203549993	2	43	31.52941176470588	8.198142414860682	0.00272975432211101	19.18095238095238
443	0.0004048582995951	0.0013012948786908	0.0630681237871514	2	42	23.45098039215686	6.090815273477812	0.005544716049824079	16.80666666666667
444	0.0004048582995951	0.0007509532211251	0.0651947263537143	2	42	38.98039215686274	6.288957688338494	0.00861855597438856	25.9
445	0.0004048582995951	1.8275458148238992e-05	0.0614902038885707	2	42	30.15686274509803	6.214654282765738	0.003639672429481347	18.733333333333334
446	0.0006072874493927	0.042918640810514	0.0745277895117977	2	43	55.92156862745098	8.524251805985553	0.01825594991935201	35.68333333333334
447	0.0002024291497975	0	0.0534377569122928	1	21	7.9607843137254894	3.025799793601651	0.0007961783439490446	6
448	0.0006072874493927	0.0006966548322589	0.0564539169190332	2	43	17.2156862745098	7.0588235294117645	0.0010236578707916288	9
449	0.0004048582995951	2.8587310265894265e-06	0.0570241255915964	2	42	23.45098039215686	6.090815273477812	0.005544716049824079	16.863809523809525
450	0.0006072874493927	0.0011797374414948	0.062035362668274	2	43	28.274509803921564	8.112487100103198	0.00272975432211101	18
451	0.0004048582995951	8.480049918023792e-05	0.0604288737476911	2	42	29.29411764705882	6.191950464396284	0.004435850773430392	20
452	0.0004048582995951	0.0005180484888797	0.0584179842247791	2	42	16.313725490196077	6.060887512899897	0.001364877161055505	10
453	0.0006072874493927	0.0001989820533383	0.064936772090333	2	43	37.68627450980392	8.254901960784313	0.01034406541502605	25.766666666666666
454	0.0006072874493927	0.0004936567893949	0.0649529945434225	2	43	40.117647058823536	8.26625386996904	0.010799024468711218	28.223809523809525
455	0.0006072874493927	0.002110611558693	0.0636245379493322	2	43	28.15686274509804	8.10939	0.00272975432211101	18
456	0.0006072874493927	4.484243143251467e-06	0.057691409352081	2	43	30.509803921568626	8.118679050567597	0.009476360030413867	22.94
457	0.0002024291497975	0	0.0568574190875189	1	21	3.0980392156862746	2.00515995872033	0.00030330603579011223	2
458	0.0006072874493927	0.0003472625692208	0.0622072230897093	2	43	40.31372549019608	8.27141382868937	0.008436155482493723	27
459	0.0004048582995951	0	0.0576813049519517	2	42	23.45098039215686	6.090815273477812	0.008635102651517075	19.406666666666666
460	0.0004048582995951	0.0004048582995951	0.0602843370553419	1	22	12.352941176470589	4.038183694530443	0.001289050652107977	9.066666666666666
461	0.0004048582995951	0.0011478252675759	0.0656007648996069	2	42	42.07843137254902	6.317853457172342	0.009869693372022773	29.1
462	0.0004048582995951	0.0001139484276468	0.0551992312333787	2	42	13.88235294117647	6.04953560371517	0.0009099181073703367	8
463	0.0006072874493927	0.0003357564563169	0.0604532772039747	2	43	46.03921568627451	8.369453044375645	0.008891114536178892	28.080000000000002
464	0.0004048582995951	0.0011000731620634	0.0598251265531523	2	42	18.627450980392155	6.069143446852424	0.0017060964513193814	12
465	0.0002024291497975	0	0.0545440492883878	1	21	7.9607843137254894	3.025799793601651	0.0007961783439490446	6
466	0.0004048582995951	1.1735617174604395e-06	0.0534603105892538	2	42	16.19607843137255	6.057791537667698	0.001251137397634213	10
467	0.0006072874493927	0.0003050549070111	0.060441442764156	2	43	40.31372549019608	8.27141382868937	0.005345768880800728	25.94
468	0.0006072874493927	8.581519263114754e-05	0.0578352748346309	2	43	40.94117647058823	8.235294117647058	0.010179513992277822	27.93714285714286
469	0.0004048582995951	8.197171484007728e-08	0.0609914192234088	2	42	20.274509803921568	6.112487100103198	0.004910222816433669	13.933333333333334
470	0.0002024291497975	0	0.0539313085438546	1	21	7.9607843137254894	3.025799793601651	0.0007961783439490446	6
471	0.0006072874493927	0.0005565610052628	0.057005042753782	2	43	30.54901960784313	7.1991744066047465	0.00310888686684865	17.14
472	0.0004048582995951	0.0007028538437559	0.0570247838483648	2	42	17.72549019607843	6.098039215686274	0.001364877161055505	10
473	0.0004048582995951	1.5812734134150142e-05	0.0563463819691577	2	42	22.627450980392155	6.121775025799793	0.002274795268425842	15.546666666666667
474	0.0004048582995951	0.00010101808545	0.0522066283395333	2	42	23.6078431372549	6.094943240454076	0.005923132016514321	17.593333333333334
475	0.0002024291497975	0	0.0492095590066442	1	21	7.9607843137254894	3.025799793601651	0.0007961783439490446	6.26
476	0.0006072874493927	0.000498138351533	0.0517559299304333	2	43	29.137254901960784	7.162022703818369	0.0032984531392174703	17.933333333333334
477	0.0006072874493927	0.0019313257347395	0.0537973994293555	2	43	27.2156862745098	8.137254901960784	0.002274795268425842	16.53333333333333
478	0.0006072874493927	0.0034235672644869	0.0565411468467437	2	43	32	8.157894736842104	0.0031847133757961785	21.073333333333334
479	0.0006072874493927	0.0008816927652997	0.0541316472895824	2	43	32.03921568627451	8.15892672858617	0.0032226266302699427	20.913333333333334
480	0.0008097165991902	0.0047561712719349	0.0595015838984377	2	44	42.47058823529412	9.277605779153768	0.00713635615967477	26.733333333333334
481	0.0008097165991902	0.0002159195665017	0.0480273775496315	2	44	39.29411764705882	10.191950464396283	0.010730363740237675	28.126666666666665
482	0.0004048582995951	0.0022487028514385	0.054053462594785	2	42	25.803921568627448	6.152734778121774	0.003184713375796178	16.526666666666667
483	0.0010121457489878	0.0023644235478662	0.0517580989899836	2	45	58.7843137254902	12.283797729618165	0.010172999407812884	41.126666666666665
484	0.0012145748987854	0.0017062908721629	0.050442134498744	2	46	58.0392156862745	14.316821465428273	0.01198508402810888	38.03333333333333
485	0.0004048582995951	0.0001934837364395	0.0480213082404176	2	42	23.37254901960784	6.08875128998968	0.0063437607059627175	19.326666666666668
486	0.0002024291497975	0	0.0531760298819147	1	21	3.0980392156862746	2.00515995872033	0.00030330603579011223	2.1
487	0.0004048582995951	0.0001935643967644	0.0560758272319654	2	42	19.294117647058822	6.086687306501547	0.007765964110810096	13.086666666666666
488	0.0004048582995951	0	0.0480217750558957	2	42	30.03921568627451	6.158926728586172	0.010302569270315292	24.526666666666664
489	0.0022267206477732	0.0446541329571835	0.0727444079577081	3	71	230.843137254902	27.37358101135191	0.09006384589583766	143.43284493284494
490	0.0004048582995951	0.0004048582995951	0.0561618917689859	1	22	12.509803921568627	4.042311661506708	0.001440703670003033	9.773333333333333
491	0.0006072874493927	0.0003662393636125	0.0520120448946071	2	43	28.31372549019608	8.113519091847266	0.002881407340006066	18.486666666666668
492	0.0008097165991902	0.001473824783561	0.052771012263385	2	44	52.15686274509803	10.267285861713106	0.009562804445995669	36.42666666666667
493	0.0004048582995951	8.197171484007728e-08	0.0458277285588385	2	42	20.54901960784313	6.119711042311661	0.004868726671722913	14.866666666666667
494	0.0004048582995951	4.552454612020948e-05	0.0483555207517619	2	42	25.33333333333333	6.140350877192983	0.005930297796988305	18.193333333333335
495	0.0008097165991902	0.0005839287534697	0.0508063189073556	2	44	41.25490196078431	10.243550051599588	0.004094631483166515	24.86
496	0.0004048582995951	4.5084443162042507e-07	0.049634772473801	2	42	25.803921568627448	6.100103199174406	0.006798719759647885	20.493333333333332
497	0.0004048582995951	0.0010273779859425	0.0514181628935727	2	42	25.80392156862745	6.100103199174408	0.006798719759647885	20.39333333333333
498	0.0004048582995951	8.778728862073857e-05	0.0510119785212722	2	42	18.666666666666664	6.0701754385964914	0.0019714892326357296	12.526666666666667
499	0.0002024291497975	0	0.0630431730879669	1	21	12.470588235294118	3.091847265221878	0.001364877161055505	8.06
500	0.0008097165991902	0.0033384669465692	0.0672841187687278	2	44	36.62745098039216	9.253869969040249	0.0034880194115862904	19.766666666666666
501	0.0002024291497975	0	0.0549952129672923	1	21	12.980392156862743	3.052631578947368	0.0018956627236882014	10.72
502	0.0002024291497975	0	0.0549952129672923	1	21	12.980392156862743	3.052631578947368	0.0018956627236882014	10.72
503	0.0010121457489878	0.0009046995261658	0.0581950121926796	2	45	44.90196078431373	10.235294117647058	0.004549590536851684	27.676190476190477
504	0.0004048582995951	0	0.056368242086766	2	42	45.21568627450981	7.241486068111454	0.024299047859457492	37.53619047619048
505	0.0006072874493927	0.0014747803440513	0.057005700570057	2	43	45.33333333333333	8.192982456140351	0.008340915984228087	37.8
506	0.0006072874493927	0.0014747803440513	0.057005700570057	2	43	45.33333333333333	8.192982456140351	0.008340915984228087	37.8
507	0.0004048582995951	1.5574625819614684e-07	0.0511864055538286	2	42	18.745098039215684	6.072239422084623	0.0018198362147406734	13.6
508	0.0006072874493927	0.0008096346274754	0.0511673192053528	1	23	12.098039215686274	5.033023735810113	0.0009478313618441008	8.8
509	0.0002024291497975	0	0.0511641395310299	1	21	10.274509803921568	3.034055727554179	0.001213224143160449	8.8
510	0.0012145748987854	0.0009012759282424	0.0537441387338577	3	66	104.39215686274513	17.692466460268317	0.04596923917202989	61.748571428571424
511	0.0002024291497975	0	0.0510035516643264	1	21	31.01960784313725	4.211558307533539	0.01700129501351916	22.993333333333332
512	0.0002024291497975	0	0.0510035516643264	1	21	31.01960784313725	4.211558307533539	0.01700129501351916	22.993333333333332
513	0.0002024291497975	0	0.0632724943964137	1	21	52.549019607843135	3.409700722394221	0.02315147067662039	36.593333333333334
514	0.0002024291497975	0	0.0584996151341109	1	21	3.0980392156862746	2.00515995872033	0.00030330603579011223	2
515	0.0002024291497975	0	0.0621321124918247	1	21	12.588235294117643	3.042311661506708	0.0017060964513193812	10.1
516	0.0002024291497975	0	0.0621321124918247	1	21	12.588235294117643	3.042311661506708	0.0017060964513193812	10.1
517	0.0004048582995951	0.0049229005848673	0.062344611734417	2	42	24.666666666666664	6.12280701754386	0.002616014558689718	16.1
518	0.0004048582995951	0.0004048582995951	0.0621336754458783	1	22	14.666666666666664	4.046439628482972	0.0017819229602669092	11.1
519	0.0010121457489878	0.0068845574186485	0.0662473682093095	2	45	30.19607843137255	9.113519091847264	0.0025022747952684263	16.457142857142856
520	0.0010121457489878	0.0113999277745896	0.0669994032441816	2	45	104.31372549019608	12.692466460268315	0.03438395685759482	70.82845651080945
521	0.0008097165991902	0.0163199016875658	0.070797982114194	2	44	70.11764705882354	10.58204334365325	0.01721144590314748	42.67402427637722
522	0.0008097165991902	0.0026106018499292	0.0596805760262884	2	44	49.76470588235294	10.204334365325078	0.010872603170459022	36.46857142857143
523	0.0004048582995951	0.0008090608254715	0.0563238966103047	2	42	20.980392156862745	6.078431372549019	0.0023127085228996057	14.294285714285714
524	0.0004048582995951	0.0008090608254715	0.0563238966103047	2	42	20.980392156862745	6.078431372549019	0.0023127085228996057	14.294285714285714
525	0.0006072874493927	0.0014347863801331	0.0597773475314617	2	43	31.725490196078432	7.124871001031992	0.008635721156506944	22.34857142857143
526	0.0002024291497975	0	0.0564062161020335	1	21	7.9607843137254894	3.025799793601651	0.0007961783439490446	6.114285714285714
527	0.0006072874493927	0.0004050222430248	0.0533252733729854	2	43	19.52941176470588	7.067079463364292	0.001364877161055505	11.2
528	0.0002024291497975	0	0.0506261657340794	1	21	7.9607843137254894	3.025799793601651	0.0007961783439490446	6
529	0.0006072874493927	0.0004050222430248	0.0533252733729854	2	43	19.52941176470588	7.067079463364292	0.001364877161055505	11.2
530	0.0002024291497975	0	0.0506261657340794	1	21	7.9607843137254894	3.025799793601651	0.0007961783439490446	6
531	0.0016194331983805	0.011292007485178	0.0634529176781883	2	48	89.64705882352939	18.41176470588235	0.019669069817220487	63.83619047619048
532	0.0004048582995951	0.0110377896629416	0.0673584313939377	2	42	38.66666666666667	6.228070175438596	0.010531383880195144	27.83904761904762
533	0.0006072874493927	8.201774898180981e-06	0.0514347590687601	3	63	78.23529411764706	12.530443756449948	0.03787273905962855	49.846666666666664
534	0.0006072874493927	0.0004426873103989	0.0489375402446877	2	43	19.52941176470588	7.067079463364292	0.001364877161055505	11.280000000000001
535	0.0006072874493927	0.0005600392045985	0.05068902182501	2	43	21.96078431372549	7.078431372549019	0.0018198362147406734	13.4
536	0.0002024291497975	0	0.0482440720340638	1	21	7.9607843137254894	3.025799793601651	0.0007961783439490446	6.2
537	0.0006072874493927	8.343952586880729e-05	0.0533777067035484	3	63	83.05882352941177	12.562435500515996	0.04179578410364956	54.82190476190476
538	0.0014170040485829	0.0089436562388284	0.0604200046476926	2	47	63.80392156862745	16.257997936016512	0.0062936002426448295	44.42666666666666
539	0.0004048582995951	0.0046525799304297	0.0642359305107666	2	42	30.7843137254902	6.125902992776059	0.005762814680012132	26.07307189542484
540	0.0004048582995951	0.0046525799304297	0.0642359305107666	2	42	30.7843137254902	6.125902992776059	0.005762814680012132	26.07307189542484
541	0.0004048582995951	0.0006109441951325	0.0570610113891006	2	42	40.66666666666667	7.216718266253871	0.014481691581036467	31.726666666666667
542	0.0008097165991902	0.0017164918960509	0.0569899171685009	2	44	49.41176470588235	10.195046439628484	0.0071656050955414006	39.2
543	0.0008097165991902	0.0017164918960509	0.0569899171685009	2	44	49.41176470588235	10.195046439628484	0.0071656050955414006	39.2
544	0.0006072874493927	0.0012141431810872	0.0539236554562225	2	43	28.88235294117647	7.105263157894736	0.003601759175007583	21.34285714285714
545	0.0012145748987854	0.0019755722202722	0.0540138642874324	2	46	49.647058823529406	14.20123839009288	0.004094631483166515	32.42285714285714
546	0.0004048582995951	0.0003689473960646	0.0563688852881773	2	42	32.3921568627451	6.168214654282766	0.01165712591441215	28.24095238095238
547	0.0014170040485829	0.0042000710710343	0.0597166481311348	2	47	85.17647058823529	17.39834881320949	0.03167753622223706	61.02761904761905
548	0.0004048582995951	0.002156989298675	0.0631414803737362	2	42	32.549019607843135	6.1723426212590295	0.011505472896517092	25.900952380952383
549	0.0008097165991902	0.0004685727312186	0.0542201734167489	3	64	92.50980392156865	14.6109391124871	0.04232656966628225	59.86
550	0.0010121457489878	0.0018695598064424	0.0563836829730408	3	65	108.98039215686276	16.675954592363258	0.052600252772444886	72.50952380952381
551	0.0004048582995951	0.0003689473960646	0.0563688852881773	2	42	32.3921568627451	6.168214654282766	0.01165712591441215	28.24095238095238
552	0.0004048582995951	2.0354480379430423e-05	0.0514535095668114	2	42	30.274509803921564	6.165118679050567	0.00470124355474674	24.6
553	0.0004048582995951	2.0354480379430423e-05	0.0514535095668114	2	42	30.274509803921564	6.165118679050567	0.00470124355474674	24.6
554	0.0008097165991902	0.0003581391641838	0.0533950150241034	2	44	29.803921568627445	10.152734778121776	0.0018198362147406734	17.283809523809524
555	0.0006072874493927	0.0023609597752794	0.0596935569626371	2	43	45.33333333333333	8.192982456140351	0.010872603170459022	35.268571428571434
556	0.0006072874493927	0.0009953082769695	0.0533903983745109	2	43	28.11764705882353	8.108359133126934	0.002616014558689718	20.28
557	0.0006072874493927	0.0001085215103376	0.0514508300872789	2	43	33.09803921568627	8.134158926728585	0.004549590536851684	25
558	0.0004048582995951	0.0006917089312719	0.0512506613825229	2	42	25.921568627450977	6.103199174406604	0.003980891719745223	20.2
559	0.0002024291497975	0	0.0511641395310299	1	21	10.274509803921568	3.034055727554179	0.001213224143160449	8.8
560	0.0008097165991902	0.0008096947400663	0.0539224782509032	2	44	30.117647058823533	8.109391124871001	0.003260539884743707	20.34285714285714
561	0.0004048582995951	6.674696922786789e-05	0.0533857825231806	2	42	18.745098039215684	6.072239422084623	0.0018198362147406734	14.08
562	0.0006072874493927	0.0017766007404806	0.0563650262998756	2	43	25.92156862745098	8.103199174406605	0.002274795268425842	17.294285714285714
563	0.0010121457489878	0.0021795887026719	0.0617515437885947	2	45	59.37254901960783	10.352941176470589	0.01460393220796901	39.26666666666667
564	0.0006072874493927	0.0002046960580543	0.053943675813796	2	43	28.274509803921568	8.112487100103198	0.0028814073400060666	19.822857142857142
565	0.0006072874493927	0.0002046960580543	0.053943675813796	2	43	28.274509803921568	8.112487100103198	0.0028814073400060666	19.822857142857142
566	0.0002024291497975	0	0.0563309615033753	1	21	7.9607843137254894	3.025799793601651	0.0035002666204304155	6.276190476190476
567	0.0006072874493927	0.0004048582995951	0.0596928356513648	2	43	43.56862745098039	7.173374613003095	0.018321357838283363	36.656190476190474
568	0.0008097165991902	0.0200295577487403	0.0685768226997612	2	44	85.09803921568627	10.607843137254902	0.026525750324785387	55.626666666666665
569	0.0010121457489878	0.0360503668788015	0.0720652380049307	2	45	86.23529411764706	13.604747162022704	0.016783009202596608	52.60735760971055
570	0.0002024291497975	0	0.0486771444055771	1	21	4.137254901960785	2.007223942208462	0.0005686988171064605	3.4
571	0.0002024291497975	0	0.0486771444055771	1	21	4.137254901960785	2.007223942208462	0.0005686988171064605	3.4
572	0.0004048582995951	9.672662351129118e-06	0.063270873624755	2	42	35.21568627450981	6.189886480908152	0.009431899500455988	25.408571428571427
573	0.0002024291497975	0	0.0466548298137584	1	21	7.9607843137254894	3.025799793601651	0.0007961783439490446	6
574	0.0008097165991902	0.0012143289836409	0.0457428584656697	1	24	24.156862745098035	6.141382868937048	0.003184713375796178	15.088571428571429
575	0.0006072874493927	0.0008058457126561	0.0462053613184428	2	43	26.666666666666668	7.097007223942208	0.0031847133757961785	18.146666666666665
576	0.0002024291497975	0	0.0457123821333061	1	21	7.9607843137254894	3.025799793601651	0.0007961783439490446	6
577	0.0006072874493927	0.0012122523668649	0.0479016368008688	2	43	36.19607843137254	7.242518059855521	0.003980891719745223	21
578	0.0004048582995951	0.0008095526557606	0.0462157358031621	1	22	21.37254901960784	4.146542827657378	0.0031847133757961785	14.095238095238095
579	0.0004048582995951	0	0.0508063189073556	2	42	70.03921568627452	7.472652218782249	0.02758990706444865	52.35492063492064
580	0.0004048582995951	0.0004028909784389	0.0461997437504091	2	42	16.313725490196077	6.060887512899897	0.001478616924476797	10.346666666666668
581	0.0010121457489878	0.0042292833307954	0.0484403957599945	2	45	66.90196078431373	12.37564499484004	0.014270627967245698	41.81904761904762
582	0.0002024291497975	0	0.0462027684249906	1	21	12.784313725490197	3.0474716202270384	0.0022747952684258415	10.646666666666667
583	0.0012145748987854	0.0139554738622843	0.0508879640693889	3	66	136.31372549019608	18.84829721362229	0.044403068961693784	78.92190476190476
584	0.0006072874493927	0.0029159422091083	0.0484356462825151	2	43	54.74509803921569	9.34468524251806	0.013777755659086765	34.17904761904762
585	0.0002024291497975	0	0.0441769582286291	1	21	17.960784313725487	3.1310629514963884	0.00272975432211101	12.92
586	0.0012145748987854	0.0011179862609941	0.0462183301523146	2	46	49.647058823529406	12.254901960784316	0.004473764027904155	29.175238095238093
587	0.0002024291497975	0	0.0437477860432164	1	21	21.84313725490196	3.075335397316821	0.004435850773430392	18.04
588	0.0008097165991902	0.0044158162784349	0.0528975885552747	2	44	42.35294117647058	8.220846233230134	0.009039184663836956	26.80952380952381
589	0.0002024291497975	0	0.0502405239659503	1	21	10.274509803921568	3.034055727554179	0.001213224143160449	8.093333333333334
590	0.0002024291497975	0	0.0502405239659503	1	21	10.274509803921568	3.034055727554179	0.001213224143160449	8.093333333333334
591	0.0006072874493927	0.0004061698470325	0.0437508856454584	2	43	35.725490196078425	7.124871001031991	0.005345768880800728	25.04
592	0.0002024291497975	0	0.0419173362975282	1	21	7.9607843137254894	3.025799793601651	0.0007961783439490446	6
593	0.0012145748987854	0.0032253410638125	0.0502855281507344	2	46	43.13725490196077	11.215686274509803	0.0031468001213224147	23.121904761904762
594	0.0002024291497975	0	0.0478784236949737	1	21	17.960784313725487	3.1310629514963884	0.002502274795268426	12
595	0.0002024291497975	0	0.0478784236949737	1	21	17.960784313725487	3.1310629514963884	0.002502274795268426	12
596	0.0018218623481781	0.0036400359691884	0.0457487891388299	2	49	51.84313725490195	13.236326109391122	0.004549590536851684	25.088571428571427
597	0.0002024291497975	0	0.0437477860432164	1	21	21.84313725490196	3.075335397316821	0.004435850773430392	18.04
598	0.0002024291497975	0	0.0437477860432164	1	21	21.84313725490196	3.075335397316821	0.004435850773430392	18.04
599	0.0002024291497975	0	0.0437477860432164	1	21	21.84313725490196	3.075335397316821	0.004435850773430392	18.04
600	0.0002024291497975	0	0.0437477860432164	1	21	21.84313725490196	3.075335397316821	0.004435850773430392	18.04
601	0.0002024291497975	0	0.0437477860432164	1	21	21.84313725490196	3.075335397316821	0.004435850773430392	18.04
602	0.0002024291497975	0	0.0457259221548572	1	21	12.784313725490197	3.0474716202270384	0.0018956627236882014	10.24
603	0.0010121457489878	0.002020520799093	0.0479165050050438	2	45	44.74509803921568	10.231166150670797	0.0048908098271155595	26.357142857142858
604	0.0006072874493927	0.0024137527771333	0.0502957676213359	2	43	42.23529411764706	8.1640866873065	0.006407340006066121	30.773333333333333
605	0.0002024291497975	0	0.0457259221548572	1	21	12.784313725490197	3.0474716202270384	0.0018956627236882014	10.24
606	0.0002024291497975	0	0.0437439121579739	1	21	12.313725490196076	3.087719298245614	0.001364877161055505	8
607	0.0002024291497975	0	0.0437520481095395	1	21	12.784313725490197	3.0474716202270384	0.0018956627236882014	10.04
608	0.0010121457489878	0.001228878963025	0.0457534500324164	2	45	48.980392156862735	10.28998968008256	0.005345768880800728	28.088571428571427
609	0.0008097165991902	0.0004199547570781	0.0457445527868063	2	44	40.27450980392157	9.191950464396283	0.0040188049742189876	25.04
610	0.0002024291497975	0	0.0437520481095395	1	21	12.784313725490197	3.0474716202270384	0.0018956627236882014	10.04
611	0.0008097165991902	0.0006235929896696	0.0462291430763903	2	44	39.25490196078431	10.190918472652218	0.003980891719745223	25.14666666666667
612	0.0004048582995951	5.464780989338485e-06	0.0441967201381371	2	42	30.03921568627451	6.21155830753354	0.0037913254473764028	18.259999999999998
613	0.0010121457489878	0.0017199588855901	0.0462187625721583	2	45	41.99999999999999	12.210526315789473	0.003184713375796178	24.446666666666665
614	0.0002024291497975	0	0.0483720930232558	1	21	7.9607843137254894	3.025799793601651	0.0045003427976962485	6.572063492063492
615	0.0006072874493927	0.0004048582995951	0.0508303665136953	2	43	91.6078431372549	9.598555211558306	0.0388906822368021	60.93015873015874
616	0.0002024291497975	0	0.0461768554870069	1	21	7.9607843137254894	3.025799793601651	0.0007961783439490446	6.28
617	0.0006072874493927	0.0009045701690174	0.0484119128585568	2	43	36.86274509803921	7.207430340557275	0.008320982562977634	25.906666666666666
618	0.0004048582995951	1.8853494413217773e-06	0.0441785385310188	2	42	23.37254901960784	6.141382868937048	0.0027297543221110098	14
619	0.0002024291497975	0	0.0437477860432164	1	21	21.84313725490196	3.075335397316821	0.004435850773430392	18.04
620	0.0002024291497975	0	0.0461837627613028	1	21	7.9607843137254894	3.025799793601651	0.0009099181073703367	6.346666666666667
621	0.0006072874493927	0.001208612822726	0.0484195050232786	2	43	45.25490196078431	8.267285861713106	0.01195791944434609	27.205396825396825
622	0.0002024291497975	0	0.0461902402079495	1	21	13.176470588235295	3.0577915376676987	0.0020852289960570213	10.38
623	0.0010121457489878	0.0018104805755725	0.0484266248407018	2	45	57.99999999999999	11.342621259029926	0.010216645286665837	38.76190476190476
624	0.0002024291497975	0	0.0441651095634448	1	21	7.9607843137254894	3.025799793601651	0.0007961783439490446	6.26
625	0.0004048582995951	8.197171484007728e-08	0.0441690584122385	2	42	13.88235294117647	6.04953560371517	0.0009099181073703367	8
626	0.0002024291497975	0	0.0457233827898668	1	21	7.9607843137254894	3.025799793601651	0.0007961783439490446	6.0285714285714285
627	0.0006072874493927	0.0004185748998783	0.0479137165137436	2	43	41.372549019607845	7.220846233230134	0.006331513497118593	27.240000000000002
628	0.0002024291497975	0	0.0419152023214573	1	21	7.9607843137254894	3.025799793601651	0.0007961783439490446	6
629	0.0006072874493927	0.0004051861864545	0.0437485609026018	2	43	21.84313725490196	7.07533539731682	0.0017060964513193814	13.04
630	0.0002024291497975	0	0.046207522285308	1	21	15.137254901960784	3.056759545923633	0.005888801652277549	13.247619047619047
631	0.0012145748987854	0.002042431643299	0.0484456212611552	2	46	85.64705882352939	14.4437564499484	0.029767006745410482	56.91079365079366
632	0.0002024291497975	0	0.0483654627517402	1	21	7.9607843137254894	3.025799793601651	0.0009099181073703367	6.3244444444444445
633	0.0006072874493927	0.0012038502660938	0.0508230452674897	2	43	70.31372549019608	8.401444788441692	0.02622711425549699	50.611428571428576
634	0.0002024291497975	0	0.0423187958846256	1	21	7.9607843137254894	3.025799793601651	0.0007961783439490446	6
635	0.0006072874493927	0.0004127685700772	0.044188417983076	2	43	29.01960784313725	7.15892672858617	0.0031847133757961785	17
636	0.0008097165991902	0.0032355875281675	0.044180909196605	2	44	35.64705882352941	8.210526315789473	0.009110093199510222	21.633333333333333
637	0.0002024291497975	0	0.0484133362080793	1	21	36.4313725490196	4.253869969040248	0.018552369633582658	23.09968253968254
638	0.0014170040485829	0.0014644256614717	0.0508759101535546	3	67	189.1372549019608	21.22291021671827	0.059936662347046046	112.72603174603174
639	0.0006072874493927	0.0004062518187474	0.0441892085301273	2	43	26.196078431372545	7.137254901960784	0.002426448286320898	15.719999999999999
640	0.0002024291497975	0	0.0423195209498762	1	21	7.9607843137254894	3.025799793601651	0.0007961783439490446	6.3
641	0.0002024291497975	0	0.0479034948217679	1	21	17.490196078431374	3.0660474716202266	0.0037154989384288748	14.24
642	0.0002024291497975	0	0.0441690584122385	1	21	7.9607843137254894	3.025799793601651	0.0007961783439490446	6
643	0.0006072874493927	0.0012122832038433	0.0462096834543141	2	43	21.84313725490196	7.075335397316822	0.0018198362147406734	13.095238095238095
644	0.0006072874493927	0.0012170886980405	0.0462153034399528	2	43	26.666666666666668	7.097007223942208	0.0031847133757961785	17.88
645	0.0002024291497975	0	0.0441741929714745	1	21	7.9607843137254894	3.025799793601651	0.0007961783439490446	6.06
646	0.0002024291497975	0	0.0423195209498762	1	21	7.9607843137254894	3.025799793601651	0.0007961783439490446	6
647	0.0006072874493927	0.0004109687054242	0.0441892085301273	2	43	21.84313725490196	7.07533539731682	0.0017060964513193814	13
648	0.0002024291497975	0	0.048348895022217	1	21	3.0980392156862746	2.00515995872033	0.0003791325447376403	2.1911111111111112
649	0.0004048582995951	0.0004048582995951	0.0508047513755335	1	22	51.33333333333334	5.325077399380804	0.02030039934874568	37.163809523809526
650	0.0002024291497975	0	0.0484109640053702	1	21	31.37254901960784	4.217750257997936	0.011048001336975755	20.205396825396825
651	0.0008097165991902	0.0061528675677076	0.0535425902040904	3	64	154.70588235294116	16.082559339525286	0.05663712985806721	90.93936507936507
652	0.0012145748987854	0.0024290910511752	0.0508732904926676	3	66	160.7843137254902	19.07533539731682	0.060309327758595994	93.1015873015873
653	0.0002024291497975	0	0.0441651095634448	1	21	12.313725490196076	3.087719298245614	0.001364877161055505	8.72
654	0.0008097165991902	0.0005087424200072	0.0462053613184428	2	44	38.352941176470594	9.194014447884417	0.0038671519563239307	23.89333333333333
655	0.0002024291497975	0	0.0479034948217679	1	21	17.490196078431374	3.0660474716202266	0.0037154989384288748	14.24
656	0.0012145748987854	0.0088797909393384	0.0479323125885389	2	46	88.8627450980392	13.395252837977296	0.013648771610555051	62.64
657	0.0014170040485829	0.0124628292428081	0.0503131842949534	2	47	63.33333333333333	14.299277605779151	0.006483166515013648	38.41333333333333
658	0.0002024291497975	0	0.0437423627959693	1	21	5.176470588235294	2.0092879256965945	0.0009099181073703367	4.04
659	0.0002024291497975	0	0.0437423627959693	1	21	5.176470588235294	2.0092879256965945	0.0009099181073703367	4.04
660	0.0002024291497975	0	0.0419226721884653	1	21	7.9607843137254894	3.025799793601651	0.0007961783439490446	6
661	0.0006072874493927	0.0004067163251315	0.0437566985836647	2	43	26.666666666666668	7.097007223942208	0.002805580831058538	17.099999999999998
662	0.0002024291497975	0	0.0423068358940102	1	21	3.0980392156862746	2.00515995872033	0.00022747952684258417	2
663	0.0004048582995951	0.0004048582995951	0.0441753780392928	1	22	5.215686274509804	3.011351909184726	0.0003791325447376403	3
664	0.0002024291497975	0	0.0502497228127638	1	21	7.9607843137254894	3.025799793601651	0.0007961783439490446	6.293333333333333
665	0.0006072874493927	0.0032099303814225	0.0529077862268394	2	43	29.137254901960784	7.109391124871001	0.0073330882125175745	19.898095238095237
666	0.0008097165991902	0.0102386895330261	0.0535495550183737	3	64	136.078431372549	14.913312693498453	0.05106661699853679	82.52063492063492
667	0.0010121457489878	0.0051158225199955	0.0508586253757772	2	45	71.41176470588235	13.341589267285864	0.022505882692688925	49.41619047619048
668	0.0004048582995951	1.2295757226011593e-06	0.0441832801166295	2	42	32.86274509803921	6.233230134158927	0.004094631483166515	21.64
669	0.0002024291497975	0	0.042316258351893	1	21	7.9607843137254894	3.025799793601651	0.0007961783439490446	6.233333333333333
670	0.0006072874493927	0.0044360086441905	0.0462131417452477	2	43	38.549019607843135	8.224974200206397	0.00886828211171967	26.21333333333333
671	0.0008097165991902	0.0056459111552301	0.0484384958572339	2	44	48.82352941176471	9.29514963880289	0.01527578557288167	28.645714285714284
672	0.0002024291497975	0	0.0462010399910216	1	21	10.274509803921568	3.034055727554179	0.001364877161055505	8.813333333333333
673	0.0002024291497975	0	0.0462010399910216	1	21	10.274509803921568	3.034055727554179	0.001364877161055505	8.813333333333333
674	0.0004048582995951	0.0001086511659715	0.0462222222222222	2	42	26.431372549019606	6.169246646026831	0.0034121929026387624	16.095238095238095
675	0.0004048582995951	6.377789756057253e-06	0.0442073989225565	2	42	23.37254901960784	6.141382868937048	0.0027297543221110098	14
676	0.0004048582995951	0	0.0508063189073556	2	42	70.03921568627452	7.472652218782249	0.02758990706444865	52.35492063492064
677	0.0002024291497975	0	0.0462019041918407	1	21	7.9607843137254894	3.025799793601651	0.0009099181073703367	6.175238095238095
678	0.0006072874493927	0.0009223361720138	0.0484394457899846	2	43	58.66666666666666	8.379772961816306	0.011462478213673188	36.25333333333333
679	0.0016194331983805	0.0143123392842078	0.0535600056378953	3	68	180.47058823529412	22.220846233230137	0.05732716237282126	96.80349206349209
680	0.0014170040485829	0.0080640404412529	0.0508947796791774	3	67	164.62745098039215	21.09597523219814	0.05190235582993055	91.1215873015873
681	0.0002024291497975	0	0.0508376898695097	1	21	41.49019607843137	4.289989680082559	0.018537823995758526	26.618095238095236
682	0.0002024291497975	0	0.0508376898695097	1	21	41.49019607843137	4.289989680082559	0.018537823995758526	26.618095238095236
683	0.0002024291497975	0	0.0462105479785223	1	21	20.31372549019608	4.128998968008256	0.009504306574262404	12.822857142857142
684	0.0008097165991902	0.0004079459008541	0.0484489471671096	3	64	119.84313725490196	13.82249742002064	0.03837100811659435	67.30507936507937
685	0.0002024291497975	0	0.0462006079027355	1	21	7.9607843137254894	3.025799793601651	0.0009099181073703367	6.095238095238095
686	0.0006072874493927	0.0020184750192955	0.04843802090483	2	43	48.66666666666667	8.274509803921568	0.009528902235511222	29.333333333333332
687	0.0002024291497975	0	0.0441741929714745	1	21	10.274509803921568	3.034055727554179	0.001213224143160449	8.233333333333333
688	0.0008097165991902	0.0012197855674587	0.0462153034399528	2	44	37.76470588235294	8.180598555211558	0.007670724612544458	24.967619047619046
689	0.0002024291497975	0	0.0437330689282742	1	21	7.9607843137254894	3.025799793601651	0.0007961783439490446	6.06
690	0.0006072874493927	0.0008063557588818	0.0457326951739971	2	43	26.666666666666668	7.097007223942208	0.002805580831058538	17.240000000000002
691	0.0012145748987854	0.0379661168803355	0.055831195397882	2	46	86.66666666666666	15.4437564499484	0.02371910683584938	56.974920634920636
692	0.0002024291497975	0	0.0508376898695097	1	21	41.49019607843137	4.289989680082559	0.018537823995758526	26.618095238095236
693	0.0006072874493927	0.0004048582995951	0.0545832228409794	2	43	57.49019607843137	8.3343653250774	0.022426473293504407	38.21301587301588
694	0.0002024291497975	0	0.051758641283279	1	21	7.9607843137254894	3.025799793601651	0.004000304709063332	6.436190476190476
695	0.0006072874493927	0.0012126075776292	0.0457437056105488	2	43	31.84313725490196	7.180598555211558	0.0038671519563239307	19.088571428571427
696	0.0002024291497975	0	0.0437431374632522	1	21	7.9607843137254894	3.025799793601651	0.0007961783439490446	6.04
697	0.0004048582995951	0.0004048582995951	0.0405972896789198	1	22	6.274509803921569	3.0144478844169247	0.0006445253260539886	4.233333333333333
698	0.0002024291497975	0	0.0390137574829018	1	21	3.0980392156862746	2.00515995872033	0.00022747952684258417	2
699	0.0004048582995951	1.7277295439292863e-05	0.0462352005241237	2	42	33.09803921568627	6.239422084623323	0.004473764027904155	20.355238095238093
700	0.0002024291497975	0	0.0462140063988624	1	21	18.19607843137255	3.137254901960784	0.002957233848953594	12.095238095238095
701	0.0012145748987854	0.0033463088702802	0.0484527487617085	2	46	70.27450980392156	13.42518059855521	0.010742126378671672	39.43333333333333
702	0.0002024291497975	0	0.0441769582286291	1	21	17.960784313725487	3.1310629514963884	0.00272975432211101	12.92
703	0.0006072874493927	0.0004121264583109	0.0441856512911333	2	43	26.352941176470587	7.141382868937048	0.004882308963604307	15.759999999999998
704	0.0002024291497975	0	0.0478784236949737	1	21	17.960784313725487	3.1310629514963884	0.002502274795268426	12
705	0.0004048582995951	0.0004048582995951	0.0405972896789198	1	22	6.274509803921569	3.0144478844169247	0.0006445253260539886	4.233333333333333
706	0.0002024291497975	0	0.0390137574829018	1	21	3.0980392156862746	2.00515995872033	0.00022747952684258417	2
707	0.0004048582995951	9.739605918248516e-06	0.0484408707589723	2	42	50.549019607843135	7.297213622291021	0.010704213124197908	32.71333333333333
708	0.0006072874493927	0.001214247011926	0.0423140835660322	1	23	15.52941176470588	5.0474716202270375	0.0038343201302203076	11.7
709	0.0002024291497975	0	0.0405966224267576	1	21	4.196078431372549	2.0103199174406603	0.0005686988171064605	3.2333333333333334
710	0.0002024291497975	0	0.0457199974085831	1	21	7.9607843137254894	3.025799793601651	0.0007961783439490446	6.0285714285714285
711	0.0006072874493927	0.0016122333494271	0.0479099990301619	2	43	33.68627450980392	7.123839009287925	0.005042462845010616	23.240000000000002
712	0.0008097165991902	0.0004118258953565	0.0441832801166295	2	44	37.25490196078431	9.217750257997936	0.008441236910863863	22.633333333333333
713	0.0002024291497975	0	0.0423140835660322	1	21	12.470588235294118	3.091847265221878	0.00397239085623397	8.7
714	0.0002024291497975	0	0.046123824729466	1	21	3.0980392156862746	2.00515995872033	0.00030330603579011223	2.2266666666666666
715	0.0004048582995951	0.0004048582995951	0.0483536275008809	1	22	20.274509803921568	4.141382868937049	0.007441160733598031	17.191111111111113
716	0.0002024291497975	0	0.0461850581052907	1	21	7.9607843137254894	3.025799793601651	0.0035002666204304155	6.333333333333333
717	0.0006072874493927	0.0004048582995951	0.0484209288192742	2	43	34.0392156862745	7.13312693498452	0.011480029893144172	26.50095238095238
718	0.0002024291497975	0	0.0483526809310338	1	21	18.19607843137255	3.137254901960784	0.0073653342246505025	16.191111111111113
719	0.0012145748987854	0.0016189003822341	0.0508089316753576	2	46	78.7843137254902	12.495356037151703	0.02992919435714035	49.67936507936508
720	0.0002024291497975	0	0.0437334560939118	1	21	10.274509803921568	3.034055727554179	0.001213224143160449	8
721	0.0008097165991902	0.0008112467378672	0.045733118554315	2	44	29.52941176470588	8.146542827657377	0.002388535031847134	16.02857142857143
722	0.0002024291497975	0	0.0437334560939118	1	21	10.274509803921568	3.034055727554179	0.001213224143160449	8
723	0.0002024291497975	0	0.0508037064080545	1	21	49.25490196078432	4.32094943240454	0.02022457283979815	36.163809523809526
724	0.0020242914979757	0.0096061317653159	0.0535222865067498	3	70	192.82352941176472	25.26625386996904	0.06808389080597488	108.54730158730159
725	0.0014170040485829	0.0551782702299367	0.0564913604812057	3	67	204.86274509803923	22.382868937048507	0.07760018306092799	123.24761904761904
726	0.0002024291497975	0	0.0483526809310338	1	21	18.19607843137255	3.137254901960784	0.0073653342246505025	16.191111111111113
727	0.0006072874493927	0.001214247011926	0.0423140835660322	1	23	15.52941176470588	5.0474716202270375	0.0038343201302203076	11.7
728	0.0002024291497975	0	0.0405966224267576	1	21	4.196078431372549	2.0103199174406603	0.0005686988171064605	3.2333333333333334
729	0.0002024291497975	0	0.0437423627959693	1	21	5.176470588235294	2.0092879256965945	0.0009099181073703367	4.04
730	0.0002024291497975	0	0.0423064735755821	1	21	3.0980392156862746	2.00515995872033	0.00030330603579011223	2
731	0.0004048582995951	0.0004048582995951	0.0441749830096219	1	22	12.352941176470589	4.038183694530443	0.001289050652107977	9.233333333333333
732	0.0002024291497975	0	0.0441777483656916	1	21	7.9607843137254894	3.025799793601651	0.0007961783439490446	6
733	0.0006072874493927	0.0004131429075749	0.0462191950000935	2	43	32.07843137254902	7.186790505675955	0.0038671519563239307	19.095238095238095
734	0.0002024291497975	0	0.0441651095634448	1	21	7.9607843137254894	3.025799793601651	0.0007961783439490446	6
735	0.0006072874493927	0.0004081644920936	0.0462053613184428	2	43	21.84313725490196	7.07533539731682	0.0018198362147406736	13.346666666666668
736	0.0002024291497975	0	0.0502640388274437	1	21	7.9607843137254894	3.025799793601651	0.0007961783439490446	6.121904761904762
737	0.0006072874493927	0.0132242508400051	0.0529236570889845	2	43	38.549019607843135	7.146542827657379	0.010138669043576113	28.049523809523812
738	0.0006072874493927	0.0009834448529552	0.0548815713460427	2	43	39.33333333333333	8.24561403508772	0.01026393943779413	25.713333333333335
739	0.0010121457489878	0.0060125228736311	0.0573278713256199	2	45	69.49019607843138	12.35500515995872	0.019793912057686176	50.44666666666667
740	0.0002024291497975	0	0.058667743429569	1	21	16.07843137254902	3.081527347781217	0.00272975432211101	12.24
741	0.0008097165991902	0.0017061983638699	0.0569807142198025	2	44	59.09803921568627	10.34468524251806	0.021668208204029128	44.55285714285714
742	0.0012145748987854	0.0068510385072651	0.0603594687389269	2	46	66.11764705882352	13.345717234262125	0.010593628097261281	44.03333333333334
743	0.0012145748987854	0.0329983674361301	0.0623233750504642	2	46	57.09803921568627	12.293085655314757	0.006521079769487413	35.733333333333334
744	0.0002024291497975	0	0.056924246963656	1	21	16.313725490196077	3.087719298245614	0.002957233848953594	12.933333333333334
745	0.0002024291497975	0	0.058667743429569	1	21	16.07843137254902	3.081527347781217	0.00272975432211101	12.24
746	0.0002024291497975	0	0.0538519398689675	1	21	20.7843137254902	3.1001031991744066	0.006722518616167071	17.107619047619046
747	0.0010121457489878	0.001160603080263	0.0547586849047819	2	45	43.13725490196077	10.188854489164086	0.01635742088347422	28.386666666666667
748	0.0006072874493927	0.0006047446898917	0.0530378673194404	2	43	25.490196078431367	8.144478844169246	0.0018198362147406734	14.7
749	0.0010121457489878	0.0251635188867247	0.0567731258547573	2	45	63.21568627450981	12.295149638802888	0.018883993950315838	46.56666666666667
750	0.0002024291497975	0	0.0519163872920454	1	21	12.784313725490197	3.0474716202270384	0.0042134526749579475	10.74
751	0.0004048582995951	0.0003389279364556	0.0513609615104697	2	42	17.72549019607843	6.098039215686274	0.001364877161055505	10.2
752	0.0004048582995951	0.0215643923772239	0.054858411993337	2	42	30.90196078431372	6.181630546955624	0.010112286419899074	20.773333333333333
753	0.0006072874493927	0.0037786856324013	0.0568567646889566	2	43	45.13725490196079	8.240454076367389	0.009148966902487968	33.21904761904762
754	0.0002024291497975	0	0.054617017512825	1	21	16.07843137254902	3.081527347781217	0.005468172962829153	13.933333333333334
755	0.0004048582995951	6.846979714956742e-05	0.054644204285256	2	42	26.745098039215687	6.124871001031991	0.009468477671892486	21.18095238095238
756	0.0012145748987854	0.0231542016652401	0.0577716965465623	2	46	69.41176470588235	13.379772961816307	0.02293224400651651	48.42761904761905
757	0.0010121457489878	0.0034547459400781	0.0561874431301182	2	45	47.68627450980392	12.254901960784313	0.007288009177569828	30.293333333333333
758	0.0008097165991902	5.291667217125993e-05	0.0539448539448539	2	44	52.98039215686274	10.341589267285862	0.01981404162505168	38.292857142857144
759	0.0006072874493927	0.0004382524722473	0.0569564064427611	2	43	42.15686274509804	8.267285861713106	0.011178157013448858	30.46
760	0.0002024291497975	0	0.0527355217507339	1	21	16.784313725490197	3.1001031991744066	0.010490051190580269	14.592857142857143
761	0.0012145748987854	0.0015995532782827	0.0556707536963577	2	46	75.72549019607843	13.4406604747162	0.02653372662004834	53.97380952380952
762	0.0008097165991902	0.0011473245157475	0.056946557845714	2	44	43.96078431372549	10.262125902992777	0.004094631483166515	28.506666666666668
763	0.0006072874493927	0.001874857068526	0.0538079470198675	2	43	27.33333333333333	8.140350877192983	0.002274795268425842	16.414285714285715
764	0.0002024291497975	0	0.0494870972912325	1	21	3.0980392156862746	2.00515995872033	0.00030330603579011223	2.1142857142857143
765	0.0004048582995951	0.0004048582995951	0.0520630236602202	1	22	22.54901960784314	4.095975232198143	0.006798345125114599	18.692857142857143
766	0.0002024291497975	0	0.0474056445344362	1	21	12.784313725490197	3.0474716202270384	0.0018956627236882014	10.46
767	0.0002024291497975	0	0.0481209452746011	1	21	15.137254901960784	3.109391124871001	0.0018956627236882014	11.26
768	0.0002024291497975	0	0.0481209452746011	1	21	15.137254901960784	3.109391124871001	0.0018956627236882014	11.26
769	0.0006072874493927	0.0004075682796064	0.0474074642764603	2	43	24.35294117647059	7.08875128998968	0.002464361540794662	16.060000000000002
770	0.0010121457489878	0.0015067360138973	0.0497642744892613	2	45	41.92156862745098	10.209494324045409	0.003829238701850167	26.7
771	0.0010121457489878	0.0018258264052784	0.0505531165894043	2	45	37.17647058823529	10.18988648090815	0.003033060357901122	20.820000000000004
772	0.0002024291497975	0	0.0474056445344362	1	21	12.784313725490197	3.0474716202270384	0.0018956627236882014	10.46
773	0.0006072874493927	0.0006872688456305	0.0511164917944578	2	43	24.784313725490197	8.125902992776057	0.0018198362147406734	14.492857142857144
774	0.0002024291497975	0	0.0519163872920454	1	21	12.784313725490197	3.0474716202270384	0.0042134526749579475	10.74
775	0.0006072874493927	0.0035120089476236	0.0537570052777626	2	43	33.01960784313725	8.132094943240453	0.009543587602792614	23.433333333333334
776	0.0006072874493927	0.0017848455779159	0.0586051036266356	2	43	37.33333333333333	8.192982456140351	0.004928723081589324	25.433333333333334
777	0.0006072874493927	1.547861329465717e-05	0.053302258332524	2	43	43.45098039215686	8.301341589267285	0.018710974355075533	32.11952380952381
778	0.0006072874493927	0.0001562142399058	0.0553793033866574	2	43	36.66666666666667	8.175438596491228	0.009751035635327218	26.21952380952381
779	0.0016194331983805	0.0058436452657255	0.0569163767080673	2	48	84.90196078431373	15.447884416924664	0.023687235458249738	58.436190476190475
780	0.0004048582995951	0.0006006291996174	0.0538601598360208	2	42	32.86274509803921	6.180598555211558	0.007632436723537407	23.107619047619046
781	0.0004048582995951	0.0035847791544478	0.052072902062888	2	42	31.01960784313725	6.132094943240453	0.007518696960116115	23.692857142857143
782	0.0008097165991902	0.0296086234742838	0.0602483108520135	2	44	59.72549019607843	10.361197110423117	0.013411081502630656	41.25619047619048
783	0.0002024291497975	0	0.0538519398689675	1	21	20.7843137254902	3.1001031991744066	0.006722518616167071	17.107619047619046
784	0.0004048582995951	0.0002038480479714	0.0485518000530728	2	42	18.627450980392155	6.069143446852424	0.0017060964513193814	13.32
785	0.0006072874493927	0.0014987348225124	0.0510267322232781	2	43	30.509803921568626	8.118679050567597	0.0032605398847437065	21.4
786	0.0006072874493927	0.0001007225460269	0.0548638953365688	2	43	41.01960784313726	8.184726522187823	0.011591245287889983	31.787142857142857
787	0.0002024291497975	0	0.0518036912751677	1	21	10.745098039215687	3.046439628482972	0.00397239085623397	8.652857142857142
788	0.0008097165991902	0.0004508843708	0.0546333263290607	2	44	53.45098039215687	9.275541795665632	0.01823622767753897	39.90047619047619
789	0.0004048582995951	0.0019962838795541	0.0617307091533895	2	42	16.313725490196077	6.060887512899897	0.001364877161055505	10.658181818181818
790	0.0008097165991902	0.0231518945872659	0.0580145858533663	2	44	62.90196078431373	10.339525283797729	0.01770752646701012	48
791	0.0002024291497975	0	0.0511540731689637	1	21	12.470588235294118	3.091847265221878	0.001364877161055505	8.233333333333333
792	0.0008097165991902	0.0018022163349712	0.0539112973633665	2	44	33.17647058823529	9.215686274509803	0.004996048727025599	17.7
793	0.0004048582995951	0.0021653551302985	0.0568862275449101	2	42	25.647058823529413	6.148606811145511	0.0028814073400060666	16.473333333333333
794	0.0008097165991902	0.0013865605477925	0.0569124423963133	2	44	31.803921568627445	9.126934984520124	0.0029951471034273583	20.10666666666667
795	0.0002024291497975	0	0.0538484177939589	1	21	10.431372549019608	3.038183694530444	0.001364877161055505	8.2
796	0.0002024291497975	0	0.0452621355665096	1	21	7.9607843137254894	3.025799793601651	0.0007961783439490446	6.66
797	0.0002024291497975	0	0.0511016861487534	1	21	3.0980392156862746	2.00515995872033	0.00030330603579011223	2.092857142857143
798	0.0004048582995951	0.0004048582995951	0.0538531139963589	1	22	22.862745098039216	4.104231166150671	0.006798345125114599	18.107619047619046
799	0.0008097165991902	0.0366369613883676	0.062759645801837	2	44	48.62745098039216	9.306501547987615	0.006331513497118593	31.45476190476191
800	0.0002024291497975	0	0.0590541768278104	1	21	12.470588235294118	3.091847265221878	0.001364877161055505	8.48
801	0.0004048582995951	0.0309397907312941	0.0636737429591534	2	42	24.31372549019608	6.113519091847265	0.0031847133757961785	16.240000000000002
802	0.0016194331983805	0.0066061464104619	0.0549206208031307	2	48	73.13725490196077	15.32404540763674	0.017221819939325173	49.48095238095238
803	0.0008097165991902	0.0061425663448632	0.0602850727325978	2	44	46.19607843137255	10.215686274509803	0.005686988171064604	31.313333333333333
804	0.0004048582995951	1.4208430572280058e-06	0.0519458669386639	2	42	24.862745098039213	6.12796697626419	0.005123370782328284	16.94
805	0.0002024291497975	0	0.0494870972912325	1	21	3.0980392156862746	2.00515995872033	0.00030330603579011223	2.1142857142857143
806	0.0004048582995951	0.0004048582995951	0.0520630236602202	1	22	22.54901960784314	4.095975232198142	0.006798345125114599	18.692857142857143
807	0.0004048582995951	0.0003768504829007	0.0538713195201744	2	42	18.666666666666664	6.070175438596491	0.0018198362147406734	12.666666666666666
808	0.0004048582995951	9.25237830168381e-05	0.0512453448687227	2	42	16.313725490196077	6.060887512899896	0.004455263762748501	10.466666666666667
809	0.0002024291497975	0	0.0501049770267666	1	21	12.470588235294118	3.091847265221878	0.00397239085623397	8.7
810	0.0008097165991902	0.0008060638067285	0.0527473466162683	2	44	40.3921568627451	9.24767801857585	0.009892689251577873	24.633333333333333
811	0.0004048582995951	0.0013304375682327	0.05738114320893	2	42	23.37254901960784	6.141382868937048	0.0027297543221110098	15.373333333333333
812	0.0004048582995951	0.0013304375682327	0.05738114320893	2	42	23.37254901960784	6.141382868937048	0.0027297543221110098	15.373333333333333
813	0.0006072874493927	0.0001709719044628	0.0547769005588574	2	43	35.29411764705882	8.244582043343653	0.00642675299538423	22.833333333333336
814	0.0008097165991902	0.0068626187804102	0.0595618466583874	2	44	49.372549019607845	9.273477812177502	0.012197515415956095	32.85333333333333
815	0.0002024291497975	0	0.056214297093698	1	21	11.215686274509803	3.0588235294117645	0.001364877161055505	8.5
816	0.0004048582995951	0.0002806130884884	0.0486359295468194	2	42	17.72549019607843	6.098039215686274	0.001364877161055505	10
817	0.0004048582995951	1.7769646183665644e-06	0.0463910748830832	2	42	17.72549019607843	6.098039215686274	0.001364877161055505	10
818	0.0006072874493927	0.0005802080026875	0.0485971746743792	2	43	22.352941176470587	8.11455108359133	0.001364877161055505	12
819	0.0004048582995951	0.0009808916650053	0.0510662931453321	2	42	20.15686274509804	6.109391124871001	0.0018198362147406734	12.4
820	0.0002024291497975	0	0.0520619262912727	1	21	20.47058823529412	3.091847265221878	0.006722518616167071	17.692857142857143
821	0.0006072874493927	0.0001280147390077	0.0516752617759971	2	43	32.549019607843135	8.17234262125903	0.008841117527956882	21.866666666666667
822	0.0004048582995951	0.0010722176412913	0.0532103964928532	2	42	32.86274509803921	6.233230134158927	0.004170457992114043	22.633333333333333
823	0.0004048582995951	0.0010722176412913	0.0532103964928532	2	42	32.86274509803921	6.233230134158927	0.004170457992114043	22.633333333333333
824	0.0004048582995951	0.00030505443453	0.0570280753601773	2	42	21.68627450980392	6.1496388028895765	0.0018198362147406734	12.038888888888888
825	0.0006072874493927	0.0006126226933771	0.0596100009653441	2	43	31.76470588235294	8.151702786377708	0.0031847133757961785	20.013071895424837
826	0.0008097165991902	0.001218645174305	0.0603801258937847	2	44	34.31372549019607	10.166150670794632	0.009296825850708627	23.39333333333333
827	0.0006072874493927	0.0018835802201825	0.0642017025147832	2	43	40.90196078431373	8.181630546955624	0.011744706096413123	31.29281045751634
828	0.0008097165991902	0.0037994954347798	0.0633333333333333	2	44	78.66666666666666	10.543859649122806	0.024971306891361063	51.153333333333336
829	0.0002024291497975	0	0.0595159211112851	1	21	7.9607843137254894	3.025799793601651	0.0007961783439490446	6.0130718954248366
830	0.0028340080971659	0.0062647813307724	0.05930870541342	2	54	85.2549019607843	21.37977296181631	0.013075252893231852	45.49982905982908
831	0.0004048582995951	0.0063238954605147	0.0629066968890473	2	42	50.274509803921575	6.217750257997936	0.017940982488688473	39.21307189542484
832	0.0012145748987854	0.0008748626334922	0.0563791785074354	2	46	67.09803921568627	13.371517027863776	0.017318019886094785	45.89111111111111
833	0.0004048582995951	0.0011314474692418	0.0596229512153909	2	42	28.392156862745097	6.115583075335397	0.006984703141779714	20.924183006535948
834	0.0006072874493927	0.0004861855016548	0.0563091302861051	2	43	26.039215686274503	8.106295149638804	0.008455568471811833	18.673333333333332
835	0.0004048582995951	0.0008818358404536	0.0595920238368095	2	42	21.098039215686278	6.081527347781217	0.005516834888013893	14.94640522875817
836	0.0010121457489878	0.0163581685355941	0.0652369129998415	2	45	89.84313725490196	12.574819401444786	0.029426570654109564	60.54
837	0.0004048582995951	0.0158249139758801	0.062208789824959	2	42	16.313725490196077	6.060887512899896	0.001364877161055505	10.059999999999999
838	0.0004048582995951	0.015828901181608	0.062224461519083	2	42	13.88235294117647	6.04953560371517	0.0009099181073703367	8
839	0.0004048582995951	0.0159315845986254	0.0632230981877751	2	42	13.88235294117647	6.04953560371517	0.0009099181073703367	8.1
840	0.0002024291497975	0	0.0638870208473436	1	21	3.0980392156862746	2.00515995872033	0.00030330603579011223	2.14
841	0.0004048582995951	0.0004048582995951	0.0682461836015749	1	22	14.666666666666664	4.046439628482972	0.004289279183905476	11.51047619047619
842	0.0008097165991902	0.0011937445730777	0.0596013705902224	2	44	29.803921568627445	10.152734778121776	0.0018198362147406734	16.79529411764706
843	0.0006072874493927	0.0001201029641587	0.0555511824305329	2	43	43.6078431372549	8.305469556243551	0.008899669884722105	28.266666666666666
844	0.0006072874493927	7.77326061583475e-05	0.0570267587098561	2	43	27.13725490196078	8.135190918472652	0.008800370652312702	19.248717948717946
845	0.0018218623481781	0.0079402492865234	0.0555911909343596	2	49	72.86274509803921	17.427244582043343	0.012367799463083513	42.470000000000006
846	0.0006072874493927	0.0028310571154317	0.0526719836226382	1	23	36.19607843137256	5.22703818369453	0.009657934974197384	27.266666666666666
847	0.0012145748987854	0.0020234717808273	0.0500420393650536	1	26	14.50980392156863	7.026831785345716	0.0009478313618441009	8.038888888888888
848	0.0008097165991902	0.0012143289836409	0.0563611678399069	1	24	19.372549019607845	6.068111455108358	0.0023127085228996053	13.35982905982906
849	0.0004048582995951	0.0004048582995951	0.0533955921614406	1	22	28.862745098039216	4.209494324045408	0.010853353636236792	22.046666666666667
850	0.0002024291497975	0	0.0533944378992423	1	21	26.7843137254902	3.205366357069144	0.010777527127289264	21.046666666666667
851	0.0010121457489878	0.0065347382110436	0.0597007710342493	2	45	55.5686274509804	12.357069143446852	0.014413030852562925	37.23888888888889
852	0.0006072874493927	0.0176566362537226	0.0633780229649111	2	43	38.15686274509804	8.214654282765737	0.005004549590536851	25.453071895424834
853	0.0018218623481781	0.0046724226574979	0.0564055720484128	2	49	95.96078431372548	18.554179566563462	0.02729806627741691	61.86871794871795
854	0.0010121457489878	0.0130920664083798	0.0597224237148798	2	45	87.60784313725489	11.46749226006192	0.025937161674454045	64.40529411764706
855	0.0004048582995951	0.0132326706881315	0.0633788360874474	2	42	68.31372549019608	6.481940144478843	0.025236699672677408	46.953162393162394
856	0.0006072874493927	0.0005777094231939	0.0534371788631077	2	43	39.41176470588236	8.24767801857585	0.010412726143499593	29.373333333333335
857	0.0004048582995951	9.667122049523377e-06	0.0570149115922625	2	42	23.607843137254903	6.094943240454076	0.008827535236075488	19.03333333333333
858	0.0010121457489878	0.00059782775579	0.054081275179541	2	45	74.19607843137254	12.478844169246646	0.02359103551148012	52.99666666666666
859	0.0006072874493927	0.0062028061840287	0.0571184108594355	2	43	59.64705882352941	8.411764705882351	0.01791247192488202	42.07094017094017
860	0.0004048582995951	3.3702469471483007e-06	0.0563463819691577	2	42	41.68627450980392	6.307533539731683	0.012294057306239826	30.246666666666666
861	0.0004048582995951	1.3675969281727957e-06	0.0563187596192213	2	42	30.274509803921564	6.165118679050567	0.006984703141779714	22.11111111111111
862	0.0004048582995951	3.3702469471483007e-06	0.0563463819691577	2	42	41.68627450980392	6.307533539731683	0.012294057306239826	30.246666666666666
863	0.0008097165991902	0.002964996993452	0.0534308211473565	2	44	62.54901960784314	9.413828689370488	0.023597484713906703	45.284444444444446
864	0.0004048582995951	0.0002049104943353	0.0563836829730408	2	42	27.529411764705884	6.198142414860681	0.003184713375796178	16.81222222222222
865	0.0002024291497975	0	0.0533707865168539	1	21	15.372549019607842	3.0629514963880284	0.005468172962829153	12.911111111111111
866	0.0002024291497975	0	0.0559887569135914	1	21	34.50980392156863	3.1455108359133126	0.012884839278738935	28.666666666666668
867	0.0002024291497975	0	0.0559887569135914	1	21	34.50980392156863	3.1455108359133126	0.012884839278738935	28.666666666666668
868	0.0006072874493927	0.0003817766169495	0.0563778916494527	2	43	59.29411764705882	8.297213622291022	0.01839594154237364	44.282051282051285
869	0.0002024291497975	0	0.0526641223001641	1	21	26.7843137254902	3.205366357069144	0.007989751777351768	20.266666666666666
870	0.0006072874493927	0.0024129228017122	0.0612933644349595	2	43	48.07843137254903	8.317853457172342	0.017985541091703874	34.093071895424835
871	0.0004048582995951	0.0014559321283166	0.0612728377758207	2	42	32.66666666666667	6.228070175438596	0.012893634361422773	23.586405228758167
872	0.0004048582995951	0.0004495443730423	0.0563688852881773	2	42	27.529411764705884	6.198142414860681	0.003184713375796178	16.973333333333333
873	0.0008097165991902	0.0002346515665562	0.0547574709585882	2	44	42.588235294117645	10.173374613003094	0.010791858688237234	30.617777777777782
874	0.0008097165991902	0.000208938431742	0.0520701576861455	2	44	47.1764705882353	10.294117647058822	0.0077858975320605475	31.673333333333332
875	0.0006072874493927	0.0003179060379548	0.0540830514226908	2	43	39.09803921568628	8.239422084623323	0.007482591496270436	26.38760683760684
876	0.0004048582995951	0	0.0569813714747101	2	42	22.509803921568626	6.118679050567595	0.008414072327101077	17.7
877	0.0010121457489878	0.0007566226202779	0.0547459411536543	2	45	75.64705882352942	12.622291021671828	0.028342570293621454	49.48666666666667
878	0.0002024291497975	0	0.0476576367986416	1	21	7.254901960784315	2.0134158926728585	0.0015923566878980893	6
879	0.0004048582995951	0	0.053453947368421	2	42	37.45098039215687	6.2487100103199165	0.0119900564864151	27.705555555555556
880	0.0006072874493927	1.3814537556825035e-05	0.0513369428538767	2	43	39.05882352941177	8.238390092879255	0.013354326039487125	26.682222222222226
881	0.0006072874493927	0.0003487356503468	0.0507791620410345	2	43	28.431372549019606	8.116615067079463	0.005778644779093249	20.44
882	0.0008097165991902	0.000524646949003	0.0519786613916392	2	44	45.294117647058826	10.244582043343652	0.015782272863941172	31.887777777777778
883	0.0004048582995951	0.0001815782665757	0.0526854656371315	2	42	39.96078431372549	6.262125902992776	0.012403519395389511	29.493333333333332
884	0.0008097165991902	0.0005250850680759	0.0578413694588202	2	44	49.9607843137255	10.314757481940145	0.01726877214693935	34.833333333333336
885	0.0002024291497975	0	0.0476576367986416	1	21	7.254901960784315	2.0134158926728585	0.0015923566878980893	6
886	0.0002024291497975	0	0.0476576367986416	1	21	7.254901960784315	2.0134158926728585	0.0015923566878980893	6
887	0.0002024291497975	0	0.0476576367986416	1	21	7.254901960784315	2.0134158926728585	0.0015923566878980893	6
888	0.0002024291497975	0	0.0476576367986416	1	21	7.254901960784315	2.0134158926728585	0.0015923566878980893	6
889	0.0004048582995951	0	0.055481305944586	2	42	38.3921568627451	6.326109391124871	0.01921172902175585	28.64666666666667
890	0.0006072874493927	0.0001553153488781	0.0534198432008651	2	43	54.82352941176471	8.337461300309599	0.017155618197488755	41.184444444444445
891	0.0006072874493927	7.328481943228431e-05	0.0540097304980047	2	43	36.31372549019608	8.218782249742002	0.013056752628076202	25.513333333333332
892	0.0006072874493927	3.819367550249215e-05	0.0508816743572841	2	43	31.92156862745098	8.155830753353973	0.0033363663936912345	21.945555555555558
893	0.0006072874493927	0.0001927281891893	0.0527856730707584	2	43	48.00000000000001	8.31578947368421	0.009809587992092443	33.20666666666666
894	0.0010121457489878	0.0010779207874513	0.0560382966172833	2	45	74	12.36842105263158	0.022250325857921107	52.575384615384614
895	0.0006072874493927	1.3811843609053772e-05	0.0534892534242867	2	43	35.529411764705884	8.198142414860682	0.013056752628076202	25.215384615384615
896	0.0004048582995951	1.586785201438664e-05	0.0540593777699959	2	42	28.15686274509804	6.162022703818369	0.006572673388900099	20.175384615384615
897	0.0002024291497975	0	0.0506895419471351	1	21	3.0980392156862746	2.00515995872033	0.00030330603579011223	2.1444444444444444
898	0.0004048582995951	0.0001485098706714	0.0547368421052631	2	42	20.274509803921568	6.112487100103199	0.004910222816433669	12.355384615384615
899	0.0006072874493927	0.0029398184998451	0.0564210333957695	2	43	51.76470588235294	8.362229102167182	0.014196191026367398	35.54555555555555
900	0.0004048582995951	3.5245028105291742e-06	0.0547313841278986	2	42	33.09803921568628	6.239422084623323	0.012813508384190852	23.473333333333336
901	0.0012145748987854	0.0021423662926872	0.0563907628734175	2	46	83.56862745098039	14.672858617131062	0.029487133708308355	54.18666666666667
902	0.0004048582995951	1.534471467656323e-05	0.0563637400878544	2	42	46.588235294117645	6.226006191950464	0.01688514398780227	36.3
903	0.0002024291497975	0	0.0559887569135914	1	21	34.50980392156863	3.1455108359133126	0.012884839278738935	28.666666666666668
904	0.0002024291497975	0	0.0559887569135914	1	21	34.50980392156863	3.1455108359133126	0.012884839278738935	28.666666666666668
905	0.0002024291497975	0	0.0559887569135914	1	21	34.50980392156863	3.1455108359133126	0.012884839278738935	28.666666666666668
906	0.0002024291497975	0	0.0533546463904609	1	21	5.176470588235294	2.0092879256965945	0.0009099181073703367	4.06
907	0.0002024291497975	0	0.0533546463904609	1	21	5.176470588235294	2.0092879256965945	0.0009099181073703367	4.06
908	0.0002024291497975	0	0.0533546463904609	1	21	5.176470588235294	2.0092879256965945	0.0009099181073703367	4.06
909	0.0002024291497975	0	0.0559887569135914	1	21	34.50980392156863	3.1455108359133126	0.012884839278738935	28.666666666666668
910	0.0002024291497975	0	0.0500369706361988	1	21	4.196078431372549	2.0103199174406603	0.0005686988171064605	3.0388888888888888
911	0.0006072874493927	0.0024274283915592	0.0526708604328819	1	23	35.1764705882353	5.226006191950464	0.008899669884722105	26.266666666666666
912	0.0002024291497975	0	0.0476539589442815	1	21	4.137254901960785	2.007223942208462	0.00045495905368516835	3
913	0.0002024291497975	0	0.0476539589442815	1	21	4.137254901960785	2.007223942208462	0.00045495905368516835	3
914	0.0002024291497975	0	0.0476539589442815	1	21	4.137254901960785	2.007223942208462	0.00045495905368516835	3
915	0.0002024291497975	0	0.0476539589442815	1	21	4.137254901960785	2.007223942208462	0.00045495905368516835	3
916	0.0006072874493927	0.0008096346274754	0.0500379842998227	1	23	8.333333333333334	4.017543859649122	0.0007203518350015166	5.038888888888889
917	0.0006072874493927	0.0008096346274754	0.0500379842998227	1	23	8.333333333333334	4.017543859649122	0.0007203518350015166	5.038888888888889
918	0.0002024291497975	0	0.0559887569135914	1	21	34.50980392156863	3.1455108359133126	0.012884839278738935	28.666666666666668
919	0.0002024291497975	0	0.0559887569135914	1	21	34.50980392156863	3.1455108359133126	0.012884839278738935	28.666666666666668
920	0.0006072874493927	0.0024274283915592	0.0507275397143238	1	23	19.137254901960784	5.067079463364293	0.0074898226587827715	14.937777777777777
921	0.0002024291497975	0	0.0460575999701651	1	21	4.137254901960785	2.007223942208462	0.00045495905368516835	3
922	0.0002024291497975	0	0.0460575999701651	1	21	4.137254901960785	2.007223942208462	0.00045495905368516835	3
923	0.0002024291497975	0	0.0460575999701651	1	21	4.137254901960785	2.007223942208462	0.00045495905368516835	3
924	0.0002024291497975	0	0.0460575999701651	1	21	4.137254901960785	2.007223942208462	0.00045495905368516835	3
925	0.0006072874493927	0.0008096346274754	0.0482808498993334	1	23	8.333333333333334	4.017543859649122	0.0007203518350015166	5.566666666666666
926	0.0006072874493927	0.0008096346274754	0.0482808498993334	1	23	8.333333333333334	4.017543859649122	0.0007203518350015166	5.566666666666666
927	0.0012145748987854	0.0013216805382267	0.0578434012856691	2	46	89.2156862745098	14.716202270381835	0.033136903612491636	60.413333333333334
928	0.0010121457489878	0.001200662529389	0.0578312124653188	2	45	76.98039215686273	12.657378740970072	0.029332614378223702	51.14
929	0.0006072874493927	0.0002676203730499	0.0535257660468946	2	43	32.745098039215684	8.230134158926727	0.005966061317319875	19.973333333333333
930	0.0004048582995951	0.0003233784186645	0.0534129120849416	2	42	29.568627450980397	6.199174406604747	0.009502808036129257	22.873333333333335
931	0.0002024291497975	0	0.0559887569135914	1	21	34.50980392156863	3.1455108359133126	0.012884839278738935	28.666666666666668
932	0.0004048582995951	0.0004048582995951	0.0485241392858896	1	22	10.03921568627451	4.029927760577915	0.0008720048528965727	7.010909090909091
933	0.0006072874493927	0.0001734990169334	0.0482064093055935	2	43	27.45098039215686	8.14344685242518	0.008800370652312702	19.840000000000003
934	0.0004048582995951	0	0.0481847798521293	2	42	22.823529411764703	6.126934984520124	0.008414072327101077	18.306666666666665
935	0.0004048582995951	1.5159302464424944e-05	0.0463371165931901	2	42	24.392156862745097	6.168214654282766	0.005365181870118837	15.633333333333333
936	0.0008097165991902	0.0006218746091219	0.0592418482497271	2	44	81.92156862745098	10.533539731682149	0.020254472971673827	52.66444444444444
937	0.0002024291497975	0	0.0559291714783868	1	21	12.470588235294118	3.091847265221878	0.004413767618037744	8.664444444444445
938	0.0008097165991902	2.9435767692078017e-05	0.0564997598188347	2	44	41.843137254901954	10.20639834881321	0.004397937518956628	26.675555555555555
939	0.0008097165991902	0.0006094581376739	0.0566526755200807	2	44	36.90196078431372	10.181630546955624	0.0032984531392174703	22.43777777777778
940	0.0008097165991902	0.0014672696622832	0.0485427352946956	2	44	32.921568627450974	9.158926728586172	0.002616014558689718	19.477575757575757
941	0.0006072874493927	0.0017294450811424	0.0509682944192812	2	43	27.37254901960784	7.14344685242518	0.002578101304215954	16.693333333333335
942	0.0008097165991902	0.0005946459420072	0.0532884588416771	2	44	61.92156862745098	10.313725490196076	0.02383493095137451	46.902857142857144
943	0.0008097165991902	0.0025367035619808	0.0561567842851946	2	44	44.588235294117645	10.226006191950464	0.01663499549159634	32.870909090909095
944	0.0006072874493927	0.0179102178615782	0.0594478808154227	2	43	36.31372549019608	8.166150670794632	0.016358854039569017	27.697575757575756
945	0.0004048582995951	0.0004048582995951	0.0484979383467504	1	22	10.03921568627451	4.029927760577915	0.0008720048528965727	7
946	0.0002024291497975	0	0.0462551147482654	1	21	3.0980392156862746	2.00515995872033	0.00030330603579011223	2
947	0.0010121457489878	0.0003295849424673	0.0442691997490814	2	45	49.56862745098039	12.251805985552114	0.007943283174334792	32.49333333333333
948	0.0008097165991902	0.0003669289136994	0.0463071457362742	2	44	44.74509803921568	10.230134158926727	0.00545950864422202	30.44285714285714
949	0.0008097165991902	0.0001876511133924	0.0463054094841727	2	44	54.15686274509804	10.319917440660475	0.006976038823172581	36.666666666666664
950	0.0010121457489878	0.0009697870605151	0.048539396500054	2	45	51.647058823529406	12.253869969040244	0.005459508644222021	34.11662337662337
951	0.0010121457489878	0.0018355247399775	0.0601287778278174	2	45	78.78431372549021	14.471620227038184	0.008151349711859266	50.33555555555556
952	0.0010121457489878	0.0042010864424442	0.0639291861322842	2	45	75.13725490196077	11.453044375644996	0.013155899302396117	50.35492063492063
953	0.0006072874493927	0.0029001869853482	0.059277391794761	2	43	78.31372549019608	9.51702786377709	0.021751753616402157	51.23111111111111
954	0.0002024291497975	0	0.0566845287955111	1	21	3.0980392156862746	2.00515995872033	0.00030330603579011223	2.06
955	0.0008097165991902	0.0011321973004866	0.0592503748125937	2	44	78.47058823529412	10.4953560371517	0.015905783191872636	49.22666666666667
956	0.0002024291497975	0	0.055936771066875	1	21	10.588235294117649	3.042311661506708	0.0015165301789505613	8.237777777777778
957	0.0006072874493927	0.0011397450671859	0.0509819705460437	2	43	35.09803921568627	8.186790505675955	0.009737453343445824	24.337575757575756
958	0.0006072874493927	0.0036610525273435	0.0536886493066121	2	43	35.76470588235294	8.151702786377708	0.013389372981771296	26.53757575757576
959	0.0004048582995951	1.680282624809906e-05	0.0512442816983226	2	42	20.980392156862745	6.078431372549019	0.0052099459619867885	14.573333333333334
960	0.0004048582995951	6.036736950358439e-05	0.0568652730454001	2	42	22.509803921568626	6.118679050567595	0.002426448286320898	14.3
961	0.0004048582995951	1.6681243969955724e-06	0.0463019373705373	2	42	23.607843137254903	6.094943240454076	0.005930297796988305	17.173333333333332
962	0.0006072874493927	0.0021142059232696	0.0638209911632473	2	43	44.23529411764706	8.21671826625387	0.00818926296633303	30.555238095238096
963	0.0004048582995951	0.0001826263448581	0.0462993336269998	2	42	23.37254901960784	6.141382868937048	0.0027297543221110098	14.809523809523808
964	0.0008097165991902	0.000386901371706	0.053675815459504	2	44	40.19607843137255	10.163054695562437	0.009517106906058049	28.266666666666666
965	0.0004048582995951	0.0002664518482167	0.0544899017196307	2	42	26.19607843137255	6.110423116615067	0.009469910827987281	19.961904761904762
966	0.0004048582995951	1.6696857629925264e-06	0.0509740795773485	2	42	30.509803921568626	6.118679050567596	0.00915650731749524	24.27090909090909
967	0.0006072874493927	0.0004011998238935	0.0536740658648152	2	43	33.450980392156865	8.14344685242518	0.016138540293200415	25.93376623376623
968	0.0008097165991902	0.0009768977437878	0.0506163099275592	2	44	42.19607843137255	10.215686274509803	0.016567051341170196	30.4
969	0.0006072874493927	3.792558006600908e-06	0.0463023713562658	2	43	32.705882352941174	8.176470588235293	0.003488019411586291	21.662857142857142
970	0.0008097165991902	0.0004062320089163	0.0485374888236045	2	44	53.76470588235294	10.256965944272444	0.008795875037913254	38.92181818181818
971	0.0002024291497975	0	0.0531474249319519	1	21	10.588235294117649	3.042311661506708	0.00397239085623397	8.84
972	0.0008097165991902	0.0025293169236447	0.0561299852289512	2	44	39.25490196078431	9.165118679050568	0.013662648121609024	26.91111111111111
973	0.0006072874493927	8.128861721640996e-07	0.0561293474679301	3	63	72.3529411764706	12.479876160990711	0.010425559166314413	41.22222222222223
974	0.0006072874493927	6.076576232478235e-06	0.0567405212317517	2	43	36.98039215686274	8.183694530443756	0.005383682135274492	27.16
975	0.0004048582995951	8.087134215373119e-05	0.0442569050626674	2	42	20.54901960784313	6.119711042311661	0.0019714892326357296	12.259999999999998
976	0.0004048582995951	0	0.044256112091594	2	42	21.098039215686278	6.081527347781217	0.008414072327101077	17.793333333333333
977	0.0004048582995951	0.0013677460741113	0.0509935483870967	2	42	43.76470588235294	6.204334365325077	0.011032757051865332	34.63619047619048
978	0.0006072874493927	0.0017211023673216	0.0635574139594725	2	43	33.49019607843137	8.197110423116614	0.0034121929026387624	20.02857142857143
979	0.0004048582995951	0.0003272383069593	0.0597636071087237	2	42	17.72549019607843	6.098039215686274	0.001364877161055505	10
980	0.0006072874493927	0.0005281297858082	0.0568613457952531	2	43	24.90196078431372	7.155830753353973	0.0019335759781619654	13.1
981	0.0002024291497975	0	0.0538026727076685	1	21	7.9607843137254894	3.025799793601651	0.0007961783439490446	6
982	0.0004048582995951	0.0004048582995951	0.0600900133803673	1	22	16.03921568627451	4.082559339525283	0.0021610555050045493	11.313333333333333
983	0.0006072874493927	0.0005703989351971	0.0592446901646618	2	43	67.37254901960785	8.413828689370485	0.014995865084502298	43.22666666666667
984	0.0002024291497975	0	0.0559317044450986	1	21	7.9607843137254894	3.025799793601651	0.0009099181073703367	6.237777777777778
985	0.0006072874493927	1.134784542356925e-05	0.0537248504622077	2	43	34.745098039215684	8.17750257997936	0.010275404686552506	24.966666666666665
986	0.0006072874493927	0.000599699666618	0.0532953576938429	2	43	19.64705882352941	7.07017543859649	0.001478616924476797	11.593333333333334
987	0.0002024291497975	0	0.0505992010652463	1	21	7.9607843137254894	3.025799793601651	0.0007961783439490446	6.2
988	0.0006072874493927	0.001126257381681	0.056249501838926	2	43	37.45098039215687	8.19607843137255	0.007368851732849143	26.017142857142858
989	0.0002024291497975	0	0.0442493729845933	1	21	4.137254901960785	2.007223942208462	0.0005686988171064605	3
990	0.0006072874493927	0.0004001150648671	0.0600418104915163	2	43	25.92156862745098	8.103199174406605	0.002274795268425842	16.333333333333332
991	0.0008097165991902	0.001075872999739	0.0462993336269998	2	44	35.294117647058826	10.139318885448915	0.012800675361376034	25.560000000000002
992	0.0008097165991902	0.0018822799909422	0.0485360581646689	2	44	42.07843137254902	10.212590299277604	0.01328279899882399	29.61090909090909
993	0.0006072874493927	0.0008096346274754	0.0462975979606564	1	23	16.45098039215686	5.094943240454076	0.001516530178950561	10
994	0.0006072874493927	0.0006515211944509	0.0531926348659416	2	43	37.21568627450981	8.189886480908152	0.019035777732287595	29.80666666666667
995	0.0004048582995951	1.0765618548996817e-06	0.0462919579436625	2	42	16.313725490196077	6.060887512899897	0.001364877161055505	10.5
996	0.0010121457489878	0.0056878722019656	0.0575831400296075	2	45	62.90196078431373	12.286893704850362	0.020763957338999627	46.43757575757576
997	0.0004048582995951	7.466257026683703e-07	0.044259284146396	2	42	25.33333333333333	6.140350877192982	0.005930297796988305	18.299999999999997
998	0.0002024291497975	0	0.0442493729845933	1	21	4.137254901960785	2.007223942208462	0.0005686988171064605	3
999	0.0004048582995951	6.120554708059104e-07	0.0485341507506091	2	42	35.41176470588235	6.142414860681114	0.0074309978768577496	28.11090909090909
1000	0.0004048582995951	0.0004029073727819	0.0485208030487565	2	42	13.88235294117647	6.04953560371517	0.0009099181073703367	8.210909090909091
1001	0.0004048582995951	0.0008065251670925	0.0509867063000578	2	42	36.43137254901961	6.169246646026831	0.009212920837124659	27.436190476190475
1002	0.0004048582995951	0.00016038900734	0.0506002376367435	2	42	19.294117647058822	6.086687306501548	0.004868726671722913	13.187099567099567
1003	0.0004048582995951	1.4013747749534874e-05	0.0506251281000205	2	42	26.627450980392155	6.121775025799794	0.011945802999578668	20.266666666666666
1004	0.0022267206477732	0.0137641419651284	0.0537225134306283	2	51	105.80392156862744	21.496388028895765	0.025078902568534744	70.39333333333332
1005	0.0012145748987854	0.0190126084090833	0.0567079540367109	2	46	82.27450980392156	14.37564499484004	0.026724937227949358	63.0247619047619
1006	0.0002024291497975	0	0.0509840752169919	1	21	28.196078431372552	3.137254901960784	0.00875796178343949	23.436190476190475
1007	0.0002024291497975	0	0.0509840752169919	1	21	28.196078431372552	3.137254901960784	0.00875796178343949	23.436190476190475
1008	0.0002024291497975	0	0.0509840752169919	1	21	28.196078431372552	3.137254901960784	0.00875796178343949	23.436190476190475
1009	0.0010121457489878	0.000325206750742	0.056768558951965	2	45	53.372549019607845	12.299277605779151	0.011143826649212088	34.37777777777778
1010	0.0006072874493927	0.0005154231881502	0.0601134123488038	2	43	39.333333333333336	8.192982456140351	0.005269942371853199	27.413333333333334
1011	0.0006072874493927	0.0005174193628211	0.0566630726526117	2	43	27.215686274509803	8.137254901960784	0.008455568471811833	18.393333333333334
1012	0.0004048582995951	0.000916090164141	0.0600097181729834	2	42	18.745098039215684	6.072239422084623	0.004910222816433669	12.946666666666667
1013	0.0006072874493927	0.0017471831747216	0.0509972333484742	2	43	47.490196078431374	7.2518059855521155	0.010426144980285108	33.436190476190475
1014	0.0006072874493927	0.0002929297310853	0.0562187752500825	2	43	31.92156862745098	8.155830753353973	0.00310888686684865	20.23777777777778
1015	0.0006072874493927	0.0004165427657691	0.0537956418996177	2	43	27.72549019607843	7.177502579979359	0.00254018804974219	15.2
1016	0.0002024291497975	0	0.0510499338624338	1	21	7.9607843137254894	3.025799793601651	0.0007961783439490446	6
1017	0.0004048582995951	2.7323904946692425e-08	0.0559051197320175	2	42	43.21568627450981	8.272445820433436	0.012358549330505684	28.975555555555555
1018	0.0008097165991902	0.0003386517907979	0.0592127343337968	3	64	113.45098039215686	14.767801857585138	0.0311179894646509	67.02666666666667
1019	0.0002024291497975	0	0.0505774428700139	1	21	12.980392156862743	3.052631578947368	0.004634797942453742	10.7
1020	0.0010121457489878	0.0013502737342167	0.0532712195227157	2	45	46.31372549019608	11.192982456140353	0.013368624909415918	33.733333333333334
1021	0.0008097165991902	0.0004529374387859	0.0592113148747453	3	64	114.3921568627451	14.784313725490192	0.03155936622645467	68.02666666666667
1022	0.0008097165991902	0.0002944550546866	0.0594600450163093	3	64	117.1372549019608	14.801857585139317	0.02400505154340605	71.02
1023	0.0008097165991902	0.0002944550546866	0.0594600450163093	3	64	117.1372549019608	14.801857585139317	0.02400505154340605	71.02
1024	0.0004048582995951	0.0005851621125329	0.0485336739205187	2	42	28.07843137254902	6.107327141382869	0.005611161662117076	20.97090909090909
1025	0.0016194331983805	0.0032329657721357	0.05100039231071	2	48	81.45098039215686	17.38080495356037	0.012663026994237185	54.66285714285715
1026	0.0002024291497975	0	0.0485260459131049	1	21	19.84313725490196	3.075335397316821	0.005156202608431908	16.91090909090909
1027	0.0008097165991902	0.0002085027133893	0.0532138355972552	2	44	42.15686274509804	10.21465428276574	0.01618003643791117	30.784242424242425
1028	0.0002024291497975	0	0.0638053291657517	1	21	26.509803921568626	3.1455108359133126	0.006824385805277525	20.088571428571427
1029	0.0020242914979757	0.0388278241025207	0.068152971690304	2	50	84.4705882352941	18.43550051599587	0.009250834091598421	48.66190476190477
1030	0.0008097165991902	0.0002486149141168	0.0591871944790568	3	64	77.92156862745098	14.512899896800825	0.01904144497462843	43.397777777777776
1031	0.0004048582995951	0.0006485303193069	0.0628634691981726	2	42	38.23529411764706	7.257997936016511	0.008643636206047503	24.02634920634921
1032	0.0004048582995951	0.0247367385970933	0.065081351689612	2	42	37.17647058823529	6.188854489164086	0.0077343039126478615	26.088571428571427
1033	0.0008097165991902	0.0006218494317778	0.0463019373705373	2	44	34.90196078431372	10.181630546955624	0.002881407340006066	20.906666666666666
1034	0.0004048582995951	0.0010212286053335	0.0485331970997976	2	42	27.2156862745098	6.189886480908153	0.005930297796988305	16.91090909090909
1035	0.0004048582995951	0.0005997734168987	0.0598236775818639	2	42	24.392156862745097	6.168214654282766	0.002426448286320898	14.1
1036	0.0004048582995951	0.0004025357676746	0.0509893376546969	2	42	43.09803921568628	6.239422084623323	0.010274491962390052	32.45904761904762
1037	0.0002024291497975	0	0.0638053291657517	1	21	26.509803921568626	3.1455108359133126	0.006824385805277525	20.088571428571427
1038	0.0002024291497975	0	0.0638053291657517	1	21	26.509803921568626	3.1455108359133126	0.006824385805277525	20.088571428571427
1039	0.0002024291497975	0	0.0638053291657517	1	21	26.509803921568626	3.1455108359133126	0.006824385805277525	20.088571428571427
1040	0.0006072874493927	0.0004068288085402	0.0537009055233664	2	43	22.07843137254902	7.081527347781217	0.005023962579854961	14.233333333333334
1041	0.0002024291497975	0	0.0509646136387083	1	21	7.9607843137254894	3.025799793601651	0.0007961783439490446	6.666666666666667
1042	0.0004048582995951	0.0003838423132761	0.0485355812970986	2	42	32.86274509803921	6.127966976264189	0.006672732787382469	25.15090909090909
1043	0.0006072874493927	8.447640612685742e-07	0.0536664856056491	2	43	29.52941176470588	8.145510835913312	0.008796787762075708	20.593333333333334
1044	0.0004048582995951	1.277392556257871e-06	0.0485327202884454	2	42	28.07843137254902	6.107327141382869	0.005611161662117076	21.244242424242422
1045	0.0008097165991902	4.125909646950556e-07	0.0559127127852227	3	64	98.3529411764706	15.672858617131062	0.025158475422815144	57.57555555555555
1046	0.0006072874493927	2.6859398562598648e-06	0.0442636464642844	2	43	35.21568627450981	8.189886480908152	0.010620206867053374	25.566666666666663
1047	0.0004048582995951	7.240834810873492e-07	0.0423950636355054	2	42	23.37254901960784	6.141382868937048	0.0027297543221110098	14.766666666666666
1048	0.0008097165991902	0.0025723058834654	0.0509993392798149	2	44	59.84313725490196	10.311661506707946	0.017626993164225734	43.06952380952381
1049	0.0020242914979757	0.0102427101800524	0.0629315396570613	3	70	181.37254901960785	28.18369453044376	0.0309405396370495	100.50634920634921
1050	0.0004048582995951	0.000403597552069	0.0592191227418214	2	42	65.92156862745098	7.454076367389061	0.014882125321081005	41.82666666666667
1051	0.0010121457489878	0.0317891509294059	0.0670712666150733	2	45	104.62745098039215	13.68317853457172	0.020417460474250554	66.60666666666667
1052	0.0002024291497975	0	0.0462789477628719	1	21	3.0980392156862746	2.00515995872033	0.00030330603579011223	2
1053	0.0004048582995951	4.280745108315146e-07	0.0566734736020925	2	42	18.745098039215684	6.072239422084623	0.0018198362147406734	12.3
1054	0.0006072874493927	0.0013837788016607	0.0602453718383375	2	43	27.56862745098039	8.146542827657377	0.0021610555050045497	16.14190476190476
1055	0.0006072874493927	0.0008109802647371	0.0567411729572029	2	43	39.29411764705882	8.191950464396285	0.005724901425538368	29.62666666666667
1056	0.0006072874493927	9.908354100308882e-05	0.0544935082126349	2	43	40.98039215686275	8.183694530443756	0.01764933784777179	33.01948051948052
1057	0.0004048582995951	0.0182714517253323	0.0629909211465877	2	42	26	6.157894736842105	0.0033742796481649982	17.01968253968254
1058	0.0008097165991902	6.593790759900333e-06	0.0561306230044654	3	64	98.3529411764706	15.672858617131062	0.021392066752001802	56.39333333333333
1059	0.0010121457489878	0.0020479661104631	0.049396542242043	2	45	39.68627450980392	12.202270381836945	0.00272975432211101	23
1060	0.0004048582995951	0.0012219766244594	0.0519409513395298	2	42	30.19607843137255	6.215686274509803	0.0037913254473764028	21.2
1061	0.0004048582995951	0.0012219766244594	0.0519409513395298	2	42	30.19607843137255	6.215686274509803	0.0037913254473764028	21.2
1062	0.0010121457489878	0.0058814783527318	0.0588697952665824	2	45	39.76470588235294	11.20846233230134	0.0029193205944798304	22.142222222222223
1063	0.0002024291497975	0	0.0557354484221452	1	21	7.9607843137254894	3.025799793601651	0.0007961783439490446	6.04
1064	0.0006072874493927	0.0184520264031771	0.0625197747263177	2	43	61.25490196078432	8.348813209494324	0.01870999624887473	44.87920634920635
1065	0.0006072874493927	0.0009550586178061	0.05284270203776	2	43	22.352941176470587	8.11455108359133	0.001364877161055505	12.059999999999999
1066	0.0006072874493927	0.0020188766524666	0.0517331657765211	2	43	29.76470588235294	8.151702786377708	0.002616014558689718	18.685714285714283
1067	0.0004048582995951	0.0012070714476151	0.0545241826891238	2	42	32.23529411764706	6.164086687306501	0.006369426751592357	23.8
1068	0.0014170040485829	0.0100186610200452	0.0589871876007498	2	47	62.37254901960784	15.355005159958717	0.011837013900450817	37.63333333333333
1069	0.0006072874493927	0.0149738984691601	0.0623524808461761	2	43	50.98039215686275	8.288957688338494	0.011089655141904877	36.00666666666667
1070	0.0006072874493927	0.0020003574837528	0.0617438256174382	2	43	18.31372549019608	7.063983488132094	0.001213224143160449	10
1071	0.0014170040485829	0.0265863018867043	0.0649307974395709	2	47	87.64705882352942	16.41176470588235	0.01575341359593018	59.67619047619047
1072	0.0006072874493927	0.0207033554214405	0.0691353878019425	2	43	51.25490196078432	8.296181630546954	0.009402487109493478	36.64666666666666
1073	0.0006072874493927	0.0010922484477403	0.0654044750430292	2	43	51.490196078431374	8.249742002063984	0.018928771732336286	40.31181818181818
1074	0.0006072874493927	0.0003684980071187	0.0579227540276247	2	43	22.352941176470587	8.11455108359133	0.001364877161055505	12.466666666666667
1075	0.0004048582995951	0.0006898561305666	0.0614015462251721	2	42	20.15686274509804	6.109391124871001	0.004910222816433669	12.205555555555556
1076	0.0002024291497975	0	0.0564203890037347	1	21	35.372549019607845	3.2734778121775028	0.009099181073703368	24
1077	0.0010121457489878	0.0068395437298757	0.0692885996409335	2	45	75.6078431372549	11.490196078431373	0.016968852855271173	52.49333333333333
1078	0.0002024291497975	0	0.0647996327146323	1	21	13.96078431372549	3.0784313725490198	0.004634797942453742	10.836190476190476
1079	0.0004048582995951	0.0022366754607718	0.0617260811435568	2	42	36	6.157894736842105	0.010047012435547467	26.47222222222222
1080	0.0006072874493927	0.0018562803864861	0.0501859113720868	2	43	22.352941176470587	8.11455108359133	0.001364877161055505	12.466666666666667
1081	0.0008097165991902	0.0028593612376838	0.0564390823507906	2	44	58.3921568627451	9.405572755417955	0.010464058234758872	35
1082	0.0006072874493927	0.0008096346274754	0.046952819070068	1	23	22.09803921568627	5.13828689370485	0.0056198259807242095	15.526666666666667
1083	0.0004048582995951	0.0015115851532737	0.0577075837577683	2	42	61.56862745098039	6.46233230134159	0.014255383682135275	40
1084	0.0012145748987854	0.0031857617872124	0.0589449568651783	2	46	73.96078431372548	14.367389060887511	0.012982163129108416	51.40174603174603
1085	0.0008097165991902	0.0064245255511318	0.06253560351921	2	44	69.49019607843138	10.35500515995872	0.022555065049806013	51.35476190476191
1086	0.0012145748987854	0.0011831626682479	0.0587689452520878	2	46	74.35294117647058	14.377708978328172	0.017030380494289912	50.984444444444435
1087	0.0008097165991902	0.0016350904761961	0.0623328117902387	2	44	69.52941176470587	10.408668730650154	0.02194845297822579	50.12761904761904
1088	0.0006072874493927	0.0001344679837633	0.0470118005329272	2	43	42.980392156862735	8.236326109391126	0.013902244093219034	32.13333333333333
1089	0.0016194331983805	0.007748803870472	0.0622158411103134	2	48	103.41176470588232	18.510835913312693	0.02760619221342376	72.56698412698412
1090	0.0020242914979757	0.0852104023883653	0.0662633633351665	2	50	139.37254901960785	22.7203302373581	0.038000971214719216	96.93999999999998
1091	0.0004048582995951	0.0088878852250878	0.0643388338260767	2	42	39.52941176470589	6.198142414860682	0.01495658405597209	29.812539682539683
1092	0.0008097165991902	0.0019159918040143	0.0511328937698605	2	44	45.13725490196078	10.18782249742002	0.014723502668827021	34.2
1093	0.0006072874493927	0.0069430025429422	0.0538578110179562	2	43	38.31372549019608	8.166150670794634	0.008053440047519091	28.64
1094	0.0012145748987854	0.0017099883779496	0.0488272562837911	2	46	67.27450980392156	13.326109391124872	0.018850380164126462	47.82666666666667
1095	0.0006072874493927	0.0012330463310671	0.0576907356152705	2	43	27.450980392156858	8.14344685242518	0.002426448286320898	16.333333333333336
1096	0.0008097165991902	0.0047123667944153	0.0612143742255266	2	44	42.4313725490196	10.2218782249742	0.007143521940148754	26.644126984126984
1097	0.0016194331983805	0.0080698789896867	0.0583924349881796	2	48	61.80392156862743	17.31578947368421	0.0041704579921140435	34.02181818181818
1098	0.0004048582995951	0.0080601005578903	0.0618203206146992	2	42	53.96078431372549	6.314757481940145	0.014748255990294206	38.47222222222222
1099	0.0012145748987854	0.0015125449540481	0.0532959326788218	2	46	76.23529411764706	14.42724458204334	0.022243963831545654	54.76428571428572
1100	0.0006072874493927	0.0005688605761056	0.0534181102532494	2	43	39.64705882352941	8.201238390092879	0.005611161662117076	29.305873015873015
1101	0.0010121457489878	0.0078018949900082	0.0654903156527157	2	45	52.19607843137256	12.215686274509803	0.005535335153169548	34.22857142857143
1102	0.0006072874493927	0.0007093182915084	0.0631116334926029	2	43	45.17647058823529	8.188854489164086	0.007772217167121625	32.480000000000004
1103	0.0012145748987854	0.0016195577187471	0.049236043973568	2	46	63.60784313725489	14.305469556243548	0.010615711252653929	41.92857142857143
1104	0.0010121457489878	0.0078301371575759	0.0636975526729762	2	45	56.823529411764696	11.311661506707946	0.009781619654231119	35.32857142857143
1105	0.0020242914979757	0.0336893932996806	0.0679813395351397	2	50	108.31372549019608	21.561403508771924	0.0129663330300273	69.60000000000001
1106	0.0008097165991902	0.0321193653920307	0.0718576810624463	2	44	70.54901960784314	10.435500515995871	0.01364877161055505	48.191428571428574
1107	0.0006072874493927	0.0004048582995951	0.0585773066296704	2	43	34.03921568627451	7.133126934984519	0.01168102872325219	25.24174603174603
1108	0.0006072874493927	0.0004251051094338	0.0513566898846033	2	43	36	8.210526315789473	0.003791325447376403	23
1109	0.0002024291497975	0	0.0626633178577771	1	21	3.0980392156862746	2.00515995872033	0.00030330603579011223	2.3
1110	0.0004048582995951	0.0004048582995951	0.0668516137763042	1	22	15.84313725490196	4.077399380804954	0.0021610555050045493	12.46
1111	0.0004048582995951	0.0012140830684963	0.0585703615000652	1	22	7.568627450980392	3.029927760577915	0.0007961783439490446	5
1112	0.0002024291497975	0	0.0556538197221815	1	21	15.137254901960784	3.109391124871001	0.0020852289960570213	10.46
1113	0.0004048582995951	2.295208015522164e-06	0.0467510836030511	2	42	13.88235294117647	6.04953560371517	0.0009099181073703367	8
1114	0.0006072874493927	0.0003729997314605	0.0478812080797115	2	43	24.666666666666664	8.12280701754386	0.0017060964513193814	14.2
1115	0.0010121457489878	0.0034931350350605	0.0589330024813895	2	45	46.03921568627451	11.238390092879255	0.004663330300272975	27.78571428571429
1116	0.0012145748987854	0.0053881512133014	0.0536997380235452	2	46	81.88235294117646	14.41795665634675	0.026021280764914168	64.44571428571427
1117	0.0004048582995951	0.0006905317751056	0.0559222070027281	2	42	23.607843137254896	6.094943240454076	0.003639672429481347	16.866666666666667
1118	0.0012145748987854	0.0246993750746579	0.0592297731523667	2	46	52.19607843137254	14.2156862745098	0.007526237375123387	33.111111111111114
1119	0.0004048582995951	1.1689849633818688e-05	0.0503244603363792	2	42	13.88235294117647	6.04953560371517	0.0009099181073703367	8
1120	0.0002024291497975	0	0.0619156242949891	1	21	7.9607843137254894	3.025799793601651	0.0007961783439490446	6
1121	0.0006072874493927	0.001926869231119	0.0660013093377156	2	43	22.07843137254902	7.081527347781217	0.0019335759781619654	13.233333333333334
1122	0.0006072874493927	0.0285603628279638	0.0744121590070345	2	43	54.862745098039206	8.338493292053665	0.012220315149396142	40.833333333333336
1123	0.0008097165991902	0.0010223699207387	0.0534152222570634	2	44	37.17647058823529	10.188854489164086	0.00888261367266764	23.633333333333333
1124	0.0004048582995951	0.1304940621877344	0.0772068017004251	2	42	16.313725490196077	6.060887512899896	0.001364877161055505	10.533333333333335
1125	0.0004048582995951	0.0006068909274864	0.0574492086197071	2	42	16.313725490196077	6.060887512899896	0.001364877161055505	10.028571428571428
1126	0.0004048582995951	0.000204423469574	0.0543436410239486	2	42	13.88235294117647	6.04953560371517	0.0009099181073703367	8
1127	0.0006072874493927	0.0014952039778241	0.0609342428241911	2	43	36.43137254901961	8.169246646026831	0.005345768880800728	25.275555555555556
1128	0.0004048582995951	0.0001496512801227	0.0583042205646303	2	42	16.313725490196077	6.060887512899896	0.001364877161055505	10
1129	0.0004048582995951	0.0001043715252152	0.0457437056105488	2	42	13.88235294117647	6.04953560371517	0.0009099181073703367	8
1130	0.0008097165991902	0.1239047313271305	0.0798719461915309	2	44	50.86274509803923	10.233230134158926	0.012764781076967761	37.79333333333334
1131	0.0006072874493927	0.0021470726581844	0.0544574647514689	2	43	31.607843137254903	8.200206398348811	0.005664905015671957	20
1132	0.0006072874493927	0.0038798665463504	0.0606790153785682	2	43	48.27450980392157	8.270381836945305	0.008037609948437973	34.48
1133	0.0006072874493927	0.0005683144665384	0.0590739500621831	2	43	40.58823529411765	7.252837977296181	0.011634121069476495	27.90111111111111
1134	0.0006072874493927	0.0029251530072948	0.057514087458669	2	43	31.6078431372549	7.174406604747161	0.0069124595230691775	20.566666666666666
1135	0.0008097165991902	0.000822526994373	0.0636597938144329	2	44	41.41176470588235	8.196078431372548	0.008644222020018197	26.828571428571433
1136	0.0004048582995951	0.0005172480118071	0.0670466883821932	2	42	24.235294117647054	6.111455108359133	0.00272975432211101	17.566666666666666
1137	0.0002024291497975	0	0.0598504949175541	1	21	10.274509803921568	3.034055727554179	0.001213224143160449	8.613333333333333
1138	0.0002024291497975	0	0.0598504949175541	1	21	10.274509803921568	3.034055727554179	0.001213224143160449	8.613333333333333
1139	0.0016194331983805	0.0111534763231256	0.0565016984822317	2	48	99.37254901960785	18.720330237358095	0.0196071467154686	61.984761904761896
1140	0.0002024291497975	0	0.0500963391136801	1	21	7.9607843137254894	3.025799793601651	0.0007961783439490446	6
1141	0.0006072874493927	0.0005033153245681	0.0527377736973022	2	43	23.88235294117647	7.128998968008256	0.0019335759781619656	13.233333333333334
1142	0.0008097165991902	0.007944355476888	0.06391016352722	2	44	58.62745098039216	10.279669762641898	0.011411889596602973	40.38857142857143
1143	0.0002024291497975	0	0.0490045334153382	1	21	3.0980392156862746	2.00515995872033	0.00022747952684258417	2
1144	0.0006072874493927	0.0039200001024219	0.0599107402736004	2	43	34.588235294117645	7.228070175438596	0.003753412192902639	20.246666666666666
1145	0.0002024291497975	0	0.0625482723255548	1	21	15.137254901960784	3.109391124871001	0.0020852289960570213	10.56
1146	0.0010121457489878	0.0208519538304834	0.0640352582798626	2	45	65.6470588235294	12.359133126934982	0.013845569045436207	43.86222222222223
1147	0.0010121457489878	0.0925705473973158	0.0667206915180983	2	45	54.15686274509804	11.294117647058824	0.006331513497118592	34.36888888888889
1148	0.0004048582995951	0.0008308635751085	0.0621813833469696	2	42	17.72549019607843	6.098039215686274	0.001364877161055505	10
1149	0.0006072874493927	0.0021130943450336	0.0662927078021417	2	43	27.098039215686278	8.134158926728587	0.0021610555050045497	16
1150	0.0010121457489878	0.0001827951268532	0.0532959326788218	2	45	98.03921568627452	12.685242518059855	0.05582629980366886	81.61126984126986
1151	0.0006072874493927	0.0014771105923167	0.0591893219587591	2	43	64.66666666666666	8.543859649122806	0.025492430859547506	44.42142857142857
1152	0.0004048582995951	0.0009404361487896	0.0588859353208329	2	42	13.88235294117647	6.04953560371517	0.0009099181073703367	8
1153	0.0004048582995951	0.0022403690052483	0.0528014707454199	2	42	21.68627450980392	6.1496388028895765	0.004910222816433669	13.466666666666667
1154	0.0006072874493927	0.0010488723951389	0.0508136353350202	2	43	25.09803921568627	7.136222910216718	0.005172032707513025	14.933333333333334
1155	0.0008097165991902	0.0020277196420587	0.0534846204649047	2	44	38.54901960784313	10.2249742002064	0.00875170872712796	23.866666666666667
1156	0.0006072874493927	0.0009068752842147	0.0629259282848226	2	43	43.05882352941177	8.185758513931889	0.00894752805580831	30
1157	0.0010121457489878	0.0082136795650186	0.0622111400758119	2	45	52.62745098039216	12.227038183694528	0.015322734883057097	37.02333333333333
1158	0.0014170040485829	0.0598062940728823	0.0662562534368755	2	47	136.078431372549	16.791537667698655	0.05198579034061382	101.32292929292929
1159	0.0006072874493927	0.0017366507013091	0.0556049571706757	2	43	27.80392156862745	7.155830753353973	0.002843494085532302	16.2
1160	0.0006072874493927	0.0002625332256829	0.0524611055062921	2	43	31.607843137254903	8.200206398348811	0.008368993292153327	20.1
1161	0.0008097165991902	0.0016398360937669	0.0590626494500239	2	44	28.62745098039215	9.14860681114551	0.0019335759781619656	15.233333333333334
1162	0.0006072874493927	0.0019794949072371	0.0624162939377858	2	43	34.86274509803921	8.180598555211558	0.006574823123042294	23.953333333333333
1163	0.0008097165991902	0.0007416290483994	0.0509225853004844	2	44	38.31372549019607	10.218782249742002	0.009897705297909664	26.419999999999998
1164	0.0010121457489878	0.0053218116436383	0.0635541432412613	2	45	70.66666666666666	12.333333333333332	0.01982736238877967	50.51777777777778
1165	0.0020242914979757	0.1067770660876472	0.0677863768593226	2	50	130.50980392156865	21.671826625386995	0.03543910443769808	90.4083261183261
1166	0.0008097165991902	0.1711203394550912	0.0706855352211427	2	44	77.88235294117646	10.523219814241486	0.01988602371560881	53.782222222222224
1167	0.0002024291497975	0	0.0634839041315941	1	21	26.90196078431373	3.155830753353973	0.01039546288832368	21.122222222222224
1168	0.0004048582995951	0.0004069074095142	0.0612811988289584	2	42	51.764705882352935	6.414860681114551	0.019174336199214426	37.44
1169	0.0020242914979757	0.0436450541673079	0.0628650691643018	2	50	154.9803921568627	23.131062951496386	0.052339771354490694	102.49587301587302
1170	0.0004048582995951	0.0004069074095142	0.0612811988289584	2	42	51.764705882352935	6.414860681114551	0.019174336199214426	37.44
1171	0.0002024291497975	0	0.0483209922432091	1	21	4.137254901960785	2.007223942208462	0.0005686988171064605	3.2333333333333334
1172	0.0012145748987854	0.0010863306431169	0.0563740314279519	2	46	93.37254901960785	14.772961816305468	0.02498027632614717	57.17253968253968
1173	0.0004048582995951	0.0003683214889336	0.0548127600554785	2	42	13.88235294117647	6.04953560371517	0.0009099181073703367	8.4
1174	0.0006072874493927	0.0005594956951773	0.0591638022922979	2	43	59.80392156862745	8.415892672858616	0.025575423148969018	45.013333333333335
1175	0.0006072874493927	0.0004225908626405	0.0590245417831624	2	43	26.941176470588232	7.104231166150671	0.003753412192902639	17.96888888888889
1176	0.0008097165991902	0.0110982634022601	0.0567424764530209	2	44	29.411764705882348	9.11661506707946	0.002388535031847134	18.046666666666667
1177	0.0006072874493927	0.0871428429698982	0.0600469192526954	2	43	41.25490196078432	8.243550051599588	0.007937550549955603	27.30095238095238
1178	0.0002024291497975	0	0.0598838689343338	1	21	15.137254901960784	3.109391124871001	0.0020852289960570213	10.013333333333334
1179	0.0002024291497975	0	0.0636548720459758	1	21	26.509803921568626	3.1455108359133126	0.007961783439490446	20.32857142857143
1180	0.0004048582995951	0.0001321986136174	0.0423180708442198	2	42	13.88235294117647	6.04953560371517	0.0009099181073703367	8
1181	0.0004048582995951	0.0002995221213168	0.0588943597324717	2	42	16.19607843137255	6.057791537667698	0.001251137397634213	10.059999999999999
1182	0.0004048582995951	7.262303593331605e-07	0.053137134682199	2	42	21.411764705882355	6.089783281733746	0.0027297543221110098	16.633333333333333
1183	0.0004048582995951	0.0006438345665808	0.0576335254450848	2	42	23.37254901960784	6.141382868937049	0.0082924502051584	15.58
1184	0.0002024291497975	0	0.0599762037734016	1	21	17.490196078431374	3.0660474716202266	0.003980891719745223	14.466666666666667
1185	0.0006072874493927	0.0004139730720354	0.0543484240057208	2	43	22.352941176470587	8.11455108359133	0.001364877161055505	12
1186	0.0004048582995951	0.0001541379217776	0.0577217438042601	2	42	13.88235294117647	6.04953560371517	0.0009099181073703367	8.028571428571428
1187	0.0002024291497975	0	0.0484955578461689	1	21	7.9607843137254894	3.025799793601651	0.0007961783439490446	6.28
1188	0.0006072874493927	0.0004423925564846	0.0509667168767926	2	43	30.19607843137255	7.137254901960784	0.004094631483166515	20.36190476190476
1189	0.0006072874493927	0.0011040376152005	0.0625403537201382	2	43	24.352941176470587	7.088751289989679	0.002843494085532302	15.228571428571428
1190	0.0010121457489878	0.016777949371221	0.0666945685779475	2	45	52.15686274509804	12.214654282765736	0.0068622990597512895	35.166666666666664
1191	0.0006072874493927	0.0231555864926432	0.0711385040753434	2	43	33.529411764705884	8.145510835913312	0.004094631483166515	23.26666666666667
1192	0.0004048582995951	0.0015436917371272	0.0551899808957758	2	42	44.15686274509803	6.3199174406604754	0.008113436457385503	28
1193	0.0004048582995951	0.0003408147866918	0.0574184924739931	2	42	18.666666666666664	6.070175438596491	0.0019714892326357296	12.266666666666667
1194	0.0008097165991902	0.0029117126749167	0.0609071966661323	2	44	44.90196078431372	10.181630546955624	0.008625293601110216	32.086666666666666
1195	0.0004048582995951	0	0.055709049901325	2	42	33.25490196078431	6.243550051599587	0.010464542805168998	23.433333333333334
1196	0.0006072874493927	0.0026419523396648	0.0557191035315083	2	43	37.882352941176464	8.260061919504643	0.010850841130380623	24.96666666666667
1197	0.0004048582995951	0.0022777484688487	0.0634586234360147	2	42	23.450980392156865	6.090815273477812	0.003184713375796178	16.47222222222222
1198	0.0006072874493927	0.0005894516193112	0.055005623044461	2	43	32.15686274509804	8.214654282765737	0.003184713375796178	18.8
1199	0.0004048582995951	2.884396071153048e-05	0.0521460088247091	2	42	17.84313725490196	6.101135190918472	0.001364877161055505	10.059999999999999
1200	0.0008097165991902	0.0006064483127547	0.0594042737406654	2	44	81.6078431372549	10.568627450980392	0.03246008400799288	59.94
1201	0.0004048582995951	0.0003816983443666	0.0580882612325529	2	42	16.313725490196077	6.060887512899896	0.001364877161055505	10
1202	0.0004048582995951	8.87195552635308e-05	0.055299332825863	2	42	17.72549019607843	6.098039215686274	0.001364877161055505	10
1203	0.0006072874493927	0.0016640366297592	0.0616452031546371	2	43	28.15686274509804	8.109391124871001	0.0028814073400060666	18
1204	0.0006072874493927	0.0022489009515328	0.0528449631475914	2	43	24.784313725490197	8.125902992776059	0.0018198362147406734	14.059999999999999
1205	0.0012145748987854	0.0038263140059386	0.056824063955829	2	46	42.03921568627451	11.268317853457171	0.0028055808310585386	20.06
1206	0.0004048582995951	0.0041980848131801	0.0602042557340288	2	42	33.56862745098039	6.199174406604747	0.004777070063694267	22.177777777777777
1207	0.0006072874493927	0.001967046802468	0.0612880413880376	2	43	39.72549019607844	8.20330237358101	0.012246893919188234	28.593333333333334
1208	0.0006072874493927	0.0010614120619131	0.0563283922462941	2	43	53.17647058823529	8.294117647058822	0.014744951743937137	40.99333333333333
1209	0.0008097165991902	0.0004811867983726	0.0509288851316521	2	44	30.70588235294117	9.15067079463364	0.0023885350318471337	18.322222222222223
1210	0.0002024291497975	0	0.04846130453123	1	21	10.431372549019608	3.038183694530444	0.001364877161055505	9
1211	0.0004048582995951	5.765925020302103e-05	0.055558054793288	2	42	13.88235294117647	6.04953560371517	0.0009099181073703367	8
1212	0.0004048582995951	3.207355960949807e-05	0.0551776519340102	2	42	17.72549019607843	6.098039215686274	0.001364877161055505	10
1213	0.0004048582995951	0.0002960853934082	0.0511662592700004	2	42	20.70588235294117	6.123839009287925	0.0018198362147406734	12.233333333333333
1214	0.0002024291497975	0	0.0620291310899045	1	21	7.9607843137254894	3.025799793601651	0.0007961783439490446	6
1215	0.0006072874493927	0.0406041309524389	0.0661303061538667	2	43	26.666666666666664	7.097007223942208	0.003184713375796178	17.47888888888889
1216	0.0004048582995951	1.2723127939291424e-05	0.0549823588990172	2	42	21.568627450980387	6.146542827657378	0.0018198362147406734	12
1217	0.0008097165991902	0.0042338888725596	0.0516142513843903	2	44	37.49019607843137	10.144478844169246	0.006454634157194415	25.54
1218	0.0010121457489878	0.0078817680877141	0.0589196474362797	2	45	44.39215686274509	12.220846233230134	0.006875979424690212	27.926666666666666
1219	0.0004048582995951	0.0002250247499283	0.0555112314728455	2	42	30.039215686274503	6.21155830753354	0.004094631483166515	19.20619047619048
1220	0.0004048582995951	0.0024169759919293	0.0564719869222767	2	42	20.70588235294117	6.123839009287925	0.004868726671722913	13.013333333333334
1221	0.0004048582995951	0.0004048582995951	0.0515291859640338	1	22	5.215686274509804	3.0113519091847265	0.0003791325447376403	3
1222	0.0004048582995951	6.777011524403389e-06	0.057444532303828	2	42	35.68627450980392	6.254901960784315	0.0054595086442220195	23.672857142857143
1223	0.0024291497975708	0.0101481929848714	0.0597932653901086	2	52	80.58823529411764	20.471620227038184	0.005232029117379436	39
1224	0.0004048582995951	0.008974499994217	0.0624147167332086	2	42	63.294117647058826	6.402476780185759	0.016681831968456174	44
1225	0.0006072874493927	0.0025127783493083	0.0616444339069343	2	43	34.94117647058823	8.18266253869969	0.004094631483166515	22
1226	0.0004048582995951	0.0015946843205817	0.0596265495057272	2	42	18.666666666666664	6.0701754385964914	0.0019714892326357296	12.16
1227	0.0004048582995951	0.0015946843205817	0.0596265495057272	2	42	18.666666666666664	6.0701754385964914	0.0019714892326357296	12.16
1228	0.0006072874493927	0.0020466598681433	0.057444532303828	2	43	37.294117647058826	7.195046439628483	0.005535335153169548	24.546666666666667
1229	0.0008097165991902	0.0225482704927432	0.0622221102616099	2	44	53.09803921568628	10.292053663570693	0.006521079769487413	35
1230	0.0008097165991902	0.0097488192274637	0.0624249699879951	2	44	37.96078431372549	10.15686274509804	0.003942978465271459	24.3
1231	0.0004048582995951	4.072107576972206e-05	0.0614404935139236	2	42	20.54901960784313	6.119711042311661	0.004868726671722913	13.693333333333332
1232	0.0002024291497975	0	0.0490878015819388	1	21	7.9607843137254894	3.025799793601651	0.0007961783439490446	6.228571428571429
1233	0.0006072874493927	0.0005569845629001	0.0516212629445019	2	43	31.647058823529413	7.12280701754386	0.005156202608431908	21.773333333333333
1234	0.0008097165991902	0.0016909668869848	0.0565800022906883	2	44	29.803921568627445	10.152734778121776	0.0018198362147406734	16
1235	0.0004048582995951	0.0020708140550163	0.0599354541263255	2	42	24.392156862745097	6.168214654282766	0.002426448286320898	14.021818181818182
1236	0.0006072874493927	0.0053233952745798	0.0637361786677332	2	43	44.47058823529412	8.222910216718265	0.010501971489232636	30.485555555555557
1237	0.0004048582995951	0.0002082358374117	0.0610238165826662	2	42	22.98039215686274	6.131062951496388	0.008414072327101077	17.086666666666666
1238	0.0008097165991902	0.0009187549443225	0.0649743522293831	2	44	34.90196078431372	10.181630546955624	0.00925532970599787	23.46666666666667
1239	0.0002024291497975	0	0.0553364996863518	1	21	7.9607843137254894	3.025799793601651	0.0035002666204304155	6.559523809523809
1240	0.0004048582995951	9.24499947978588e-05	0.0557782419691751	2	42	20.54901960784313	6.119711042311661	0.0018198362147406734	12.666666666666668
1241	0.0010121457489878	0.0029682803867999	0.0573285366136706	2	45	52.27450980392156	12.270381836945305	0.005156202608431908	33.14857142857143
1242	0.0012145748987854	0.2796951897344535	0.0793268458746828	2	46	71.49019607843137	14.35500515995872	0.014701939945366718	49.45238095238095
1243	0.0012145748987854	0.2052330100423653	0.0737996354835818	2	46	90.19607843137254	14.58410732714138	0.016928073288607817	60.189047619047614
1244	0.0004048582995951	8.841796922942827e-05	0.0555518071205271	2	42	18.666666666666664	6.070175438596491	0.004868726671722913	12.8
1245	0.0004048582995951	0.0001403627766754	0.0625474803747784	2	42	21.01960784313725	6.079463364293086	0.0027297543221110098	14.461904761904762
1246	0.0004048582995951	0.0004044484410209	0.0490843873890881	2	42	18.666666666666664	6.070175438596491	0.0019714892326357296	12.14
1247	0.0004048582995951	0.0003833614340077	0.0545368233956348	2	42	13.88235294117647	6.04953560371517	0.0009099181073703367	8
1248	0.0004048582995951	0.001221373046491	0.0638804117312367	2	42	37.05882352941176	6.185758513931889	0.00875796178343949	26.32857142857143
1249	0.0004048582995951	0.0009245427563106	0.0574619053158078	2	42	23.37254901960784	6.141382868937048	0.0025401880497421896	14.495238095238095
1250	0.0006072874493927	2.572545650731093e-06	0.0527822890845371	2	43	24.784313725490197	8.125902992776059	0.0018198362147406734	14.200000000000001
1251	0.0008097165991902	0.0062132642253678	0.0628314869694618	2	44	39.647058823529406	10.20123839009288	0.003639672429481347	24.16
1252	0.0006072874493927	0.0029277106066352	0.0632230981877751	2	43	32.35294117647059	8.1671826625387	0.0032226266302699423	20
1253	0.0004048582995951	0.0008095526557606	0.0543269072153611	1	22	11.137254901960784	4.035087719298245	0.0010236578707916288	8
1254	0.0006072874493927	0.0001440987098284	0.0474794560046133	2	43	22.352941176470587	8.11455108359133	0.001364877161055505	12
1255	0.0006072874493927	0.0017620062002358	0.0625451046427712	2	43	37.96078431372549	7.15892672858617	0.008340915984228085	26.013333333333335
1256	0.0012145748987854	0.0478283974732086	0.0636228990920213	2	46	65.01960784313725	14.342621259029926	0.00762056414922657	42.282222222222224
1257	0.0004048582995951	0.0001259591941135	0.0600454595179346	2	42	28.86274509803922	6.12796697626419	0.00470124355474674	20.92857142857143
1258	0.0002024291497975	0	0.0483280831164765	1	21	7.9607843137254894	3.025799793601651	0.0035002666204304155	6.7
1259	0.0006072874493927	0.0004048582995951	0.0507817720165708	2	43	28	7.184726522187822	0.008527812090522368	17.099999999999998
1260	0.0002024291497975	0	0.0510742126920452	1	21	3.0980392156862746	2.00515995872033	0.00030330603579011223	2
1261	0.0002024291497975	0	0.0564203890037347	1	21	35.372549019607845	3.2734778121775028	0.009099181073703368	24
1262	0.0004048582995951	0.0004048582995951	0.0538226033143392	1	22	10.03921568627451	4.029927760577915	0.0008720048528965727	7
1263	0.0002024291497975	0	0.0534088697645252	1	21	3.0980392156862746	2.00515995872033	0.00030330603579011223	2
1264	0.0002024291497975	0	0.0536962358286503	1	21	10.431372549019608	3.038183694530444	0.001364877161055505	8
1265	0.0002024291497975	0	0.0713295598937276	1	21	16.784313725490197	3.1001031991744066	0.002957233848953594	13.10952380952381
1266	0.0012145748987854	0.2482710166530214	0.0768070650061414	2	46	91.6470588235294	13.596491228070176	0.019739386744045545	64.42666666666668
1267	0.0010121457489878	0.0147077528855742	0.0614252141800231	2	45	57.80392156862745	11.260061919504643	0.007961783439490446	38.17619047619048
1268	0.0006072874493927	0.0259586006560862	0.0650436477109639	2	43	36.98039215686275	8.183694530443756	0.004511677282377919	24.736190476190476
1269	0.0002024291497975	0	0.0476567172818306	1	21	3.0980392156862746	2.00515995872033	0.00022747952684258417	2
1270	0.0004048582995951	0.0004048582995951	0.0500410255371306	1	22	5.215686274509804	3.0113519091847265	0.00030330603579011223	3
1271	0.0012145748987854	0.0028849008346912	0.0516142513843903	2	46	52.66666666666666	14.280701754385962	0.01023390854184175	32.900000000000006
1272	0.0004048582995951	0.0032756408726003	0.0543933054393305	2	42	42.588235294117645	6.2786377708978325	0.011348310296499568	30.478095238095236
1273	0.0004048582995951	5.847315658592179e-06	0.0516110159221028	2	42	25.803921568627448	6.100103199174406	0.006798719759647885	19.7
1274	0.0006072874493927	0.004604700854614	0.070489861731425	2	43	31.88235294117647	8.154798761609907	0.0030709736123748863	20.2
1275	0.0012145748987854	0.0009666015419958	0.0508617671890122	2	46	93.09803921568628	14.502579979360164	0.03644890635257132	74.17396825396825
1276	0.0006072874493927	0.0001481210866968	0.050745778033447	2	43	33.68627450980392	8.149638802889577	0.009957767089814426	24.444761904761904
1277	0.0010121457489878	0.000519223056489	0.0534591535273301	2	45	79.25490196078431	12.50670794633643	0.037539205981771004	61.425714285714285
1278	0.0006072874493927	0.0032394303853218	0.0564113690605337	2	43	60.90196078431372	8.392156862745097	0.02136921875224992	45.37047619047619
1279	0.0008097165991902	0.0119160242942253	0.0633609522099376	2	44	54.117647058823536	10.26625386996904	0.008492569002123142	36.86952380952381
1280	0.0004048582995951	0.0106831553654108	0.0673795624420317	2	42	35.68627450980392	6.254901960784314	0.005762814680012132	23.68857142857143
1281	0.0004048582995951	0.0012140830684963	0.0608029933781355	1	22	11.215686274509803	4.03921568627451	0.0010236578707916288	8
1282	0.0006072874493927	0.0018136337741565	0.0647334006001598	2	43	26.15686274509804	7.166150670794633	0.0021231422505307855	14
1283	0.0008097165991902	0.0037027429460904	0.0554358560014363	2	44	33.41176470588235	9.16924664602683	0.0028434940855323024	19
1284	0.0004048582995951	0.0004300572469163	0.0545482652768269	2	42	17.72549019607843	6.098039215686274	0.001364877161055505	10
1285	0.0006072874493927	0.0014651548153489	0.0544412607449856	2	43	30.627450980392155	8.121775025799794	0.0032226266302699423	20.90952380952381
1286	0.0002024291497975	0	0.0574478724517682	1	21	15.137254901960784	3.109391124871001	0.0020852289960570213	10.028571428571428
1287	0.0004048582995951	0.0016158264429276	0.0574538856970063	2	42	23.37254901960784	6.141382868937048	0.0025401880497421896	14.028571428571428
1288	0.0010121457489878	0.0074393993149095	0.0609485268716379	2	45	46.588235294117645	11.25283797729618	0.00545950864422202	27.782222222222224
1289	0.0004048582995951	0.0016579993900532	0.0502052928980852	2	42	17.72549019607843	6.098039215686274	0.001364877161055505	10
1290	0.0006072874493927	0.0012712650089674	0.0549609487995371	2	43	34.27450980392157	8.217750257997935	0.0036396724294813464	20.759999999999998
1291	0.0004048582995951	0.0028196620410812	0.0598323724625744	2	42	24.07843137254902	6.107327141382869	0.003639672429481347	17.16190476190476
1292	0.0002024291497975	0	0.061113654076924	1	21	7.9607843137254894	3.025799793601651	0.0007961783439490446	6.14
1293	0.0006072874493927	0.0030832348886762	0.0650907845152449	2	43	26.862745098039213	7.102167182662539	0.005544716049824079	17.633333333333333
1294	0.0002024291497975	0	0.0448475274849978	1	21	4.137254901960785	2.007223942208462	0.0005686988171064605	3.1733333333333333
1295	0.0008097165991902	0.0022543519620691	0.0584622303222523	2	44	34.549019607843135	10.17234262125903	0.002616014558689718	20.52
1296	0.0006072874493927	0.0074512084922637	0.0619925458355817	2	43	38.90196078431372	8.234262125902992	0.004246284501061572	24.866666666666667
1297	0.0012145748987854	0.0018469809559763	0.0610072368908538	2	46	55.76470588235294	14.256965944272446	0.023891671381195693	41.38666666666667
1298	0.0008097165991902	0.0034668992632029	0.0649512865350986	2	44	45.33333333333333	10.19298245614035	0.02055230791123816	36.75333333333334
1299	0.0008097165991902	0.0055627420533174	0.0564558524376585	2	44	50.86274509803922	10.285861713106293	0.009345645436111731	34.73809523809524
1300	0.0004048582995951	0.0019268870620315	0.0551554736783341	2	42	38.03921568627451	6.264189886480908	0.009583552518351045	26.333333333333332
1301	0.0004048582995951	0.0001632800968481	0.0576819784685084	2	42	23.607843137254896	6.094943240454076	0.01175193725892546	20.1
1302	0.0002024291497975	0	0.0599260023048462	1	21	7.9607843137254894	3.025799793601651	0.0007961783439490446	6
1303	0.0006072874493927	0.0027007242076819	0.0637452255600289	2	43	21.96078431372549	7.078431372549019	0.0018198362147406736	13.14
1304	0.0002024291497975	0	0.064637688744668	1	21	12.980392156862743	3.052631578947368	0.004634797942453742	10.633333333333333
1305	0.0010121457489878	0.0051955517511488	0.0691034733587925	2	45	57.09803921568627	11.318885448916408	0.012343435809471963	37.616190476190475
1306	0.0008097165991902	0.0097166714647421	0.0757204169221336	2	44	37.45098039215686	9.145510835913312	0.007065545697059031	24.64666666666667
1307	0.0010121457489878	0.2365166910499439	0.0818233014211415	2	45	60.03921568627452	12.264189886480906	0.013487282646111471	43.16
1308	0.0022267206477732	0.0175994455372762	0.0596784130857605	2	51	131.6078431372549	23.833849329205364	0.0311865848110861	86.91619047619047
1309	0.0004048582995951	0.001058751805819	0.0582815209825273	2	42	41.01960784313725	6.237358101135191	0.012925115529196464	30.466666666666665
1310	0.0012145748987854	0.0018914717075269	0.0469800572510009	2	46	61.725490196078425	13.335397316821464	0.01756849529249247	41.593333333333334
1311	0.0004048582995951	0.0011272286819385	0.0492340811465361	2	42	31.13725490196078	6.135190918472652	0.010253907345130554	24.913333333333334
1312	0.0014170040485829	0.0590145750079973	0.0720747009045812	2	47	82.90196078431373	16.497420020639833	0.011838316292468908	53.92857142857143
1313	0.0006072874493927	0.0035673244590766	0.0610140184030136	2	43	30.7843137254902	7.131062951496388	0.005004549590536852	20.726666666666667
1314	0.0004048582995951	0.0020226520636789	0.0575127482711248	1	22	12.372549019607842	4.047471620227038	0.001251137397634213	9.028571428571428
1315	0.0006072874493927	0.0012177930692758	0.0563271077056395	2	43	55.725490196078425	8.308565531475749	0.0182902973993153	44.76
1316	0.0006072874493927	0.0026316609244127	0.0647851859623354	2	43	48.62745098039216	8.279669762641898	0.009933272672126176	32.32857142857143
1317	0.0002024291497975	0	0.0483219375727519	1	21	7.9607843137254894	3.025799793601651	0.0007961783439490446	6.866666666666666
1318	0.0006072874493927	0.0004049812571674	0.0507749866381614	2	43	23.49019607843137	7.118679050567595	0.004910222816433669	13.976190476190476
1319	0.0004048582995951	3.1518124356009715e-06	0.0543627780039836	2	42	17.72549019607843	6.098039215686274	0.001364877161055505	10
1320	0.0008097165991902	0.0005645181762871	0.0554993820918997	2	44	42	10.210526315789473	0.012824257054901828	29.6
1321	0.0004048582995951	0	0.0621610398761812	2	42	38.94117647058823	6.18266253869969	0.016008328200069512	31.99
1322	0.0014170040485829	0.0133798778493609	0.0645245559038662	2	47	89.96078431372547	16.47265221878225	0.017269943774880742	59.68
1323	0.0004048582995951	0.0027455047466993	0.0651311192268646	2	42	36.50980392156863	6.223942208462332	0.006521079769487412	25.333333333333332
1324	0.0006072874493927	0.0013153208021851	0.0622134905042567	2	43	42.0392156862745	8.21155830753354	0.008492569002123142	28
1325	0.0020242914979757	0.0243064510010976	0.0663256400961319	2	50	80.62745098039214	20.39318885448916	0.00648316651501365	46.3
1326	0.0006072874493927	0.0129911286518941	0.0673363957308179	2	43	51.29411764705882	8.244582043343652	0.010577797998180163	37.6
1327	0.0002024291497975	0	0.062200956937799	1	21	25.333333333333336	3.114551083591331	0.0075826508947528055	20
1328	0.0008097165991902	0.0054990712610432	0.0693576693576693	2	44	42.50980392156863	10.223942208462333	0.013669097324035614	30.72
1329	0.0006072874493927	0.0277464824869693	0.0744615106341286	2	43	33.92156862745098	8.155830753353973	0.009737453343445824	24.54
1330	0.0004048582995951	0.0012140830684963	0.0556012020664738	1	22	18.392156862745097	4.12280701754386	0.0023127085228996057	12.2
1331	0.0006072874493927	0.0004049402713099	0.0534857786295081	2	43	48.62745098039216	8.332301341589266	0.012394214777779723	33.57142857142857
1332	0.0010121457489878	0.0037794678516505	0.0617816631023399	2	45	63.17647058823529	12.294117647058822	0.012208067940552018	42.47222222222222
1333	0.0022267206477732	0.0268847784006233	0.0657631992332064	2	51	115.96078431372548	23.52734778121775	0.01776351086707429	76.79111111111112
1334	0.0006072874493927	1.9126733462684693e-07	0.0506064579577118	2	43	47.882352941176464	8.312693498452012	0.03480129273966284	41.827936507936506
1335	0.0002024291497975	0	0.0475896882586412	1	21	7.9607843137254894	3.025799793601651	0.0007961783439490446	6
1336	0.0006072874493927	0.0004099678698201	0.0499671268902038	2	43	17.2156862745098	7.0588235294117645	0.0010236578707916288	9
1337	0.0006072874493927	0.0034410910823331	0.0634578082649299	2	43	43.76470588235294	8.204334365325078	0.007430997876857749	30.88
1338	0.0006072874493927	0.0054940164383407	0.0597744542858525	2	43	28.431372549019603	8.116615067079463	0.002881407340006066	18.32
1339	0.0008097165991902	0.0914199018175314	0.0633942893808148	2	44	44.98039215686275	10.236326109391124	0.004814983318168031	29.12
1340	0.0004048582995951	0.0005499059106198	0.0564790890174467	2	42	16.313725490196077	6.060887512899897	0.001364877161055505	10.228571428571428
1341	0.0010121457489878	0.0017726856331686	0.0568574190875189	2	45	37.68627450980392	11.176470588235292	0.0028434940855323024	21
1342	0.0006072874493927	0.004768218570919	0.0602262752365161	2	43	39.96078431372549	8.209494324045409	0.005118289353958144	26.333333333333336
1343	0.0002024291497975	0	0.0507718555365989	1	21	10.274509803921568	3.034055727554179	0.0035310140944301953	8.738095238095237
1344	0.0008097165991902	0.001618695452947	0.0534869368442707	2	44	45.8235294117647	8.314757481940145	0.012749765628991567	28.938095238095237
1345	0.0006072874493927	0.0005389028092447	0.0582183305245542	2	43	29.490196078431367	8.144478844169246	0.003184713375796178	18.115151515151517
1346	0.0006072874493927	0.0023575397723078	0.0519289393461578	2	43	47.49019607843138	8.249742002063982	0.008037609948437973	34.266666666666666
1347	0.0010121457489878	0.0035858120120465	0.0579853041293987	2	45	48.58823529411764	12.27863777089783	0.003980891719745223	28.5
1348	0.0006072874493927	0.0028969864275995	0.0614290333010022	2	43	37.29411764705882	8.244582043343653	0.004246284501061571	22.8
1349	0.0004048582995951	0.000257139337951	0.0556632262135484	2	42	24.392156862745097	6.168214654282766	0.002426448286320898	14.8
1350	0.0004048582995951	1.2682843513717011e-05	0.0556889535211426	2	42	25.921568627450977	6.103199174406605	0.003980891719745223	18.746190476190474
1351	0.0008097165991902	0.0005963840846012	0.0509609333897273	2	44	53.92156862745098	10.261093911248713	0.018317444867351575	41.99809523809524
1352	0.0014170040485829	0.0557758766996782	0.0648617420761009	2	47	91.88235294117646	15.497420020639831	0.021098531280721863	62.48396825396825
1353	0.0002024291497975	0	0.0609117026917054	1	21	18.58823529411765	3.094943240454076	0.003980891719745223	14.782222222222222
1354	0.0004048582995951	6.19315822691746e-06	0.0546073576229218	2	42	16.313725490196077	6.060887512899896	0.004455263762748501	11.453333333333333
1355	0.0016194331983805	0.0020583362528189	0.0532988077898257	2	48	114.078431372549	17.794633642930858	0.05999227983908028	87.6820634920635
1356	0.0006072874493927	0.001151513690583	0.0561472102565268	2	43	49.68627450980392	8.360165118679049	0.022986296612566327	38.19730158730159
1357	0.0004048582995951	0.0007736796903187	0.0454520361408093	2	42	13.88235294117647	6.04953560371517	0.0009099181073703367	8
1358	0.0008097165991902	0.0013881314458481	0.0537821713190785	2	44	39.96078431372548	9.264189886480908	0.0037154989384288748	22
1359	0.0010121457489878	0.0048365370485844	0.0544112787751955	2	45	65.37254901960783	12.404540763673891	0.015624756457590226	43.11142857142857
1360	0.0016194331983805	0.0179355021600313	0.0575060532687651	2	48	101.09803921568628	18.71310629514964	0.020914795705789756	63.540000000000006
1361	0.0004048582995951	0.0018866749894357	0.057333859474014	2	42	44.94117647058823	6.287925696594427	0.009175007582650895	30.818095238095236
1362	0.0006072874493927	0.0001458993615182	0.0516720186605022	2	43	33.05882352941176	8.13312693498452	0.007027632442585268	23.633333333333333
1363	0.0006072874493927	0.0001802589576877	0.0549958252156971	2	43	29.490196078431367	8.144478844169246	0.002995147103427358	18.1
1364	0.0010121457489878	0.0127489354790451	0.0693878697643059	2	45	61.45098039215686	12.40660474716202	0.009831780117549009	39.19142857142857
1365	0.0004048582995951	0.0001100767960223	0.0523604604328747	2	42	20.54901960784313	6.119711042311661	0.0018198362147406734	12
1366	0.0008097165991902	0.0004255178215215	0.0557052807252962	2	44	47.13725490196078	10.240454076367389	0.006369426751592357	32.57333333333334
1367	0.0006072874493927	0.0010751708513572	0.0582849591769314	2	43	24.784313725490197	8.125902992776057	0.0018198362147406734	14.021818181818182
1368	0.0006072874493927	0.0032491718205656	0.0618745224764839	2	43	46.90196078431373	8.234262125902992	0.010956930542917805	32.532222222222224
1369	0.0004048582995951	0.001480420761638	0.0569150652103783	2	42	29.686274509803923	6.1496388028895765	0.004625417045799211	20.04
1370	0.0014170040485829	0.0111796385822258	0.0603167238495256	2	47	56.50980392156862	14.277605779153768	0.005686988171064605	33.56666666666667
1371	0.0006072874493927	0.0080030006267054	0.064482443545229	2	43	41.52941176470589	8.25077399380805	0.011405636540291442	28.63142857142857
1372	0.0008097165991902	0.0330075206935025	0.0686864754383281	2	44	59.37254901960784	10.404540763673891	0.011431302585921082	38.71333333333333
1373	0.0006072874493927	0.0006383297547486	0.0611144101346001	2	43	48.74509803921569	8.282765737874097	0.014135390862402451	34.81333333333333
1374	0.0002024291497975	0	0.0607857854778574	1	21	3.0980392156862746	2.00515995872033	0.00030330603579011223	2
1375	0.0004048582995951	0.0004048582995951	0.0647189833617188	1	22	14.862745098039216	4.051599587203302	0.0019714892326357296	11
1376	0.0006072874493927	0.0025316727942119	0.0674338288491202	2	43	33.92156862745098	8.208462332301341	0.0031088868668486505	20.2
1377	0.0010121457489878	0.0030557077215114	0.0577689941880181	2	45	46.94117647058823	12.235294117647058	0.004549590536851684	29.061904761904763
1378	0.0006072874493927	0.0040484849353972	0.061248527679623	2	43	46.23529411764706	8.21671826625387	0.007772217167121625	33.175555555555555
1379	0.0006072874493927	0.0022580175916726	0.0646250049057443	2	43	43.647058823529406	8.201238390092879	0.010749558789427946	32.60363636363636
1380	0.0004048582995951	0.0012140830684963	0.0667585610421903	1	22	11.215686274509803	4.03921568627451	0.0010236578707916288	8.2
1381	0.0006072874493927	0.0040302079558196	0.0715268225584594	2	43	24.745098039215684	7.128998968008254	0.0021231422505307855	14.413333333333334
1382	0.0006072874493927	0.0328756462221308	0.0767617123766607	2	43	35.88235294117647	8.154798761609907	0.00759489810359693	26.313333333333333
1383	0.0004048582995951	3.278868593603091e-07	0.0467922669621967	2	42	16.19607843137255	6.057791537667699	0.001251137397634213	10
1384	0.0004048582995951	0.0016177937640837	0.0490858505564387	2	42	20.980392156862745	6.078431372549019	0.0023127085228996057	14.14
1385	0.0008097165991902	0.0026474489485384	0.0510620703912346	2	44	47.05882352941177	10.185758513931887	0.01386791372898226	35.94
1386	0.0004048582995951	0.0030360405187431	0.0537230976694615	2	42	23.450980392156865	6.090815273477812	0.005778644779093249	16.7
1387	0.0004048582995951	2.239141464410394e-06	0.0527676301565938	2	42	18.666666666666664	6.070175438596491	0.0019714892326357296	14
1388	0.0006072874493927	5.6995627771758695e-05	0.0545157588063918	2	43	34.27450980392157	8.165118679050568	0.0043221110100090995	22.08
1389	0.0006072874493927	0.0026259480487741	0.058711671024483	2	43	35.29411764705882	8.191950464396285	0.0039050652107976945	22.021818181818183
1390	0.0006072874493927	0.0031336751567763	0.0623210163119583	2	43	48.274509803921575	8.217750257997935	0.011411889596602973	34.53
1391	0.0002024291497975	0	0.0539808116790873	1	21	7.9607843137254894	3.025799793601651	0.0007961783439490446	6.16
1392	0.0004048582995951	0.0004048582995951	0.0589006796232264	1	22	5.215686274509804	3.011351909184726	0.00030330603579011223	3
1393	0.0002024291497975	0	0.0581231174698795	1	21	7.9607843137254894	3.025799793601651	0.0007961783439490446	6.621818181818182
1394	0.0002024291497975	0	0.058121749770572	1	21	3.0980392156862746	2.00515995872033	0.00030330603579011223	2.021818181818182
1395	0.0004048582995951	0.0004048582995951	0.0617075760414714	1	22	29.843137254901965	4.130030959752322	0.009667879890809826	23.47222222222222
1396	0.0004048582995951	0.0008095526557606	0.0625847237530563	1	22	6.352941176470589	3.018575851393189	0.0005307855626326964	4
1397	0.0004048582995951	4.2689112551965575e-05	0.0556895813135526	2	42	13.88235294117647	6.04953560371517	0.0009099181073703367	8.32
1398	0.0004048582995951	4.019873599940541e-05	0.0535797568303343	2	42	23.37254901960784	6.141382868937049	0.0027297543221110098	15.600000000000001
1399	0.0010121457489878	0.0012456684085768	0.0566111251174623	2	45	51.725490196078425	12.25593395252838	0.005611161662117076	34.61333333333333
1400	0.0006072874493927	0.0011207567392711	0.0597910942738528	2	43	38.3921568627451	8.220846233230134	0.007598480993833923	25.384126984126986
1401	0.0006072874493927	0.0108260828928606	0.0623753125078916	2	43	41.5686274509804	8.199174406604747	0.006217773733697301	29.46857142857143
1402	0.0012145748987854	0.0119101339516106	0.0634626996056063	2	46	64.54901960784312	14.330237358101131	0.007506824385805278	41.526666666666664
1403	0.0002024291497975	0	0.0556249929624249	1	21	3.0980392156862746	2.00515995872033	0.00022747952684258417	2
1404	0.0004048582995951	0.0013369859319881	0.0624920936116382	2	42	20.70588235294117	6.123839009287925	0.0019714892326357296	12
1405	0.0008097165991902	0.0033549644223195	0.0666154240327952	2	44	43.49019607843137	10.249742002063982	0.0041704579921140435	26.013333333333335
1406	0.0004048582995951	0.0074499340835385	0.0625609462659726	2	42	30.509803921568626	6.171310629514965	0.004549590536851683	20.36857142857143
1407	0.0006072874493927	0.0006413301335147	0.0483224102513939	2	43	22.352941176470587	8.11455108359133	0.001364877161055505	12
1408	0.0004048582995951	0.0012558516868857	0.0478228039265039	2	42	13.88235294117647	6.04953560371517	0.0009099181073703367	8
1409	0.0008097165991902	0.0053173568841443	0.0582849591769314	2	44	52.549019607843135	10.2249742002064	0.008909614801334547	37.16666666666667
1410	0.0002024291497975	0	0.0525280450847998	1	21	7.9607843137254894	3.025799793601651	0.0035002666204304155	6.566666666666666
1411	0.0006072874493927	0.0004048582995951	0.0554395888043453	2	43	28.666666666666664	7.1496388028895765	0.00894127499949678	19.833333333333336
1412	0.0006072874493927	0.0021285348605662	0.0636581531403829	2	43	44.74509803921568	8.230134158926727	0.011760340049379186	31.144040404040403
1413	0.0002024291497975	0	0.0587766368817447	1	21	17.764705882352942	3.0732714138286896	0.006464238096105666	15.766666666666666
1414	0.0008097165991902	0.0026612905076223	0.0588662877298347	2	44	47.13725490196079	10.240454076367389	0.014919806567917498	34.333333333333336
1415	0.0014170040485829	0.0059323338347901	0.0624462759771451	2	47	72.23529411764706	15.34881320949432	0.020770909042597447	49.55
1416	0.0004048582995951	0.0026265048982198	0.0556506849315068	2	42	27.33333333333333	6.19298245614035	0.003184713375796178	16.34
1417	0.0008097165991902	0.0030284562448454	0.0545326091756082	2	44	50.70588235294117	9.283797729618165	0.00818926296633303	34
1418	0.0016194331983805	0.008819984890825	0.0576483218970265	2	48	73.37254901960785	18.29927760577915	0.0068622990597512895	47.06285714285714
1419	0.0004048582995951	0.0001290773355896	0.05566761699778	2	42	27.450980392156858	6.14344685242518	0.004094631483166515	18.653333333333332
1420	0.0002024291497975	0	0.064717287638212	1	21	12.784313725490197	3.0474716202270384	0.0018956627236882014	10
1421	0.0010121457489878	0.0100837252741711	0.0691944588405025	2	45	42.90196078431373	10.210526315789473	0.004663330300272976	25.21333333333333
1422	0.0004048582995951	0.0102209496417015	0.0736983440250634	2	42	31.215686274509807	6.137254901960784	0.00778446437596575	23.71333333333333
1423	0.0006072874493927	0.0122862532020965	0.0648583357403565	2	43	44.35294117647059	8.219814241486068	0.00883378829238702	30
1424	0.0006072874493927	5.856042409032149e-05	0.0555336968129953	2	43	25.01960784313725	8.132094943240453	0.0018198362147406734	14
1425	0.0006072874493927	0.0009959061382191	0.0570603522956973	2	43	33.56862745098039	7.226006191950463	0.003905065210797695	20.8
1426	0.0004048582995951	5.139056740169249e-05	0.0539973329252563	2	42	23.45098039215686	6.090815273477812	0.002995147103427358	16.06
1427	0.0004048582995951	0.0014756270739581	0.0588382424754939	2	42	16.313725490196077	6.060887512899897	0.001364877161055505	10.142222222222223
1428	0.0006072874493927	0.0140617907360795	0.0625031631155422	2	43	51.52941176470588	8.25077399380805	0.017079726306502875	38.879206349206356
1429	0.0006072874493927	0.0009316324571335	0.0577082578881581	2	43	19.52941176470588	7.067079463364292	0.001364877161055505	11
1430	0.0004048582995951	0.0012669625324773	0.0610637955969789	2	42	18.627450980392155	6.069143446852424	0.0017060964513193814	12.14
1431	0.0006072874493927	0.0009394693292566	0.0568822973999953	2	43	50.31372549019607	7.32610939112487	0.010198665453442524	32
1432	0.0006072874493927	0.0022370913217443	0.0649120271211384	2	43	30.823529411764703	8.126934984520123	0.0059996751035092475	20.933333333333334
1433	0.0004048582995951	0.0025247212089112	0.0601207282640443	2	42	31.37254901960784	6.194014447884417	0.00470124355474674	20.013333333333335
1434	0.0010121457489878	0.0025510077208149	0.0536233771872693	2	45	62.31372549019608	12.376676986584105	0.02211320054708907	45.33142857142857
1435	0.0008097165991902	0.0070531294215287	0.0566065842395352	2	44	75.29411764705883	10.455108359133128	0.02116597211494218	56.28666666666667
1436	0.0004048582995951	0.0002884708236231	0.049048323520359	2	42	13.88235294117647	6.04953560371517	0.0009099181073703367	8
1437	0.0006072874493927	0.0076792913454887	0.0648481188794665	2	43	64.31372549019608	8.324045407636739	0.020442475323871147	47.59444444444445
1438	0.0010121457489878	0.0027726729005835	0.0555499330926919	2	45	47.49019607843137	11.2765737874097	0.004208371246587807	27
1439	0.0006072874493927	0.0010008397348464	0.0574833019153343	2	43	30.07843137254902	8.159958720330238	0.002995147103427358	18
1440	0.0006072874493927	0.0009191729871112	0.0601529394574058	2	43	39.17647058823529	8.188854489164086	0.011981501137871886	28.361904761904764
1441	0.0014170040485829	0.0066249405995964	0.0638020328825861	2	47	51.647058823529406	15.228070175438592	0.006843798794595636	30.076190476190476
1442	0.0004048582995951	0.0057597286331868	0.0674338288491202	2	42	40.86274509803921	6.233230134158927	0.008227176220806794	30.126666666666665
1443	0.0008097165991902	0.003274233092347	0.0547702200787183	2	44	49.17647058823529	10.346749226006192	0.006824385805277526	29.31809523809524
1444	0.0004048582995951	0.0023625276145105	0.0569590333106573	2	42	32.54901960784314	6.1723426212590295	0.005232029117379436	23.24
1445	0.0012145748987854	0.0036023795412011	0.049263539994216	2	46	72.6078431372549	13.361197110423117	0.020746042887814665	52.44
1446	0.0010121457489878	0.0059952669702662	0.0517684045061566	2	45	52.8235294117647	12.284829721362229	0.008197927284940162	34.57523809523809
1447	0.0004048582995951	0.0002301921457701	0.0540109115161322	2	42	26	6.105263157894736	0.00470124355474674	18.293333333333333
1448	0.0006072874493927	0.0016964031841496	0.0550681663638289	2	43	34.47058823529412	8.222910216718265	0.0036396724294813464	20.8
1449	0.0006072874493927	0.0050312823906189	0.05440288974054	2	43	44.94117647058823	8.287925696594428	0.0074309978768577496	29.05142857142857
1450	0.0012145748987854	0.0080167209663037	0.0609966908677828	2	46	67.76470588235294	14.362229102167184	0.013498031316822449	44.68190476190476
1451	0.0006072874493927	0.002331530344515	0.0631116334926029	2	43	40.90196078431372	8.234262125902992	0.005118289353958144	27.56666666666667
1452	0.0006072874493927	0.0012439138998287	0.0567750833237558	2	43	44.94117647058823	8.235294117647058	0.00799969669396421	31.76
1453	0.0006072874493927	0.0012439138998287	0.0567750833237558	2	43	44.94117647058823	8.235294117647058	0.00799969669396421	31.76
1454	0.0008097165991902	0.001325512628244	0.0520668648158688	2	44	37.2156862745098	10.189886480908154	0.0030709736123748863	22.642857142857142
1455	0.0004048582995951	0.0003574762619226	0.0537406307452976	2	42	22.98039215686274	6.131062951496388	0.002426448286320898	14.202857142857143
1456	0.0004048582995951	0.0003574762619226	0.0537406307452976	2	42	22.98039215686274	6.131062951496388	0.002426448286320898	14.202857142857143
1457	0.0006072874493927	0.0012136732099221	0.0534851995409367	2	43	39.80392156862745	7.260061919504644	0.00916650671913964	27.03333333333333
1458	0.0010121457489878	0.0137020034185703	0.0716378085211288	2	45	58.23529411764706	11.32404540763674	0.009715174041938123	39.20190476190476
1459	0.0020242914979757	0.0079223814198419	0.051673640167364	2	50	94.23529411764704	22.427244582043336	0.0110706703063391	58.913333333333334
1460	0.0014170040485829	0.0127600962055117	0.054426865276982	2	47	83.68627450980392	16.36016511867905	0.014596602972399151	58.6647619047619
1461	0.0006072874493927	0.0042530274488372	0.0568960552836164	2	43	34.94117647058823	8.18266253869969	0.003942978465271459	23.252380952380953
1462	0.0008097165991902	0.0053644052349676	0.0551413135687815	2	44	59.09803921568627	10.34468524251806	0.011899736893049562	43.373333333333335
1463	0.0002024291497975	0	0.0463153947121695	1	21	12.784313725490197	3.0474716202270384	0.0042134526749579475	10.78
1464	0.0002024291497975	0	0.0463153947121695	1	21	12.784313725490197	3.0474716202270384	0.0042134526749579475	10.78
1465	0.0010121457489878	0.0008423746183094	0.0485642099468153	2	45	42.823529411764696	10.18059855521156	0.013689096127324416	29.491428571428575
1466	0.0010121457489878	0.000216851256855	0.0561165952902954	2	45	45.84313725490196	12.20639834881321	0.0071850180848595105	30.704761904761902
1467	0.0010121457489878	0.0049242233140552	0.0562354146508053	2	45	68.62745098039215	12.49019607843137	0.01961222814383874	44.28666666666667
1468	0.0004048582995951	0.0005024024392041	0.0610479485912011	2	42	26.274509803921568	6.112487100103199	0.00470124355474674	18.726666666666667
1469	0.0004048582995951	0.0008553976104265	0.0456637888003549	2	42	13.88235294117647	6.04953560371517	0.0009099181073703367	8
1470	0.0008097165991902	0.0001561832178724	0.0510351667424273	2	44	34.31372549019608	10.166150670794632	0.00272975432211101	20.60111111111111
1471	0.0010121457489878	0.00332432702499	0.0581593849703905	2	45	59.725490196078425	12.308565531475749	0.010248825916760414	39.400000000000006
1472	0.0006072874493927	0.0004128068132559	0.0530908778264981	2	43	51.372549019607845	8.351909184726523	0.025231424722566682	39.30873015873016
1473	0.0008097165991902	0.0023958528908532	0.0525694097115067	2	44	33.294117647058826	9.166150670794632	0.00272975432211101	19
1474	0.0002024291497975	0	0.0499443938934384	1	21	12.313725490196076	3.087719298245614	0.001364877161055505	8
1475	0.0006072874493927	0.1310109821542512	0.0791857016911116	2	43	30.705882352941178	8.123839009287925	0.006421020371005043	21.26
1476	0.0002024291497975	0	0.0527901857274145	1	21	15.137254901960784	3.056759545923633	0.002957233848953594	12.08
1477	0.0012145748987854	0.0022462732224678	0.0557316756732363	2	46	52.74509803921568	13.204334365325074	0.005914467697907189	33.653333333333336
1478	0.0002024291497975	0	0.0495580903080827	1	21	3.0980392156862746	2.00515995872033	0.00030330603579011223	2
1479	0.0004048582995951	0.0004048582995951	0.0521416056236938	1	22	10.03921568627451	4.029927760577915	0.0008720048528965727	7.242857142857143
1480	0.0002024291497975	0	0.0581607544415272	1	21	15.333333333333334	3.114551083591331	0.0018956627236882014	10.527619047619048
1481	0.0002024291497975	0	0.0581607544415272	1	21	15.333333333333334	3.114551083591331	0.0018956627236882014	10.527619047619048
1482	0.0004048582995951	0	0.064864297062724	2	42	25.647058823529413	6.148606811145511	0.008827535236075488	19.5
1483	0.0012145748987854	0.008942179550303	0.0594593293372812	2	46	106.98039215686276	14.867905056759549	0.03636871499330104	71.54666666666667
1484	0.0004048582995951	0.0027912692978362	0.0598555711723937	2	42	39.45098039215686	6.301341589267286	0.011777603304555097	26.693333333333335
1485	0.0006072874493927	0.0088445370837404	0.0594121325828642	2	43	82.15686274509804	8.740970072239422	0.032649535091577656	55.699999999999996
1486	0.0006072874493927	0.0012150895675934	0.056354738247071	2	43	67.84313725490196	8.627450980392156	0.019108541782930477	41.605873015873016
1487	0.0008097165991902	0.0099602516579683	0.06334713976123	2	44	35.13725490196078	10.135190918472652	0.003336366393691235	22.282222222222224
1488	0.0016194331983805	0.0012347063927036	0.0534527905819212	2	48	117.29411764705884	18.770897832817337	0.057272128490067596	89.33650793650793
1489	0.0004048582995951	0.0004685675383146	0.0552035491188664	2	42	31.843137254901954	6.2063983488132095	0.005611161662117076	20
1490	0.0008097165991902	0.0027177051970711	0.0565534452954173	2	44	35.49019607843137	9.223942208462333	0.005778644779093249	21.8
1491	0.0008097165991902	0.0010654067641246	0.0493077944244263	2	44	29.803921568627445	10.152734778121776	0.0018198362147406734	16
1492	0.0004048582995951	0.0013209720108143	0.0516849935655321	2	42	24.509803921568626	6.171310629514964	0.002426448286320898	14.233333333333334
1493	0.0006072874493927	0.0006072477474913	0.0567940124854853	2	43	22	7.079463364293085	0.0020852289960570218	13
1494	0.0006072874493927	0.0010897373217677	0.0539354303370418	2	43	26.431372549019606	8.169246646026831	0.0018198362147406734	14.1
1495	0.0006072874493927	0.0016184495378024	0.0585793904897426	2	43	36.19607843137255	7.141382868937048	0.012135987776937359	27.241746031746032
1496	0.0004048582995951	0.0006036202100577	0.0559342376412509	2	42	37.01960784313725	6.23735810113519	0.008739033364531508	26.1
1497	0.0004048582995951	0.0005962532093709	0.0560300339129152	2	42	34.23529411764706	6.21671826625387	0.007980768275056227	24.00952380952381
1498	0.0010121457489878	0.0073080368203223	0.0615514964240324	2	45	51.17647058823529	12.294117647058822	0.004814983318168031	31.033333333333335
1499	0.0004048582995951	0.0052383488131145	0.0649974343118034	2	42	31.09803921568628	6.186790505675955	0.004549590536851683	20.913333333333334
1500	0.0004048582995951	0.0005219250169211	0.0543561981470478	2	42	17.84313725490196	6.101135190918472	0.004455263762748501	10.7
1501	0.0006072874493927	0.0019781470521248	0.0617214538276047	2	43	55.2156862745098	8.242518059855522	0.016390773141510183	42.81111111111111
1502	0.0002024291497975	0	0.0448475274849978	1	21	4.137254901960785	2.007223942208462	0.0005686988171064605	3.1733333333333333
1503	0.0004048582995951	0.0007617631460088	0.0623131551395738	2	42	37.05882352941176	6.185758513931889	0.014236232220970573	27.852539682539682
1504	0.0008097165991902	0.0021885553154942	0.0586398869935781	2	44	44.0392156862745	10.21155830753354	0.01064378856057917	30.733333333333334
1505	0.0018218623481781	0.0717252093193148	0.0690696568887894	2	49	110.35294117647058	19.509803921568626	0.028254737548847622	77.52777777777779
1506	0.0006072874493927	0.033038005629053	0.0695686462279429	2	43	57.13725490196078	8.345717234262125	0.01633505440591538	41.721818181818186
1507	0.0004048582995951	0.0003799667462045	0.0538026727076685	2	42	21.01960784313725	6.079463364293086	0.0025401880497421896	14
1508	0.0002024291497975	0	0.0507291024851098	1	21	7.9607843137254894	3.025799793601651	0.0007961783439490446	6
1509	0.0006072874493927	0.001789250614634	0.053439491134886	2	43	24.03921568627451	7.13312693498452	0.0019335759781619656	13
1510	0.0006072874493927	0.0006384010444699	0.0567444318090446	2	43	27.13725490196078	8.135190918472652	0.002426448286320898	16.34
1511	0.0010121457489878	0.0475705327722494	0.0675296980301559	2	45	64.47058823529412	12.275541795665635	0.01881452946774376	48.08848484848485
1512	0.0006072874493927	0.0009535390214403	0.0634366211652305	2	43	24.35294117647059	7.08875128998968	0.002843494085532302	15.412222222222223
1513	0.0002024291497975	0	0.0646081008618773	1	21	23.254901960784316	3.1124871001031997	0.008929722574687271	19.62181818181818
1514	0.0006072874493927	0.000415222203513	0.0617091177095174	2	43	39.33333333333333	7.167182662538699	0.010160752198968758	27.944444444444443
1515	0.0008097165991902	0.0012122378985613	0.0527253903706787	2	44	33.92156862745098	9.18266253869969	0.00310888686684865	19
1516	0.0004048582995951	0.0004827147102272	0.0562597515004498	2	42	20.54901960784313	6.119711042311661	0.0018198362147406734	12
1517	0.0004048582995951	0.0003071572242755	0.0549786874116612	2	42	13.88235294117647	6.04953560371517	0.0009099181073703367	8
1518	0.0002024291497975	0	0.0543054074554508	1	21	7.9607843137254894	3.025799793601651	0.0007961783439490446	6
1519	0.0004048582995951	0.0006662413944818	0.0543233227399188	2	42	16.19607843137255	6.057791537667698	0.001251137397634213	10
1520	0.0006072874493927	0.0014727474348407	0.0574231645510763	2	43	22	7.079463364293085	0.0020852289960570218	13.266666666666667
1521	0.0006072874493927	1.1143729347925892e-05	0.055646923648816	2	43	37.05882352941176	8.238390092879257	0.01282783994513882	26.06666666666667
1522	0.0008097165991902	0.004310378211964	0.0597404796168869	2	44	43.56862745098039	10.251805985552116	0.004132544737640279	26.02857142857143
1523	0.0010121457489878	0.0046319258669015	0.0608629228987507	2	45	42.70588235294117	12.22910216718266	0.006161360214067883	24.28
1524	0.0006072874493927	0.0050203481545735	0.0647444298820445	2	43	73.25490196078431	8.454076367389062	0.02611031203377105	53.401428571428575
1525	0.0006072874493927	0.0010643593561789	0.0528902260147107	2	43	33.45098039215686	8.14344685242518	0.003905065210797695	22
1526	0.0004048582995951	0.0001388018665053	0.0565055762081784	2	42	13.88235294117647	6.04953560371517	0.0009099181073703367	8
1527	0.0012145748987854	0.0025884397177284	0.0523244113503723	2	46	42.15686274509802	13.21671826625387	0.002578101304215954	22
1528	0.0004048582995951	0.0014418831784632	0.0550571189746447	2	42	26.19607843137254	6.163054695562436	0.0034121929026387624	16
1529	0.0018218623481781	0.0067439836862796	0.0560389323108686	2	49	116.82352941176472	19.78534571723426	0.04504438603204406	84.44095238095238
1530	0.0010121457489878	0.0086708306038222	0.0592973148159262	2	45	106.90196078431372	12.918472652218782	0.04075527443955043	72.0547619047619
1531	0.0006072874493927	5.298755738329054e-06	0.0575878389405702	2	43	34.509803921568626	8.171310629514963	0.018842628569681788	28.653333333333332
1532	0.0002024291497975	0	0.0530657843853392	1	21	26.7843137254902	3.205366357069144	0.01137627863436089	21.38809523809524
1533	0.0002024291497975	0	0.054386718190926	1	21	7.9607843137254894	3.025799793601651	0.0007961783439490446	6.133333333333334
1534	0.0006072874493927	0.0018193053144382	0.0550080730471577	2	43	35.21568627450981	7.139318885448916	0.006672732787382469	25.400000000000002
1535	0.0006072874493927	0.0004839223955409	0.0531217067767813	2	43	46.86274509803921	8.285861713106296	0.013196114849101563	34.90809523809524
1536	0.0004048582995951	0.0005943576264713	0.0600264894224576	2	42	28.039215686274517	6.106295149638802	0.004777070063694267	20.46666666666667
1537	0.0002024291497975	0	0.0568862275449101	1	21	17.490196078431374	3.0660474716202266	0.0037154989384288748	14.04
1538	0.0002024291497975	0	0.0568862275449101	1	21	17.490196078431374	3.0660474716202266	0.0037154989384288748	14.04
1539	0.0006072874493927	0.0059706522969797	0.0602666861862411	2	43	38.19607843137254	8.215686274509805	0.005156202608431908	25.6
1540	0.0008097165991902	0.0086797577609831	0.0666244082700581	2	44	52.35294117647058	10.325077399380804	0.006521079769487413	34.876666666666665
1541	0.0006072874493927	0.0003284513012382	0.0471054915086153	2	43	37.09803921568627	8.239422084623323	0.004094631483166515	25
1542	0.0004048582995951	0.0003952724339758	0.0487568965347072	2	42	17.72549019607843	6.098039215686274	0.001364877161055505	10.233333333333334
1543	0.0004048582995951	1.8604716764369805e-05	0.0538196714167429	2	42	29.01960784313725	6.184726522187822	0.004435850773430392	18
1544	0.0004048582995951	6.280399551997256e-06	0.0506916225423798	2	42	17.84313725490196	6.101135190918472	0.001364877161055505	10
1545	0.0004048582995951	0.0004048582995951	0.0549621717846016	1	22	5.215686274509804	3.011351909184726	0.0003791325447376403	3
1546	0.0014170040485829	0.0030079945098056	0.0567300956602625	2	47	48.54901960784313	15.251805985552114	0.002843494085532302	25.06
1547	0.0004048582995951	0.0032488393843925	0.0600243013365735	2	42	40.86274509803921	6.233230134158927	0.007961783439490446	28.46666666666667
1548	0.0004048582995951	0.0007538988025687	0.0497031894556796	2	42	20.54901960784313	6.119711042311661	0.0019714892326357296	12
1549	0.0004048582995951	0.0004048582995951	0.0568469505178365	1	22	14.862745098039216	4.051599587203302	0.0021610555050045493	11.06
1550	0.0004048582995951	0.0006739248843119	0.0521113537348228	2	42	18.666666666666664	6.0701754385964914	0.0019714892326357296	12.4
1551	0.0004048582995951	0.0015998679757541	0.0586754085898897	2	42	25.803921568627448	6.152734778121774	0.002995147103427358	16.481818181818184
1552	0.0004048582995951	0.0008095526557606	0.0581566462215838	1	22	11.137254901960784	4.035087719298246	0.0010236578707916288	8
1553	0.0018218623481781	0.0169718816378153	0.0610532300124825	2	49	80.62745098039214	17.388028895768834	0.009667879890809826	48.72666666666667
1554	0.0004048582995951	0.0005162453773238	0.0542678237943535	2	42	13.88235294117647	6.04953560371517	0.0009099181073703367	8
1555	0.0004048582995951	0.000141269689177	0.0471788211024945	2	42	28.627450980392155	6.174406604747162	0.0071850180848595105	18.453333333333333
1556	0.0004048582995951	1.926335298741816e-06	0.045941522208169	2	42	13.88235294117647	6.04953560371517	0.0009099181073703367	8.2
1557	0.0004048582995951	0	0.0506028292513034	2	42	33.96078431372549	6.209494324045408	0.02456015303530876	32.060634920634925
1558	0.0004048582995951	0.001836232704216	0.0581600696978972	2	42	13.88235294117647	6.04953560371517	0.0009099181073703367	8.021818181818182
1559	0.0004048582995951	0.0005826919374529	0.0478079938062518	2	42	17.72549019607843	6.098039215686274	0.001364877161055505	10
1560	0.0004048582995951	0.000920038044626	0.0573724797918795	2	42	13.88235294117647	6.04953560371517	0.0009099181073703367	8
1561	0.0006072874493927	0.0003199924449567	0.0575321725965177	2	43	34.509803921568626	8.171310629514963	0.018842628569681788	28.42
1562	0.0006072874493927	0.000607361223936	0.0527293298892043	2	43	29.490196078431367	8.144478844169246	0.009442746244224495	20.94
1563	0.0004048582995951	3.864966354709644e-06	0.0491029272898961	2	42	18.666666666666664	6.0701754385964914	0.004868726671722913	13.813333333333333
1564	0.0004048582995951	4.65311295909707e-05	0.0471491018764197	2	42	20.54901960784313	6.119711042311661	0.0019714892326357296	12
1565	0.0006072874493927	0.0008096346274754	0.0557046525788773	1	23	25.19607843137255	5.1671826625387	0.0066158911140007225	17.96666666666667
1566	0.0002024291497975	0	0.052765939265763	1	21	4.137254901960785	2.007223942208462	0.0005686988171064605	3.066666666666667
1567	0.0002024291497975	0	0.052765939265763	1	21	4.137254901960785	2.007223942208462	0.0005686988171064605	3.066666666666667
1568	0.0004048582995951	2.9837704201788133e-06	0.049098047010883	2	42	23.37254901960784	6.08875128998968	0.0063437607059627175	17.933333333333334
1569	0.0004048582995951	9.530804814947473e-05	0.0484993667592801	2	42	17.72549019607843	6.098039215686274	0.001364877161055505	10
1570	0.0004048582995951	0.000171505807846	0.0555149744338933	2	42	13.88235294117647	6.04953560371517	0.0009099181073703367	8
1571	0.0004048582995951	2.017870380313236e-06	0.0544784843071086	2	42	26.431372549019606	6.169246646026831	0.003639672429481347	16
1572	0.0006072874493927	0.0016558990235806	0.0615131742790257	2	43	30.70588235294117	8.123839009287924	0.0036396724294813464	20.8
1573	0.0006072874493927	0.0005922255164324	0.0580500358406091	2	43	25.92156862745098	8.103199174406605	0.002274795268425842	16.72
1574	0.0006072874493927	0.0007833834919116	0.0533684801866816	2	43	35.01960784313725	8.23735810113519	0.004094631483166515	20
1575	0.0004048582995951	2.7702536200953737e-06	0.052457205963556	2	42	18.666666666666664	6.070175438596491	0.004868726671722913	12.7
1576	0.0004048582995951	9.720479184785837e-06	0.0551394671339755	2	42	20.54901960784313	6.119711042311661	0.0019714892326357296	12
1577	0.0004048582995951	0.0008095526557606	0.0468295272492866	1	22	11.137254901960784	4.035087719298245	0.0010236578707916288	8
1578	0.0006072874493927	0.0020229799505382	0.062208789824959	1	23	30.7843137254902	5.13828689370485	0.007885956930542918	23
1579	0.0004048582995951	0.0007506284697267	0.0624778671523245	2	42	33.568627450980394	6.146542827657378	0.008037609948437973	24
1580	0.0004048582995951	0.0008095526557606	0.055332780752257	1	22	6.352941176470589	3.018575851393189	0.00045495905368516835	4
1581	0.0004048582995951	0.0004048582995951	0.052433264342196	1	22	5.215686274509804	3.011351909184726	0.00030330603579011223	3
1582	0.0006072874493927	0.0003979726755485	0.0513636316375016	2	43	24.784313725490197	8.125902992776057	0.00838690774333829	17.266666666666666
1583	0.0014170040485829	0.0021976545074336	0.0509746055659316	2	47	78.19607843137254	16.42621259029928	0.039506591892237396	66.22857142857143
1584	0.0004048582995951	0.0005338477112214	0.0511344816164292	2	42	17.84313725490196	6.101135190918472	0.001364877161055505	10
1585	0.0006072874493927	0.0004041656386047	0.0490931677018633	2	43	41.2156862745098	8.24251805985552	0.01121248737768563	29.966666666666665
1586	0.0004048582995951	9.892079313104894e-06	0.0493018892404115	2	42	13.88235294117647	6.04953560371517	0.0009099181073703367	8
1587	0.0004048582995951	0.0002662405045032	0.0515431647920535	2	42	13.88235294117647	6.04953560371517	0.0009099181073703367	8
1588	0.0008097165991902	0.0002666045562861	0.0507275397143238	2	44	35.84313725490196	10.15376676986584	0.012455873180875165	28.74285714285714
1589	0.0004048582995951	0.0002023881639401	0.0477004335525235	2	42	17.84313725490196	6.101135190918472	0.001364877161055505	12.4
1590	0.0004048582995951	7.108587681210705e-05	0.0568967105869344	2	42	33.56862745098039	6.199174406604747	0.0052699423718532	22.060000000000002
1591	0.0004048582995951	0.0004048582995951	0.0542154129809697	1	22	5.215686274509804	3.011351909184726	0.00030330603579011223	3
1592	0.0004048582995951	0.0002830415422768	0.0546260767640131	2	42	21.01960784313725	6.079463364293086	0.0027297543221110098	14.293333333333333
1593	0.0004048582995951	0.0005029120516465	0.0566838783706253	2	42	47.45098039215686	6.353973168214655	0.010009099181073705	30
1594	0.0002024291497975	0	0.0536851485578908	1	21	20.784313725490197	3.1527347781217747	0.003980891719745223	14
1595	0.0004048582995951	0.0002980789087411	0.051656889502358	2	42	20.70588235294117	6.123839009287925	0.0019714892326357296	12
1596	0.0002024291497975	0	0.0471693609219986	1	21	7.9607843137254894	3.025799793601651	0.0007961783439490446	6
1597	0.0006072874493927	0.0009220683407298	0.0495039583124561	2	43	23.88235294117647	7.128998968008255	0.0020852289960570218	13.1
1598	0.0006072874493927	1.2609103864525273e-05	0.0485117498600622	2	43	41.84313725490197	8.20639834881321	0.02609801999802415	41.451428571428565
1599	0.0008097165991902	0.0010717567384891	0.0573232147415813	2	44	43.64705882352941	10.20123839009288	0.004852896572641796	28.837142857142858
1600	0.0006072874493927	0.0007109773141967	0.0542976478346889	2	43	29.88235294117647	8.154798761609907	0.002881407340006066	18.6
1601	0.0006072874493927	0.0001659445049521	0.0518069509407051	2	43	37.01960784313725	8.23735810113519	0.004094631483166515	23.6
1602	0.0004048582995951	5.334992440841697e-06	0.0459316975202462	2	42	17.72549019607843	6.098039215686274	0.001364877161055505	10
1603	0.0006072874493927	0.0004963706328618	0.0485513228761253	2	43	22.352941176470587	8.11455108359133	0.001364877161055505	12.1
1604	0.0008097165991902	0.000623708036529	0.0521636290680239	2	44	38.78431372549019	10.231166150670797	0.009751784904393794	24.8
1605	0.0002024291497975	0	0.0428206128375157	1	21	3.0980392156862746	2.00515995872033	0.00022747952684258417	2
1606	0.0004048582995951	2.044543662307777e-05	0.0468833042289879	2	42	13.88235294117647	6.04953560371517	0.0009099181073703367	8.2
1607	0.0004048582995951	0.0004048582995951	0.0448080690806182	1	22	5.215686274509804	3.011351909184726	0.0003791325447376403	3
1608	0.0008097165991902	0.0005312099803698	0.0572454951040037	2	44	35.41176470588235	10.142414860681114	0.0033363663936912345	23.168571428571425
1609	0.0002024291497975	0	0.0557795015977326	1	21	7.9607843137254894	3.025799793601651	0.0007961783439490446	6.326666666666666
1610	0.0004048582995951	0.0007511023143073	0.0509814444054572	2	42	20.70588235294117	6.123839009287925	0.004868726671722913	14.8
1611	0.0006072874493927	0.0001967964730303	0.0444696499140313	2	43	22.352941176470587	8.11455108359133	0.001364877161055505	12
1612	0.0004048582995951	0.0001446130626624	0.0443260024944592	2	42	20.039215686274503	6.106295149638802	0.0017060964513193814	12
1613	0.0006072874493927	0.0001974291015076	0.0531720233354142	2	43	38.66666666666666	8.228070175438596	0.004701243554746739	27.766666666666666
1614	0.0004048582995951	0.0003851389977103	0.0581723975506358	2	42	16.19607843137255	6.057791537667698	0.001251137397634213	10
1615	0.0004048582995951	1.6476314682855531e-06	0.0449761462544156	2	42	13.88235294117647	6.04953560371517	0.0009099181073703367	8.120000000000001
1616	0.0004048582995951	0	0.0507687248211789	2	42	17.84313725490196	6.101135190918472	0.00793194868965312	14.738095238095237
1617	0.0004048582995951	0.0004866505781627	0.0508900609856601	2	42	13.88235294117647	6.04953560371517	0.0009099181073703367	8
1618	0.0004048582995951	0.0026096085355726	0.0534944664630844	2	42	33.09803921568627	6.239422084623323	0.008521981393085652	21.966666666666665
1619	0.0006072874493927	0.0008095526557606	0.0534828833120412	2	43	41.68627450980392	8.307533539731683	0.01593031030058006	29.7
1620	0.0004048582995951	1.284223532494544e-06	0.0565385583812118	2	42	20.70588235294117	6.123839009287925	0.0018198362147406734	12.233333333333333
1621	0.0010121457489878	0.0045146942475489	0.0602710979344338	2	45	44.62745098039216	11.176470588235292	0.0050045495905368526	28.813333333333333
1622	0.0010121457489878	0.0020005025739074	0.056911131079929	2	45	49.725490196078425	12.20330237358101	0.005421595389748257	32.699999999999996
1623	0.0004048582995951	6.100236932585923e-06	0.0555386915803793	2	42	30.98039215686274	6.183694530443757	0.00470124355474674	22.546190476190475
1624	0.0004048582995951	0.0004868008677858	0.0556112168049442	2	42	23.37254901960784	6.141382868937048	0.0025401880497421896	14.2
1625	0.0004048582995951	0.0002012155780764	0.0490848751018461	2	42	25.803921568627448	6.100103199174406	0.006798719759647885	20.933333333333334
1626	0.0004048582995951	0.0002490104214318	0.0461544211077061	2	42	17.72549019607843	6.098039215686274	0.001364877161055505	10
1627	0.0004048582995951	0.0004402681034472	0.0526820944865095	2	42	13.88235294117647	6.04953560371517	0.0009099181073703367	8
1628	0.0004048582995951	0.0005910478386239	0.0570590341545676	2	42	30.235294117647054	6.21671826625387	0.0037913254473764028	19.6
1629	0.0004048582995951	0.0015819741016574	0.0585800851427148	2	42	28.392156862745097	6.115583075335397	0.008521981393085652	21.215555555555554
1630	0.0004048582995951	0.00031092127663	0.0581991258349925	2	42	21.01960784313725	6.079463364293086	0.0027297543221110098	14.021818181818182
1631	0.0004048582995951	0.0003473578670297	0.0573971440854218	2	42	25.80392156862745	6.152734778121776	0.003184713375796178	16.46666666666667
1632	0.0006072874493927	0.000760945746236	0.0497818266100994	2	43	24.784313725490197	8.125902992776057	0.0018198362147406734	14
1633	0.0004048582995951	0.0008095526557606	0.0526753534793457	1	22	6.352941176470589	3.0185758513931886	0.0005307855626326964	4
1634	0.0004048582995951	0.0011023681039083	0.0535025776545509	2	42	16.19607843137255	6.057791537667699	0.001251137397634213	10
1635	0.0004048582995951	0.0012140830684963	0.0497016892537703	1	22	7.392156862745098	3.020639834881321	0.0006824385805277526	5
1636	0.0002024291497975	0	0.0452103562832328	1	21	4.137254901960785	2.007223942208462	0.00045495905368516835	3
1637	0.0004048582995951	0.0001546975866508	0.0540925266903914	2	42	41.56862745098039	6.304437564499484	0.007165605095541401	26
1638	0.0004048582995951	0.0004048582995951	0.0500440671441451	1	22	5.215686274509804	3.0113519091847265	0.0003791325447376403	3
1639	0.0004048582995951	2.4591514452023184e-07	0.050084149481923	2	42	13.88235294117647	6.04953560371517	0.0009099181073703367	8
1640	0.0002024291497975	0	0.0557694261619571	1	21	12.313725490196076	3.087719298245614	0.001364877161055505	8
1641	0.0004048582995951	0.0004056233689336	0.0527282042524122	2	42	21.01960784313725	6.079463364293086	0.0055111022636347064	15.866666666666667
1642	0.0004048582995951	9.064355350082688e-05	0.0521592228909302	2	42	18.745098039215684	6.072239422084623	0.0018198362147406734	12.233333333333334
1643	0.0008097165991902	0.0004366111524427	0.0455681723842116	2	44	28.627450980392155	9.14860681114551	0.0019335759781619654	15.64
1644	0.0004048582995951	0.0004048582995951	0.0447358411968195	1	22	5.215686274509804	3.011351909184726	0.0003791325447376403	3
1645	0.0004048582995951	0.0143645470546145	0.0636622549840844	2	42	35.13725490196078	6.18782249742002	0.010850421942008848	25.122222222222224
1646	0.0004048582995951	0.0004048582995951	0.0564216778025241	1	22	37.45098039215687	4.277605779153767	0.009175007582650895	25
1647	0.0004048582995951	0.0005393490266399	0.0508188626450497	2	42	22.666666666666664	6.12280701754386	0.002426448286320898	14.3
1648	0.0008097165991902	0.0004643842155709	0.053378860242474	2	44	47.13725490196079	9.319917440660475	0.01113307797850111	30.313333333333333
1649	0.0004048582995951	8.531620195400908e-05	0.0563933378234911	2	42	13.88235294117647	6.04953560371517	0.0009099181073703367	8.059999999999999
1650	0.0004048582995951	9.759658757366876e-05	0.0523560209424083	2	42	23.37254901960784	6.141382868937048	0.0027297543221110098	15.2
1651	0.0004048582995951	0.00042704177639	0.0495650516219009	2	42	13.88235294117647	6.04953560371517	0.0009099181073703367	8.1
1652	0.0010121457489878	0.0104336217133127	0.057584482497348	2	45	69.49019607843137	12.460268317853458	0.009592053381862302	42.028571428571425
1653	0.0006072874493927	1.7783308136138986e-06	0.0505613952488664	2	43	28.823529411764707	8.126934984520123	0.00272975432211101	19.939999999999998
1654	0.0002024291497975	0	0.0468091154593262	1	21	12.784313725490197	3.0474716202270384	0.0042134526749579475	11.773333333333333
1655	0.0002024291497975	0	0.0468091154593262	1	21	12.784313725490197	3.0474716202270384	0.0042134526749579475	11.773333333333333
1656	0.0002024291497975	0	0.058566195212747	1	21	4.313725490196079	2.0165118679050567	0.0005686988171064605	3
1657	0.0004048582995951	0.0008737818737356	0.0562982210218013	2	42	21.01960784313725	6.079463364293085	0.0027297543221110098	14
1658	0.0004048582995951	3.476966904466611e-06	0.0551216246373577	2	42	13.88235294117647	6.04953560371517	0.0009099181073703367	8
1659	0.0004048582995951	0.0004877478760559	0.0562578294043958	2	42	16.313725490196077	6.060887512899897	0.004455263762748501	11.473333333333333
1660	0.0006072874493927	0.0002588247579404	0.0519027506356511	2	43	31.09803921568627	8.134158926728585	0.00642675299538423	22.093333333333334
1661	0.0008097165991902	0.0008206768464747	0.0540357248334627	2	44	40.3921568627451	10.168214654282766	0.004549590536851683	27.46666666666667
1662	0.0004048582995951	3.953571349907404e-05	0.0500643539772784	2	42	16.19607843137255	6.057791537667698	0.001251137397634213	10
1663	0.0004048582995951	0.0006490337560466	0.0483597811083591	2	42	17.72549019607843	6.098039215686274	0.001364877161055505	10.1
1664	0.0004048582995951	4.463359873042208e-06	0.0506885017135586	2	42	13.88235294117647	6.04953560371517	0.0009099181073703367	8
1665	0.0004048582995951	0.0019099534385127	0.0598933074684772	2	42	23.37254901960784	6.141382868937048	0.0025401880497421896	14.013333333333334
1666	0.0004048582995951	0.0015061607712105	0.0565178591858682	2	42	13.88235294117647	6.04953560371517	0.0009099181073703367	8
1667	0.0004048582995951	8.197171484007728e-08	0.0544154742628025	2	42	13.88235294117647	6.04953560371517	0.0009099181073703367	8
1668	0.0004048582995951	0.0003713280064884	0.0544520623443045	2	42	20.15686274509804	6.109391124871001	0.0018198362147406734	12
1669	0.0006072874493927	0.0010996268487156	0.0575811264453562	2	43	50.3921568627451	8.273477812177504	0.009440400363967243	34.028571428571425
1670	0.0004048582995951	0.0004048582995951	0.0490580652849638	1	22	5.215686274509804	3.011351909184726	0.00030330603579011223	3
1671	0.0002024291497975	0	0.051585146819264	1	21	4.254901960784314	2.0134158926728585	0.00045495905368516835	3
1672	0.0004048582995951	0	0.0468184316773129	2	42	28.15686274509804	6.109391124871001	0.00884825061741169	23.313333333333333
1673	0.0004048582995951	0.0004162894439482	0.0491229465812815	2	42	16.313725490196077	6.060887512899896	0.001364877161055505	10.3
1674	0.0002024291497975	0	0.0459551983329612	1	21	3.0980392156862746	2.00515995872033	0.00022747952684258417	2
1675	0.0004048582995951	0.0008095526557606	0.0550976477542689	1	22	11.137254901960784	4.035087719298246	0.0010236578707916288	8
1676	0.0006072874493927	0.0012749460909113	0.0583069732307256	2	43	43.41176470588236	7.25077399380805	0.0077343039126478615	28.021818181818183
1677	0.0004048582995951	2.3868964084594105e-05	0.0543669660151435	2	42	13.88235294117647	6.04953560371517	0.0009099181073703367	8.233333333333334
1678	0.0004048582995951	0.0006455756028225	0.053337364227256	2	42	21.254901960784316	6.085655314757482	0.002426448286320898	16.46
1679	0.0004048582995951	0.0004717303376709	0.0495914228923645	2	42	20.54901960784313	6.119711042311661	0.0019714892326357296	12
1680	0.0004048582995951	0.0004048582995951	0.0510293677110126	1	22	5.215686274509804	3.0113519091847265	0.0003791325447376403	3
1681	0.0004048582995951	0.0004637728597148	0.0490887771528509	2	42	17.72549019607843	6.098039215686274	0.001364877161055505	10.14
1682	0.0002024291497975	0	0.050703589280399	1	21	3.0980392156862746	2.00515995872033	0.00022747952684258417	2
1683	0.0004048582995951	0.0039727298494573	0.0586071894649424	2	42	25.80392156862745	6.100103199174408	0.0036396724294813464	18.366666666666667
1684	0.0012145748987854	0.002883198481645	0.0563688852881773	2	46	58.47058823529412	14.328173374613002	0.005459508644222021	34
1685	0.0004048582995951	0.0001171744107627	0.0471891866074413	2	42	16.19607843137255	6.057791537667698	0.001251137397634213	10
1686	0.0010121457489878	0.0010177805562285	0.0491048796731642	2	45	43.21568627450981	11.1640866873065	0.010230325651604758	29.673333333333336
1687	0.0002024291497975	0	0.0468068978586318	1	21	12.784313725490197	3.0474716202270384	0.004634797942453742	11.54
1688	0.0010121457489878	0.0031796860420483	0.0556594632354598	2	45	48.23529411764705	12.269349845201235	0.0111166620654493	30.566666666666666
1689	0.0006072874493927	0.0016033964259686	0.0572037332962782	2	43	28.31372549019608	8.113519091847266	0.005971793941699062	20.095238095238095
1690	0.0006072874493927	0.0011997881950248	0.0541180079314651	2	43	27.2156862745098	8.137254901960784	0.008841866797023458	19.366666666666667
1691	0.0004048582995951	0.0007078894600183	0.0571151089118068	2	42	24.862745098039213	6.12796697626419	0.002995147103427358	16.060000000000002
1692	0.0004048582995951	0.000401133563424	0.0532942077611038	2	42	13.88235294117647	6.04953560371517	0.0009099181073703367	8
1693	0.0004048582995951	1.1749279127077742e-06	0.0523144373020999	2	42	26.19607843137254	6.163054695562436	0.0034121929026387624	16
1694	0.0004048582995951	0.0004048582995951	0.049724201795708	1	22	20.039215686274503	4.135190918472652	0.003033060357901122	13
1695	0.0004048582995951	0.000427234851236	0.0585523118681032	2	42	13.88235294117647	6.04953560371517	0.0009099181073703367	8
1696	0.0002024291497975	0	0.0533759764886387	1	21	12.313725490196076	3.087719298245614	0.001364877161055505	8
1697	0.0004048582995951	0.0009096815178338	0.0548565844558204	2	42	23.607843137254896	6.094943240454076	0.0034121929026387624	16
1698	0.0006072874493927	0.0010617856614997	0.0548742557540211	2	43	37.49019607843137	8.197110423116614	0.007825960520676507	25.866666666666667
1699	0.0004048582995951	0	0.0507687248211789	2	42	17.84313725490196	6.101135190918472	0.00793194868965312	14.738095238095237
1700	0.0004048582995951	0.0008095526557606	0.057321219294276	1	22	6.352941176470589	3.018575851393189	0.0005307855626326964	4
1701	0.0006072874493927	6.06317450767105e-06	0.0468117768575462	2	43	27.33333333333333	8.140350877192983	0.005365181870118837	18.34
1702	0.0006072874493927	0.0008119571593959	0.0508125900020571	2	43	18.274509803921568	7.061919504643962	0.001213224143160449	10
1703	0.0004048582995951	4.098585742003864e-08	0.0472139921628596	2	42	13.88235294117647	6.04953560371517	0.0009099181073703367	9.32
1704	0.0004048582995951	2.450778620043654e-05	0.0566260502756794	2	42	26.431372549019606	6.169246646026831	0.002957233848953594	16.06
1705	0.0004048582995951	0.0004048582995951	0.0481683356572442	1	22	5.215686274509804	3.0113519091847265	0.0003791325447376403	3.4214285714285713
1706	0.0004048582995951	0.0004046123844506	0.0563438113052602	2	42	18.666666666666664	6.0701754385964914	0.0019714892326357296	12.34
1707	0.0004048582995951	0.0003398010262332	0.0537406307452976	2	42	38.50980392156863	6.276573787409701	0.006255686988171064	25.2
1708	0.0008097165991902	0.0016571961079575	0.0580985087265371	2	44	28.62745098039215	9.14860681114551	0.0019335759781619656	15
1709	0.0004048582995951	0.0003698355754093	0.0470238831827744	2	42	20.54901960784313	6.119711042311661	0.0019714892326357296	12
1710	0.0004048582995951	0.0002026832621135	0.0500887198986058	2	42	17.84313725490196	6.101135190918472	0.001364877161055505	10.2
1711	0.0004048582995951	2.1859123957353943e-06	0.0459428039990699	2	42	13.88235294117647	6.04953560371517	0.0009099181073703367	8
1712	0.0006072874493927	0.0008892741169144	0.0552850987633596	2	43	36.23529411764706	7.218782249742002	0.005914467697907188	22
1713	0.0004048582995951	0.0005574436730004	0.0527405889009886	2	42	21.01960784313725	6.079463364293086	0.0055111022636347064	15.866666666666667
1714	0.0004048582995951	6.315537851191445e-05	0.0480998607635609	2	42	17.72549019607843	6.098039215686274	0.001364877161055505	10
1715	0.0006072874493927	0.0012141240543538	0.050088212033338	2	43	26.431372549019606	8.169246646026831	0.0018198362147406734	15.8
1716	0.0004048582995951	0.0001813826079093	0.0482836812886074	2	42	26.19607843137254	6.163054695562436	0.003639672429481347	16.213333333333335
1717	0.0002024291497975	0	0.0535025776545509	1	21	3.0980392156862746	2.00515995872033	0.00030330603579011223	2
1718	0.0004048582995951	9.572539756574454e-06	0.053604757150918	2	42	20.70588235294117	6.123839009287925	0.0018198362147406734	12
1719	0.0002024291497975	0	0.0575408843125378	1	21	22.54901960784313	3.09391124871001	0.005800727934485897	18.02857142857143
1720	0.0006072874493927	0.0011530054796462	0.0538578110179562	2	43	35.01960784313725	8.23735810113519	0.004094631483166515	20
1721	0.0004048582995951	4.73912007940444e-05	0.0513225424397947	2	42	22.784313725490197	6.125902992776058	0.002426448286320898	14.06
1722	0.0004048582995951	1.7514070087039253e-05	0.0536373507057546	2	42	20.54901960784313	6.119711042311661	0.0019714892326357296	12
1723	0.0004048582995951	0.0002023881639401	0.0495521250238231	2	42	23.37254901960784	6.141382868937049	0.0027297543221110098	16.4
1724	0.0008097165991902	0.0007620961817183	0.054384323223427	2	44	54.274509803921575	10.323013415892673	0.006976038823172581	36.900000000000006
1725	0.0006072874493927	0.0017829049787889	0.0542404145987966	2	43	36.8235294117647	8.23219814241486	0.004094631483166515	22.6
1726	0.0004048582995951	0.0008095526557606	0.0564229666601944	1	22	38.549019607843135	4.282765737874097	0.009326660600545952	26
1727	0.0004048582995951	3.03614457041427e-05	0.0534302432482126	2	42	20.70588235294117	6.123839009287925	0.0018198362147406734	12
1728	0.0004048582995951	0.0011780174909255	0.0553457992090256	2	42	13.88235294117647	6.04953560371517	0.0009099181073703367	8.092857142857142
1729	0.0004048582995951	0.0006070412406495	0.0557184750733137	2	42	13.88235294117647	6.04953560371517	0.0009099181073703367	8
1730	0.0004048582995951	0.0004033349918943	0.0551813500441227	2	42	31.843137254901954	6.2063983488132095	0.005611161662117076	20
1731	0.0006072874493927	0.0005804438379757	0.0522989296717024	2	43	25.803921568627448	8.100103199174406	0.002274795268425842	16.2
1732	0.0004048582995951	0.0004612800164318	0.0537394615175414	2	42	29.01960784313725	6.184726522187822	0.004435850773430392	18
1733	0.0008097165991902	0.0003128087682081	0.0474170202146244	2	44	29.803921568627445	10.152734778121776	0.0018198362147406734	16.2
1734	0.0004048582995951	0.000378473560146	0.0435196278807527	2	42	13.88235294117647	6.04953560371517	0.0009099181073703367	8
1735	0.0004048582995951	0.0003731645688109	0.0616013866546955	2	42	18.627450980392155	6.069143446852426	0.0017060964513193814	12
1736	0.0002024291497975	0	0.0452103562832328	1	21	4.137254901960785	2.007223942208462	0.00045495905368516835	3
1737	0.0006072874493927	0.0008096346274754	0.0473506632926922	1	23	7.274509803921569	4.014447884416924	0.0003791325447376403	4
1738	0.0004048582995951	0.000192736082048	0.0501813232022591	2	42	13.88235294117647	6.04953560371517	0.0009099181073703367	8.14
1739	0.0004048582995951	0.0002964217139061	0.057554962659179	2	42	30.784313725490197	6.125902992776058	0.006255686988171066	22.02857142857143
1740	0.0006072874493927	0.0020226520636789	0.0491249005568814	2	43	29.294117647058822	8.139318885448915	0.0074862397685457795	20.1
1741	0.0006072874493927	0.0042427534954788	0.0544628682307285	2	43	34.86274509803921	8.233230134158926	0.003525932666060054	20.46666666666667
1742	0.0004048582995951	0.0024266906461256	0.051656889502358	2	42	21.68627450980392	6.1496388028895765	0.004910222816433669	12.7
1743	0.0004048582995951	6.614395842638466e-05	0.0537377077712992	2	42	29.01960784313725	6.184726522187822	0.004435850773430392	18
1744	0.0004048582995951	0.0001511273202468	0.0488113352963263	2	42	13.88235294117647	6.04953560371517	0.0009099181073703367	8
1745	0.0002024291497975	0	0.0564203890037347	1	21	35.372549019607845	3.2734778121775028	0.009099181073703368	24
1746	0.0008097165991902	0.0019572202763314	0.0505789964062292	2	44	26.19607843137255	9.137254901960784	0.001478616924476797	13.2
1747	0.0004048582995951	0.0023538253904374	0.0532539913543115	2	42	28.47058823529412	6.170278637770898	0.006421020371005043	18.813333333333333
1748	0.0006072874493927	0.0001504873145552	0.059229063005815	2	43	25.803921568627448	8.100103199174406	0.002274795268425842	16.666666666666668
1749	0.0002024291497975	0	0.0534244649442503	1	21	12.470588235294118	3.091847265221878	0.001364877161055505	8
1750	0.0002024291497975	0	0.0435825951935631	1	21	12.313725490196076	3.087719298245614	0.001364877161055505	8.8
1751	0.0006072874493927	0.000209553631697	0.0532384955275353	2	43	38.66666666666667	8.228070175438596	0.004549590536851684	27.613333333333333
1752	0.0004048582995951	3.284491247202896e-05	0.0475878545006165	2	42	26.19607843137254	6.163054695562436	0.003639672429481347	16.346666666666668
1753	0.0006072874493927	0.0003434851841963	0.0516747212284775	2	43	22.352941176470587	8.11455108359133	0.001364877161055505	12
1754	0.0006072874493927	0.0004191121872092	0.0515055467511885	2	43	25.921568627450977	8.103199174406605	0.002274795268425842	16.259999999999998
1755	0.0004048582995951	1.553811114664047e-05	0.0489889824373506	2	42	16.313725490196077	6.060887512899897	0.001364877161055505	10.466666666666667
1756	0.0006072874493927	0.001821375096419	0.0483730403532994	2	43	24.666666666666664	8.12280701754386	0.0017060964513193812	14.1
1757	0.0004048582995951	4.46437621675145e-05	0.0456144562738344	2	42	27.2156862745098	6.189886480908153	0.0030330603579011226	16
1758	0.0004048582995951	6.811212705352604e-05	0.0474666820404908	2	42	20.54901960784313	6.119711042311661	0.0019714892326357296	12
1759	0.0008097165991902	0.0019317514623694	0.0535809191188433	2	44	36.78431372549019	10.231166150670797	0.00968312417592025	23.73333333333333
1760	0.0004048582995951	4.98329475002784e-06	0.0550295198841483	2	42	27.2156862745098	6.137254901960784	0.006798719759647885	20.066666666666666
1761	0.0004048582995951	0.0004489230883658	0.049735716083564	2	42	30.039215686274503	6.21155830753354	0.0038671519563239307	18
1762	0.0004048582995951	0.0004048582995951	0.0588655862726406	1	22	10.03921568627451	4.029927760577915	0.0008720048528965727	7
1763	0.0002024291497975	0	0.0498214898037396	1	21	3.0980392156862746	2.00515995872033	0.00022747952684258417	2
1764	0.0004048582995951	0.0011738045137234	0.047589229805886	2	42	13.88235294117647	6.04953560371517	0.0009099181073703367	8
1765	0.0004048582995951	0.0004037653433972	0.0527152628826925	2	42	13.88235294117647	6.04953560371517	0.0009099181073703367	8
1766	0.0004048582995951	0.0008082137844182	0.0556450431981256	2	42	23.37254901960784	6.141382868937048	0.0027297543221110098	14.14
1767	0.0002024291497975	0	0.0516083200133722	1	21	3.0980392156862746	2.00515995872033	0.00030330603579011223	2
1768	0.0004048582995951	7.144197437162941e-05	0.0506469273513912	2	42	17.72549019607843	6.098039215686274	0.001364877161055505	10
1769	0.0004048582995951	0.0004342843650289	0.0585828639193596	2	42	21.01960784313725	6.079463364293086	0.0027297543221110098	14.366666666666667
1770	0.0004048582995951	0.0004726765124848	0.0533270003022583	2	42	17.72549019607843	6.098039215686274	0.001364877161055505	10
1771	0.0004048582995951	5.534291051815376e-05	0.0509477939811472	2	42	13.88235294117647	6.04953560371517	0.0009099181073703367	8
1772	0.0004048582995951	8.850348840331904e-06	0.0463075798196441	2	42	17.72549019607843	6.098039215686274	0.001364877161055505	10
1773	0.0004048582995951	0.0001270630353107	0.0500263296471827	2	42	16.19607843137255	6.057791537667698	0.001251137397634213	10.233333333333334
1774	0.0004048582995951	0	0.0516099375248124	2	42	26	6.105263157894736	0.009469910827987281	21.313333333333333
1775	0.0012145748987854	0.0078315944755198	0.0580254889293475	2	46	57.09803921568626	13.26625386996904	0.005990294206854717	35.233333333333334
1776	0.0004048582995951	0.000787834770369	0.0597686686347577	2	42	21.01960784313725	6.079463364293086	0.0027297543221110098	14.150634920634921
1777	0.0004048582995951	0.0004048582995951	0.0534111795869823	1	22	5.215686274509804	3.0113519091847265	0.0003791325447376403	3
1778	0.0004048582995951	0.0002924119996704	0.0496672095875811	2	42	13.88235294117647	6.04953560371517	0.0009099181073703367	8.1
1779	0.0004048582995951	0.0004048582995951	0.0483569407872196	1	22	10.03921568627451	4.029927760577915	0.0008720048528965727	7
1780	0.0004048582995951	0.0002273601597478	0.0457568403697597	2	42	17.72549019607843	6.098039215686274	0.001364877161055505	10
1781	0.0008097165991902	0.0004370701216512	0.0474511800359245	2	44	29.803921568627445	10.152734778121776	0.0018198362147406734	16
1782	0.0004048582995951	3.948943286373677e-05	0.0469934646740422	2	42	13.88235294117647	6.04953560371517	0.0009099181073703367	8
1783	0.0002024291497975	0	0.0601859184444254	1	21	7.9607843137254894	3.025799793601651	0.0007961783439490446	6
1784	0.0004048582995951	4.6309516817794113e-05	0.0491547179573926	2	42	13.88235294117647	6.04953560371517	0.0009099181073703367	8
1785	0.0010121457489878	0.0070601215053709	0.0596387869422445	2	45	54.11764705882352	12.318885448916408	0.006066120715802245	32.028571428571425
1786	0.0004048582995951	0.000203486584919	0.0500958310938941	2	42	17.72549019607843	6.098039215686274	0.004455263762748501	11.54
1787	0.0004048582995951	2.908383678739344e-05	0.055337119557303	2	42	13.88235294117647	6.04953560371517	0.0009099181073703367	8.092857142857142
1788	0.0004048582995951	0.0008095526557606	0.0515873015873015	1	22	7.431372549019608	3.022703818369453	0.0006824385805277526	5
1789	0.0004048582995951	0.0003756834369369	0.0544574647514689	2	42	27.80392156862745	6.205366357069144	0.003184713375796178	16
1790	0.0002024291497975	0	0.0447334106056215	1	21	10.274509803921568	3.034055727554179	0.0035310140944301953	8.933333333333334
1791	0.0002024291497975	0	0.0447334106056215	1	21	10.274509803921568	3.034055727554179	0.0035310140944301953	8.933333333333334
1792	0.0008097165991902	0.0008096346274754	0.0468277516043718	2	44	26.70588235294117	8.124871001031991	0.007728050856336332	15.866666666666667
1793	0.0006072874493927	0.0016915046877059	0.0580186740266604	2	43	27.33333333333333	8.140350877192983	0.008455568471811833	18.421904761904763
1794	0.0010121457489878	0.0013188012159458	0.0521339018109671	2	45	37.2549019607843	12.190918472652218	0.002274795268425842	21.966666666666665
1795	0.0004048582995951	0.001291277204487	0.0548754748839172	2	42	25.80392156862745	6.152734778121776	0.006275099977489174	18.133333333333333
1796	0.0004048582995951	0.0004093050955615	0.0549206208031307	2	42	20.54901960784313	6.119711042311661	0.0018198362147406734	12.059999999999999
1797	0.0004048582995951	4.2636666796021e-05	0.0470091163428049	2	42	21.568627450980387	6.146542827657378	0.0018198362147406734	12
1798	0.0004048582995951	0.0004048582995951	0.0564216778025241	1	22	37.45098039215687	4.277605779153767	0.009175007582650895	25
1799	0.0006072874493927	0.00086120893518	0.0516531085970011	2	43	28.31372549019608	8.113519091847266	0.0028814073400060666	18.8
1800	0.0004048582995951	0.001211705888766	0.0543382611756423	2	42	13.88235294117647	6.04953560371517	0.0009099181073703367	8
1801	0.0004048582995951	0.0001216489026157	0.0491938776526354	2	42	22.98039215686274	6.131062951496388	0.002426448286320898	14.4
1802	0.0004048582995951	0.0008659219702871	0.0521185010128291	2	42	16.313725490196077	6.060887512899897	0.001364877161055505	10.26
1803	0.0004048582995951	1.1749279127077744e-06	0.0500902435562045	2	42	13.88235294117647	6.04953560371517	0.0009099181073703367	8.14
1804	0.0004048582995951	0	0.0609989504229178	2	42	28.54901960784313	6.119711042311661	0.015710745823278034	26.053333333333335
1805	0.0002024291497975	0	0.0441363043439415	1	21	7.9607843137254894	3.025799793601651	0.0007961783439490446	6
1806	0.0008097165991902	0.0032553103794155	0.0534701476382214	2	44	39.294117647058826	10.191950464396283	0.0037913254473764028	24.866666666666667
1807	0.0004048582995951	2.4591514452023184e-07	0.0544166730923871	2	42	16.19607843137255	6.057791537667699	0.001251137397634213	10
1808	0.0004048582995951	0.0008442247141791	0.0556043312847527	2	42	23.37254901960784	6.141382868937048	0.0025401880497421896	14.2
1809	0.0004048582995951	0.0043534755896261	0.0649350649350649	2	42	38.588235294117645	6.226006191950464	0.008871701546860783	26.350389610389612
1810	0.0004048582995951	0.0013901133868997	0.0609380011348777	2	42	20.15686274509804	6.109391124871001	0.0018198362147406734	12.07959595959596
1811	0.0004048582995951	0.0004048582995951	0.0703934337460991	1	22	12.509803921568627	4.042311661506708	0.001440703670003033	9.2
1812	0.0004048582995951	0.0002010189119934	0.0474447998002324	2	42	17.72549019607843	6.098039215686274	0.001364877161055505	10
1813	0.0004048582995951	5.551432130877159e-05	0.0563528096552668	2	42	38.588235294117645	6.226006191950464	0.012470156475511295	28.493333333333332
1814	0.0004048582995951	0.0004088289509107	0.0533800138312586	2	42	20.54901960784313	6.119711042311661	0.0018198362147406734	12
1815	0.0006072874493927	0.001618695452947	0.0543903110377098	1	23	8.568627450980392	4.029927760577915	0.0006066120715802245	5
1816	0.0006072874493927	0.0007981831789122	0.0533344849551407	2	43	25.921568627450977	8.103199174406605	0.008841866797023458	19.626666666666665
1817	0.0004048582995951	0.000315218716344	0.0646114809631557	2	42	33.803921568627445	6.152734778121776	0.009725900918636315	26.243636363636362
1818	0.0004048582995951	0.0013238307119282	0.0608539259405257	2	42	16.313725490196077	6.060887512899897	0.001364877161055505	10.013333333333334
1819	0.0006072874493927	2.7071364255385825e-05	0.0497372183403475	2	43	30.31372549019608	8.166150670794632	0.00925532970599787	21.233333333333334
1820	0.0004048582995951	0.0061819918100966	0.0625324371194572	2	42	33.568627450980394	6.146542827657378	0.008037609948437973	24.042857142857144
1821	0.0004048582995951	2.404503635308934e-06	0.0587535680304471	2	42	20.15686274509804	6.109391124871001	0.0018198362147406734	12
1822	0.0004048582995951	0.0004027928323097	0.0500177188275198	2	42	20.15686274509804	6.109391124871001	0.0018198362147406734	12
1823	0.0004048582995951	0.0016184495378024	0.0522972686851577	1	22	6.470588235294118	3.024767801857585	0.0005307855626326964	4
1824	0.0004048582995951	0.0002870465017341	0.0529679190255618	2	42	13.88235294117647	6.04953560371517	0.0009099181073703367	8.04
1825	0.0004048582995951	2.3770070793145012e-05	0.0553247247762932	2	42	13.88235294117647	6.04953560371517	0.0009099181073703367	8
1826	0.0006072874493927	0.0008870036041124	0.0595719023213747	2	43	30.823529411764707	8.126934984520124	0.015383141515914727	24.806666666666665
1827	0.0004048582995951	0.0004048582995951	0.0517142109395446	1	22	12.823529411764708	4.050567595459236	0.001440703670003033	9.242857142857142
1828	0.0004048582995951	8.197171484007728e-08	0.0533413957305287	2	42	13.88235294117647	6.04953560371517	0.0009099181073703367	8
1829	0.0004048582995951	5.238455947252861e-05	0.0453673006456115	2	42	13.88235294117647	6.04953560371517	0.0009099181073703367	8
1830	0.0006072874493927	0.0024679375735197	0.0597180919223423	2	43	27.33333333333333	8.140350877192983	0.002274795268425842	16.228571428571428
1831	0.0004048582995951	2.4189221928552336e-05	0.0538748445917944	2	42	26.431372549019606	6.169246646026831	0.003639672429481347	16
1832	0.0004048582995951	6.106892755585759e-06	0.0491517834933585	2	42	17.72549019607843	6.098039215686274	0.001364877161055505	10
1833	0.0004048582995951	6.040917772024455e-05	0.0467975862297628	2	42	13.88235294117647	6.04953560371517	0.0009099181073703367	8
1834	0.0002024291497975	0	0.0525246940489734	1	21	10.431372549019608	3.038183694530444	0.001364877161055505	8
1835	0.0002024291497975	0	0.0483186290811635	1	21	3.0980392156862746	2.00515995872033	0.00030330603579011223	2.2
1836	0.0004048582995951	1.475490867121391e-06	0.0467466596010447	2	42	13.88235294117647	6.04953560371517	0.0009099181073703367	8
1837	0.0006072874493927	0.0003078753237695	0.0564558524376585	2	43	29.76470588235294	8.151702786377708	0.00272975432211101	18.36
1838	0.0006072874493927	0.0012140830684963	0.0575455763294309	2	43	35.17647058823529	7.13828689370485	0.006558993023961178	24.02857142857143
1839	0.0004048582995951	0.0004048582995951	0.054416073670992	1	22	10.03921568627451	4.029927760577915	0.0008720048528965727	7
1840	0.0004048582995951	0.0001140374965085	0.051492125040391	2	42	16.19607843137255	6.057791537667699	0.001251137397634213	10
1841	0.0008097165991902	0.0010526083018582	0.0493723514831694	2	44	32.47058823529411	10.1702786377709	0.002274795268425842	18.68857142857143
1842	0.0004048582995951	0.0004048582995951	0.0523904466974929	1	22	10.03921568627451	4.029927760577915	0.0008720048528965727	7
1843	0.0006072874493927	0.0006136901500687	0.0556851870639027	2	43	32.82352941176471	8.17956656346749	0.009323990434471414	23.633333333333333
1844	0.0002024291497975	0	0.0588599752168525	1	21	7.9607843137254894	3.025799793601651	0.0007961783439490446	6.06
1845	0.0004048582995951	0.0004046192154268	0.0481406408357371	2	42	16.313725490196077	6.060887512899896	0.001364877161055505	10.6
1846	0.0006072874493927	0.000817538753544	0.0461738342041556	2	43	21.05882352941176	7.107327141382868	0.0014786169244767973	11
1847	0.0004048582995951	3.781517915956898e-05	0.0477442301001275	2	42	17.72549019607843	6.098039215686274	0.001364877161055505	10
1848	0.0004048582995951	0.0003851897070745	0.0564171672643384	2	42	13.88235294117647	6.04953560371517	0.0009099181073703367	8.059999999999999
1849	0.0006072874493927	0.0004998782383294	0.0544838919586628	2	43	31.764705882352946	8.15170278637771	0.0033363663936912345	21.85333333333333
1850	0.0002024291497975	0	0.0657649502103413	1	21	3.0980392156862746	2.00515995872033	0.00030330603579011223	2
1851	0.0004048582995951	0.0002830139263777	0.0537102473498233	2	42	27.2156862745098	6.189886480908152	0.003184713375796178	16.8
1852	0.0004048582995951	0.000400343544758	0.0597766241938021	2	42	21.01960784313725	6.079463364293086	0.0027297543221110098	14.150634920634921
1853	0.0004048582995951	4.098585742003864e-08	0.0455299539170506	2	42	13.88235294117647	6.04953560371517	0.0009099181073703367	9.6
1854	0.0006072874493927	1.8180155327031426e-07	0.0485074626865671	2	43	43.5686274509804	8.251805985552116	0.0316993457135927	44.98952380952381
1855	0.0004048582995951	0	0.0485031762707537	2	42	33.49019607843137	6.197110423116615	0.02769904100452937	36.85142857142857
1856	0.0004048582995951	0	0.0527276414520381	2	42	24.862745098039213	6.12796697626419	0.00905644791901287	19.406666666666666
1857	0.0004048582995951	3.073939306502898e-06	0.0506272034106747	2	42	13.88235294117647	6.04953560371517	0.0009099181073703367	8
1858	0.0004048582995951	0.0001256730191573	0.0609132048483951	2	42	26.823529411764703	6.126934984520124	0.004435850773430392	19.462222222222223
1859	0.0002024291497975	0	0.0537991570739357	1	21	12.784313725490197	3.0474716202270384	0.0020852289960570213	10
1860	0.0004048582995951	4.180557456843941e-06	0.0572130084313907	2	42	21.568627450980397	6.093911248710011	0.002426448286320898	14.755238095238095
1861	0.0004048582995951	3.4771509809175096e-05	0.0516693163751987	2	42	17.84313725490196	6.101135190918472	0.001364877161055505	10
1862	0.0004048582995951	3.4852291328671584e-06	0.0515706068419788	2	42	23.37254901960784	6.141382868937049	0.0025401880497421896	14
1863	0.0004048582995951	0.013997714123524	0.0601895850086507	2	42	33.09803921568627	6.239422084623323	0.005914467697907189	20.835873015873013
1864	0.0004048582995951	0.0001537127217335	0.0485327202884454	2	42	20.54901960784313	6.119711042311661	0.004868726671722913	14.26
1865	0.0002024291497975	0	0.0537692927269956	1	21	18.19607843137255	3.137254901960784	0.002502274795268426	12
1866	0.0004048582995951	0.0001511807861135	0.0510541546093427	2	42	20.70588235294117	6.123839009287925	0.0018198362147406734	12
1867	0.0004048582995951	0	0.0549566687803846	2	42	25.80392156862745	6.100103199174408	0.00988910636134088	21.56
1868	0.0006072874493927	0.0015818504601079	0.0550951897661242	2	43	34.39215686274509	8.168214654282766	0.004208371246587807	22
1869	0.0004048582995951	0.0001060997809389	0.0550921175893295	2	42	20.54901960784313	6.119711042311661	0.0018198362147406734	12
1870	0.0006072874493927	3.399686225505347e-05	0.0497753058057755	2	43	24.784313725490197	8.125902992776057	0.0018198362147406734	14
1871	0.0004048582995951	0.0001893702926259	0.0522044215242845	2	42	20.15686274509804	6.109391124871001	0.0018198362147406734	12
1872	0.0004048582995951	0.0001858366936756	0.0521779542861971	2	42	21.568627450980387	6.146542827657378	0.0018198362147406734	12
1873	0.0004048582995951	0.0008951332905275	0.0556281248592405	2	42	22.862745098039213	6.127966976264189	0.0052099459619867885	15.4
1874	0.0002024291497975	0	0.0485522772394	1	21	3.0980392156862746	2.00515995872033	0.00022747952684258417	2
1875	0.0004048582995951	6.793091228465958e-05	0.0510615425960763	2	42	13.88235294117647	6.04953560371517	0.0009099181073703367	8
1876	0.0004048582995951	0.0021250936277338	0.0637748515362768	2	42	42.27450980392157	6.2177502579979365	0.010236578707916288	30.78857142857143
1877	0.0004048582995951	0.0004250384021219	0.0534215762609222	2	42	26.431372549019606	6.169246646026831	0.003639672429481347	16
1878	0.0004048582995951	0.0008194306288329	0.0520772936674432	2	42	18.666666666666664	6.0701754385964914	0.0019714892326357296	12.4
1879	0.0002024291497975	0	0.0555936933793988	1	21	3.0980392156862746	2.00515995872033	0.00030330603579011223	2
1880	0.0004048582995951	0.0005466584354558	0.0585891171307936	2	42	17.72549019607843	6.098039215686274	0.001364877161055505	10
1881	0.0004048582995951	0.002207835885529	0.0507974375057841	2	42	17.72549019607843	6.098039215686274	0.001364877161055505	10.071428571428571
1882	0.0006072874493927	0.0008089856847329	0.0505681236564643	2	43	28.745098039215684	8.124871001031991	0.0028814073400060666	19.9
1883	0.0002024291497975	0	0.052627093365151	1	21	13.372549019607844	3.0629514963880284	0.0020852289960570213	10
1884	0.0006072874493927	0.0002140256026713	0.0591786860894149	2	43	25.921568627450977	8.103199174406605	0.005365181870118837	17.473333333333333
1885	0.0002024291497975	0	0.0548437951018051	1	21	15.372549019607842	3.0629514963880284	0.002957233848953594	12
1886	0.0004048582995951	0.0004028010098674	0.0531703064288712	2	42	30.235294117647054	6.21671826625387	0.0036396724294813464	21.266666666666666
1887	0.0002024291497975	0	0.0520992628059777	1	21	3.0980392156862746	2.00515995872033	0.00022747952684258417	2
1888	0.0004048582995951	0.0002023881639401	0.0477004335525235	2	42	17.84313725490196	6.101135190918472	0.001364877161055505	12.4
1889	0.0004048582995951	0.0004045304127357	0.0575428950832275	2	42	30.784313725490197	6.125902992776058	0.006255686988171066	22.02857142857143
1890	0.0004048582995951	0.0001773717347391	0.0539578167837209	2	42	21.68627450980392	6.1496388028895765	0.0018198362147406734	12.059999999999999
1891	0.0004048582995951	0.000111091425406	0.053439491134886	2	42	13.88235294117647	6.04953560371517	0.0009099181073703367	8.666666666666668
1892	0.0006072874493927	0.0009632270630349	0.0607140662446998	2	43	25.92156862745098	8.103199174406605	0.005365181870118837	17.765555555555554
1893	0.0004048582995951	0.0008095526557606	0.0447038595538663	1	22	11.137254901960784	4.035087719298246	0.0010236578707916288	8
1894	0.0006072874493927	0.0012141650402112	0.0467935966657194	2	43	18.31372549019608	7.063983488132094	0.001213224143160449	10
1895	0.0004048582995951	1.2705615800211978e-06	0.0477128728171843	2	42	13.88235294117647	6.04953560371517	0.0009099181073703367	8.466666666666667
1896	0.0010121457489878	0.0010204515980509	0.0491073203705912	2	45	39.6078431372549	10.14860681114551	0.01320768906792386	27.78
1897	0.0004048582995951	0	0.0508570546147114	2	42	20.70588235294117	6.123839009287925	0.008345411598627533	16.433333333333334
1898	0.0006072874493927	0.0001130802833347	0.0506682256889955	2	43	22.352941176470587	8.11455108359133	0.001364877161055505	12
1899	0.0004048582995951	0.000158004725405	0.0478274339710324	2	42	13.88235294117647	6.04953560371517	0.0009099181073703367	8
1900	0.0004048582995951	0.0005311318113844	0.050203762233356	2	42	17.72549019607843	6.098039215686274	0.001364877161055505	10
1901	0.0004048582995951	0.0008848281829983	0.0535727841580722	2	42	20.54901960784313	6.119711042311661	0.0019714892326357296	12
1902	0.0004048582995951	0.0001599353815561	0.0550859742634759	2	42	17.72549019607843	6.098039215686274	0.001364877161055505	10
1903	0.0004048582995951	0.0004055960450287	0.0481481481481481	2	42	20.54901960784313	6.119711042311661	0.0018198362147406734	12
1904	0.0004048582995951	7.732838911736503e-05	0.0585766120425925	2	42	24.862745098039213	6.12796697626419	0.003184713375796178	16.366666666666667
1905	0.0004048582995951	0.0004048582995951	0.0522220812719353	1	22	5.215686274509804	3.011351909184726	0.0003791325447376403	3
1906	0.0004048582995951	0.000805008202441	0.0562873159837746	2	42	21.01960784313725	6.079463364293085	0.0027297543221110098	14
1907	0.0004048582995951	1.7719552357930078e-06	0.0483768300445576	2	42	21.01960784313725	6.079463364293086	0.004668411728643116	14.899999999999999
1908	0.0004048582995951	0.0002424401919833	0.0461604589882075	2	42	24.392156862745097	6.168214654282766	0.002274795268425842	14.8
1909	0.0004048582995951	0.000264016740536	0.0507176444015523	2	42	17.72549019607843	6.098039215686274	0.001364877161055505	10
1910	0.0002024291497975	0	0.047659475938718	1	21	3.0980392156862746	2.00515995872033	0.00022747952684258417	2
1911	0.0004048582995951	0.0008222242961014	0.0575361930607158	2	42	25.68627450980392	6.1496388028895765	0.0030709736123748863	16.16857142857143
1912	0.0004048582995951	0.0004243686153379	0.0547550432276657	2	42	13.88235294117647	6.04953560371517	0.0009099181073703367	8
1913	0.0004048582995951	0.0020226520636789	0.0551776519340102	1	22	26.941176470588232	4.191950464396285	0.005383682135274492	18
1914	0.0004048582995951	0.0003746416847405	0.0533650210651398	2	42	26.431372549019606	6.169246646026831	0.003639672429481347	16
1915	0.0002024291497975	0	0.0534088697645252	1	21	3.0980392156862746	2.00515995872033	0.00030330603579011223	2
1916	0.0006072874493927	0.0001060160680955	0.0574418604651162	2	43	32.86274509803921	8.12796697626419	0.010730363740237673	25.293333333333333
1917	0.0004048582995951	0	0.0513481487641103	2	42	20.15686274509804	6.109391124871001	0.008000609418126664	15.733333333333333
1918	0.0004048582995951	2.6962753770222966e-05	0.0515334863342374	2	42	20.274509803921568	6.112487100103199	0.0018198362147406734	12.14
1919	0.0004048582995951	0.0002089689245615	0.0589280814972981	2	42	26	6.105263157894737	0.0069191971497908344	19.846666666666664
1920	0.0006072874493927	0.0022239418066402	0.0527253903706787	2	43	26.431372549019606	8.169246646026831	0.0018198362147406734	15.2
1921	0.0006072874493927	7.229280509855704e-05	0.054638764765739	2	43	41.333333333333336	8.24561403508772	0.0053078556263269645	28.133333333333333
1922	0.0004048582995951	0.0058554149695375	0.0593414777709707	2	42	28.392156862745097	6.115583075335397	0.005914467697907189	21.1
1923	0.0004048582995951	0.0003181078763316	0.0615583994816134	2	42	20.15686274509804	6.109391124871001	0.0018198362147406734	12.666666666666668
1924	0.0002024291497975	0	0.0500851650579933	1	21	12.313725490196076	3.087719298245614	0.001364877161055505	8
1925	0.0004048582995951	0.0005176901773819	0.0502369475461183	2	42	18.627450980392155	6.069143446852426	0.0017060964513193814	12
1926	0.0004048582995951	3.29908355185153e-06	0.0490799984103644	2	42	20.15686274509804	6.109391124871001	0.0018198362147406734	12.2
1927	0.0008097165991902	0.0006766837401772	0.0490946313927371	2	44	45.84313725490196	10.25902992776058	0.011253983522396387	32.13333333333333
1928	0.0006072874493927	0.0013772037837265	0.0516191053385022	2	43	29.68627450980392	8.149638802889577	0.005966061317319875	19.833333333333332
1929	0.0012145748987854	0.0022965515019111	0.056843679880329	2	46	48.90196078431372	14.286893704850357	0.0031847133757961785	26
1930	0.0002024291497975	0	0.0537897842964317	1	21	3.0980392156862746	2.00515995872033	0.00030330603579011223	2
1931	0.0004048582995951	0.0004064157621771	0.0490390724269377	2	42	13.88235294117647	6.04953560371517	0.0009099181073703367	8
1932	0.0010121457489878	0.0029074565217062	0.0543597869624543	2	45	33.647058823529406	11.175438596491228	0.0019335759781619656	17
1933	0.0004048582995951	0.0033026748825792	0.0574645790196124	2	42	32.86274509803921	6.233230134158927	0.004170457992114043	20.02857142857143
1934	0.0004048582995951	0.000685796326186	0.0515652237450548	2	42	23.37254901960784	6.141382868937049	0.0025401880497421896	14
1935	0.0004048582995951	0.0004048582995951	0.0427920514197605	1	22	5.215686274509804	3.011351909184726	0.0003791325447376403	3
1936	0.0002024291497975	0	0.0410363761723195	1	21	3.0980392156862746	2.00515995872033	0.00022747952684258417	2
1937	0.0004048582995951	0.0001088266274369	0.0491029272898961	2	42	20.15686274509804	6.109391124871001	0.0018198362147406734	12.36
1938	0.0002024291497975	0	0.0457250756685209	1	21	7.9607843137254894	3.025799793601651	0.0007961783439490446	6
1939	0.0006072874493927	0.0004117906090871	0.0479155754718811	2	43	17.2156862745098	7.058823529411764	0.0010236578707916288	9
1940	0.0002024291497975	0	0.0496307831416084	1	21	3.0980392156862746	2.00515995872033	0.00022747952684258417	2
1941	0.0004048582995951	0.0004895830588853	0.0478218780251694	2	42	17.72549019607843	6.098039215686274	0.001364877161055505	10
1942	0.0004048582995951	7.876783912844913e-06	0.0549572801708793	2	42	23.37254901960784	6.08875128998968	0.0063437607059627175	18.066666666666666
1943	0.0004048582995951	0.0008105363163386	0.0515625326179988	2	42	23.37254901960784	6.141382868937049	0.0025401880497421896	14
1944	0.0010121457489878	0.0022526695428473	0.057439188874936	2	45	52.549019607843135	12.277605779153768	0.0053078556263269645	33.40857142857143
1945	0.0004048582995951	5.147238179707996e-06	0.0506697848072701	2	42	17.84313725490196	6.101135190918472	0.001364877161055505	10
1946	0.0002024291497975	0	0.0461268394711287	1	21	3.0980392156862746	2.00515995872033	0.00030330603579011223	2
1947	0.0004048582995951	0.0004028499925815	0.059896212231437	2	42	23.37254901960784	6.141382868937048	0.0025401880497421896	14.013333333333334
1948	0.0004048582995951	0.0007827340254688	0.057378477263488	2	42	27.2156862745098	6.189886480908152	0.003184713375796178	16.46666666666667
1949	0.0008097165991902	0.0018230011369737	0.0516239602056598	2	44	42.3921568627451	10.168214654282766	0.013656198919182443	32.013333333333335
1950	0.0008097165991902	1.2295757226011592e-07	0.0485041287421328	2	44	48.31372549019608	10.271413828689372	0.03560382511041971	45.52761904761904
1951	0.0004048582995951	0.0004048582995951	0.050771333723882	1	22	10.03921568627451	4.029927760577915	0.0008720048528965727	7.271428571428571
1952	0.0014170040485829	0.004617206680263	0.0522850913401494	2	47	65.92156862745097	16.366357069143444	0.011750438720792311	42.84666666666667
1953	0.0008097165991902	0.0012202297560673	0.0532551395521824	2	44	46.66666666666667	10.228070175438596	0.008240856585745717	32.879999999999995
1954	0.0004048582995951	0.0004048582995951	0.0565262664057762	1	22	10.03921568627451	4.029927760577915	0.0008720048528965727	7
1955	0.0004048582995951	0.0001295016474948	0.0526798472924264	2	42	16.19607843137255	6.057791537667699	0.001251137397634213	10
1956	0.0002024291497975	0	0.0575408843125378	1	21	22.54901960784313	3.09391124871001	0.005800727934485897	18.02857142857143
1957	0.0004048582995951	4.654219539171482e-05	0.051662291755995	2	42	24.54901960784313	6.1723426212590295	0.002426448286320898	14
1958	0.0004048582995951	0.0003484619909988	0.0585752229178524	2	42	28.392156862745097	6.115583075335397	0.008521981393085652	21.215555555555554
1959	0.0004048582995951	7.582383622707148e-07	0.0491424933349249	2	42	17.72549019607843	6.098039215686274	0.001364877161055505	10
1960	0.0006072874493927	0.0003756881173999	0.0498994939342821	2	43	22.352941176470587	8.11455108359133	0.001364877161055505	12
1961	0.0008097165991902	0.0035110953487214	0.0551825828576535	2	44	40.07843137254902	10.159958720330238	0.004777070063694268	26.042857142857144
1962	0.0004048582995951	0.0005429603102083	0.0545928741932632	2	42	33.1764705882353	6.136222910216718	0.006976038823172582	25.1
1963	0.0006072874493927	0.0018529017420485	0.0523493631180721	2	43	29.568627450980397	8.146542827657377	0.0028814073400060666	18
1964	0.0006072874493927	0.0008094706840457	0.0563450966078883	2	43	22	7.079463364293086	0.0020852289960570218	13.34
1965	0.0002024291497975	0	0.0533402438102642	1	21	7.9607843137254894	3.025799793601651	0.0007961783439490446	6
1966	0.0002024291497975	0	0.0473692790088889	1	21	3.0980392156862746	2.00515995872033	0.00030330603579011223	2
1967	0.0004048582995951	0.0001200909333457	0.0473838185218934	2	42	13.88235294117647	6.04953560371517	0.0009099181073703367	8
1968	0.0006072874493927	0.0016271098827751	0.0492149517813023	2	43	26	7.160990712074304	0.0021231422505307855	14.7
1969	0.0004048582995951	0.0008095526557606	0.0469086800049377	1	22	11.137254901960784	4.035087719298245	0.0010236578707916288	8.2
1970	0.0004048582995951	0.0004048582995951	0.0483578875238608	1	22	10.03921568627451	4.029927760577915	0.0008720048528965727	7.233333333333333
1971	0.0004048582995951	0.000304050422437	0.0515792221352127	2	42	20.15686274509804	6.109391124871001	0.0018198362147406734	12.1
1972	0.0004048582995951	0.0004048582995951	0.0524416135881104	1	22	6.274509803921569	3.0144478844169247	0.0006445253260539886	4.466666666666667
1973	0.0002024291497975	0	0.0545603145501535	1	21	7.9607843137254894	3.025799793601651	0.0007961783439490446	6
1974	0.0004048582995951	0.0001178160265606	0.0550902744477032	2	42	17.72549019607843	6.098039215686274	0.001364877161055505	10
1975	0.0004048582995951	0.0002023881639401	0.0495521250238231	2	42	23.37254901960784	6.141382868937049	0.0027297543221110098	16.4
1976	0.0006072874493927	0.0005931289999901	0.0514776374473761	2	43	24.90196078431372	8.128998968008256	0.0018198362147406734	14.059999999999999
1977	0.0006072874493927	0.0006654322281078	0.0534013642210859	2	43	24.666666666666664	8.12280701754386	0.0017060964513193814	14
1978	0.0004048582995951	0.0010617545397976	0.0563856136786476	2	42	22.509803921568626	6.118679050567595	0.002426448286320898	14
1979	0.0004048582995951	0.0009839331641402	0.0507489059193359	2	42	20.039215686274503	6.106295149638802	0.0017060964513193814	12
1980	0.0002024291497975	0	0.0497828299624109	1	21	3.0980392156862746	2.00515995872033	0.00030330603579011223	2
1981	0.0004048582995951	0.0005082523683095	0.0520235475004475	2	42	13.88235294117647	6.04953560371517	0.0009099181073703367	8
1982	0.0004048582995951	3.5777577594508565e-05	0.0469394348264001	2	42	17.72549019607843	6.098039215686274	0.001364877161055505	10
1983	0.0002024291497975	0	0.0535269259941488	1	21	12.470588235294118	3.091847265221878	0.001364877161055505	8.233333333333333
1984	0.0006072874493927	0.0014167376405097	0.0491278318117628	2	43	18.31372549019608	7.063983488132094	0.001213224143160449	10
1985	0.0004048582995951	0.0001165588846654	0.0495138819284354	2	42	20.54901960784313	6.119711042311661	0.0019714892326357296	12
1986	0.0004048582995951	0.0006390654831005	0.0612227193297723	2	42	25.725490196078432	6.098039215686274	0.004435850773430392	18.46666666666667
1987	0.0002024291497975	0	0.0537423846823324	1	21	7.9607843137254894	3.025799793601651	0.0007961783439490446	6
1988	0.0002024291497975	0	0.0537692927269956	1	21	18.19607843137255	3.137254901960784	0.002502274795268426	12
1989	0.0004048582995951	5.083151202651207e-06	0.0522253938048419	2	42	13.88235294117647	6.04953560371517	0.0009099181073703367	8.093333333333334
1990	0.0002024291497975	0	0.0461277008982762	1	21	3.0980392156862746	2.00515995872033	0.00030330603579011223	2
1991	0.0004048582995951	6.598007418544284e-05	0.0598193310890993	2	42	24.07843137254902	6.107327141382869	0.003639672429481347	17.557142857142857
1992	0.0008097165991902	0.0022912585244462	0.0549224526099282	2	44	34.31372549019608	10.166150670794634	0.00272975432211101	20.58
1993	0.0006072874493927	0.0026521430697215	0.0580275337123525	2	43	37.09803921568628	8.186790505675955	0.004701243554746739	25.119999999999997
1994	0.0006072874493927	0.0017329520628882	0.0580752862617855	2	43	42.86274509803922	8.233230134158926	0.006066120715802244	29.46
1995	0.0004048582995951	0.0008075853346044	0.0515431647920535	2	42	13.88235294117647	6.04953560371517	0.0009099181073703367	8
1996	0.0004048582995951	0.0007751265124865	0.052457205963556	2	42	16.19607843137255	6.057791537667698	0.001251137397634213	10
1997	0.0002024291497975	0	0.0428867840989	1	21	3.0980392156862746	2.00515995872033	0.00022747952684258417	2
1998	0.0012145748987854	0.0015549569731874	0.0581504849797532	2	46	46.86274509803921	14.180598555211557	0.010206743958078964	30.64848484848485
[truncated: 2,942 more rows]
