# Supplementary material for: A node influence ranking algorithm combining k-shell iteration and node degree
Source: PLoS One. 2025 Jul 24;20(7):e0328381. doi: 10.1371/journal.pone.0328381 (PMC12289062; doi:10.1371/journal.pone.0328381)
Supplement: S8 Table — (XLSX) [file pone.0328381.s008.xlsx]

## Sheet: importance_values_hepth
Node ID	dc	bc	cc	kshell	ks+	KSIF	KTD	LGI	DCK
0	0.0001196172248803	0	0.0001196172248803	1	52	2.0248447204968945	2.0004968944099377	3.174401625293632e-05	1
1	0.0010765550239234	0.000814514864707	0.1127766968415751	5	264	668.4968944099379	44.82173913043479	0.1337013394368975	546.3453408272727
2	0.0010765550239234	0.0016859602860441	0.1164508668510872	5	264	839.5217391304348	48.05639751552795	0.1965406387939771	719.7035470708131
3	0.0008373205741626	0.0008365557083995	0.0943442809533719	2	109	41.26086956521739	13.022981366459629	0.0026153775373164	30.99194805194805
4	0.0001196172248803	0	0.0831102510101021	1	52	15.88198757763975	3.0089440993788816	0.0016205023971334	16.3
5	0.0001196172248803	0	0.0831102510101021	1	52	15.88198757763975	3.0089440993788816	0.0016205023971334	16.3
6	0.0001196172248803	0	0.0903555141369093	1	52	26.1055900621118	5.025714285714286	0.0040567762075123	23.353246753246754
7	0.0005980861244019	0.0001669403691176	0.10379193769231	4	209	219.12422360248445	21.230807453416148	0.0396674597492797	210.3962481962482
8	0.0007177033492822	0.0002463663455015	0.0998439953889754	3	159	318.0621118012423	27.37987577639752	0.0603154391752985	275.59389055389056
9	0.0005980861244019	0.0003913956456565	0.0986632114186909	3	158	97.26708074534162	18.068447204968944	0.0143690913471629	92.52215451215453
10	0	0	0	0	0	0	0	0	0
11	0.0002392344497607	0	0.0002392344497607	2	104	12.670807453416147	6.006708074534162	0.0009500270889002	13.6
12	0.0002392344497607	0	0.0002392344497607	2	104	12.670807453416147	6.006708074534162	0.0009500270889002	13.6
13	0.0002392344497607	0	0.0002392344497607	2	104	12.670807453416147	6.006708074534162	0.0009500270889002	13.6
14	0.0004784688995215	0.0003338234982664	0.0804338303299522	2	106	34.484472049689444	10.024844720496894	0.0032009217889798	32.01888888888889
15	0.0002392344497607	0	0.072123702451475	2	104	17.142857142857142	6.011428571428571	0.0015841429477297	18.37333333333333
16	0.0002392344497607	0	0.072123702451475	2	104	17.142857142857142	6.011428571428571	0.0015841429477297	18.37333333333333
17	0.0003588516746411	0	0.1142547289305099	3	156	358.1739130434783	14.504223602484473	0.1515910216944357	351.25107526460465
18	0.0007177033492822	0.0043712183065223	0.1300715257501872	4	210	715.4099378881988	26.94459627329193	0.1780208247503243	457.351048026928
19	0.0001196172248803	0	0.1096393708017359	1	52	31.12422360248447	5.030807453416149	0.002476033267729	25.365121381886087
20	0.0003588516746411	0.0001226865737043	0.0939220420324558	2	105	64.40993788819875	10.04472049689441	0.012282905047144	75.65367777150385
21	0.0004784688995215	0.0002421080976728	0.1053742301475531	3	157	94.88198757763976	15.101863354037269	0.0152361744117095	83.6133038014617
22	0.002511961722488	0.0033506039693968	0.1218787796665328	4	225	1231.055900621118	80.50844720496895	0.3207792401929517	1136.938783576245
23	0.0046650717703349	0.020138341934483	0.1355227441157372	4	243	2135.031055900621	145.6086956521739	0.4510917323481726	1901.4808392852888
24	0.0017942583732057	0.005168020247734	0.1301338902343251	5	270	891.9068322981367	60.16757763975155	0.1691952898032079	673.4659977265885
25	0.0004784688995215	4.25476284059286e-05	0.1041610488661122	3	157	106.23602484472048	17.099503105590063	0.0155810903207117	99.94313974982705
26	0.0008373205741626	0.0010359236712677	0.1183430834248259	4	211	379.1055900621118	31.47105590062112	0.0630155699954934	294.40232942190136
27	0.0007177033492822	0.0004133823079817	0.11217696955283	4	210	310.22360248447205	27.379751552795035	0.0475745042714384	243.3559957043301
28	0.0008373205741626	0.002379749100027	0.1105143667303906	4	211	371.391304347826	31.4376397515528	0.0736972585808974	331.45234885961764
29	0.0003588516746411	0.0005003059476334	0.0954368071445852	3	156	81.75155279503106	13.082981366459627	0.0102915907645757	75.6773126220185
30	0.0003588516746411	0.0005003059476334	0.0954368071445852	3	156	81.75155279503106	13.082981366459627	0.0102915907645757	75.6773126220185
31	0.0004784688995215	0.0002687583094784	0.1151563827567138	3	157	289.32919254658384	16.410683229813664	0.0735302917392084	202.18910707026032
32	0.0001196172248803	0	0.0988476644567669	1	52	14.354037267080743	4.009192546583851	0.0010158085200939	14.429264069264068
33	0.0017942583732057	0.0007191494539788	0.1279901523462184	6	321	1487.3602484472049	82.09428571428572	0.285092932423288	1001.2719811060276
34	0.0027511961722488	0.003138607871164	0.135694389093786	6	329	2993.8136645962727	123.20161490683228	0.7532480259800713	1997.5548562443953
35	0.0004784688995215	0.0012423758997545	0.1066383455388145	3	157	128.19875776397515	17.141490683229815	0.0172820826297631	103.45484414278533
36	0.0021531100478468	0.0023090375523435	0.1397034780035983	7	375	4260.9937888198765	114.8614906832298	1.123286445830321	2560.0576704188097
37	0.0032296650717703	0.0036227925808802	0.1379800296882282	7	384	4414.42236024845	148.9732919254659	0.9758891519035048	2621.923214031202
38	0.0038277511961722	0.0043445127560263	0.1436113709824283	7	389	6217.944099378884	192.4432298136647	1.511738077924582	3701.4331531583834
39	0.0022727272727272	0.0045533883206956	0.1332080867709603	5	274	1544.2111801242231	85.12223602484474	0.3114688055706101	1141.900194002689
40	0.0027511961722488	0.0081046634752601	0.1401700380781842	5	278	1898.0621118012416	96.65639751552791	0.4252267412206462	1363.952402367827
41	0.0008373205741626	0.0006753849199608	0.1248004032855392	4	211	619.1366459627329	34.86062111801242	0.1323540086393182	467.22097623581607
42	0.0019138755980861	0.0013474828566818	0.1352076900794016	6	322	2753.9068322981366	101.7782608695652	0.6103340837975432	1701.9533732899542
43	0.0015550239234449	0.0021133263511628	0.1380455294988763	6	319	2552.9813664596268	77.56149068322982	0.6358140219910603	1665.8264115507836
44	0.0001196172248803	0	0.0001196172248803	1	52	2.0248447204968945	2.0004968944099377	3.174401625293632e-05	1
45	0.0001196172248803	0	0.0001196172248803	1	52	2.0248447204968945	2.0004968944099377	3.174401625293632e-05	1
46	0.0004784688995215	0.0002487235921903	0.1024571863292948	2	106	109.24844720496894	13.116024844720496	0.0148892553492466	94.98177366493154
47	0.0001196172248803	0	0.0893422887485102	1	52	9.559006211180124	3.0057142857142853	0.0011336063234199	9.401587301587302
48	0.0002392344497607	0	0.0687372529669732	2	104	17.093167701863354	6.0109316770186325	0.0015841429477297	18.53333333333333
49	0.0004784688995215	0.0003338234982664	0.0762447095526127	2	106	29.81366459627329	10.01813664596273	0.0026450829769579	28.45333333333333
50	0.0002392344497607	0	0.0687372529669732	2	104	17.093167701863354	6.010931677018633	0.0015841429477297	18.53333333333333
51	0	0	0	0	0	0	0	0	0
52	0.0023923444976076	0.0014370015593133	0.1352121805373916	9	479	5750.590062111802	163.00434782608696	1.4978335972212524	3724.010672673305
53	0.0002392344497607	0	0.0002392344497607	2	104	12.670807453416147	6.006708074534162	0.0009500270889002	13.6
54	0	0	0	0	0	0	0	0	0
55	0.0007177033492822	0.001197407038319	0.1241420568983339	3	159	529.8260869565217	25.750186335403725	0.1530085769745237	398.8119103017999
56	0.0003588516746411	0.0003338234982664	0.0850798034769886	2	105	95.5776397515528	13.112919254658385	0.0173508722211584	84.9173137973138
57	0.0002392344497607	0.0001669403691176	0.0758385104405652	1	53	9.385093167701864	4.004347826086956	0.0010617682009766	11.933333333333334
58	0.0002392344497607	0	0.0002392344497607	2	104	12.670807453416147	6.006708074534162	0.0009500270889002	13.6
59	0.0002392344497607	0	0.0002392344497607	2	104	12.670807453416147	6.006708074534162	0.0009500270889002	13.6
60	0.0002392344497607	0	0.0002392344497607	2	104	12.670807453416147	6.006708074534162	0.0009500270889002	13.6
61	0.0008373205741626	0.000194011761861	0.1172760695947245	4	211	420	30.54024844720497	0.0663097961612652	300.00396620287927
62	0.0007177033492822	0.0005097424840159	0.1267548415573605	4	210	904.16149068323	31.187204968944098	0.210566920999678	582.5613961138657
63	0.0004784688995215	0.0002059192210699	0.1180650974677627	3	157	346.67701863354034	20.42385093167702	0.0827237269244423	316.3808216229198
64	0.0005980861244019	0.0003025933455806	0.1153783017621963	3	158	262.1428571428572	19.34546583850932	0.051603958536197	188.70868206799557
65	0.0010765550239234	0.0007178026377928	0.1090695409751885	3	162	209.66459627329192	30.17167701863353	0.0317183504955715	196.5800408363566
66	0.0008373205741626	0.0007581478109441	0.1064487464304989	3	160	152.81987577639754	20.13229813664596	0.0239268198405514	133.67138528138526
67	0.000956937799043	0.0019089074471063	0.1172355445613171	4	212	615.608695652174	39.79142857142857	0.1314082518036748	502.9940929830403
68	0.0008373205741626	0.0003971969269371	0.1198551211723051	5	262	591.3850931677019	39.81850931677018	0.0957369791587605	398.23666738315654
69	0.0003588516746411	0.0001925876600867	0.0742628644701189	2	105	28.540372670807454	7.015527950310559	0.0022045527860823	26.833333333333332
70	0.0007177033492822	0.0005728386869205	0.0830915924644541	2	108	45.53416149068323	13.025465838509316	0.0035102029781291	41.07333333333333
71	0.0005980861244019	0.0003135813311221	0.0740871807392062	3	158	62.75155279503106	16.040745341614908	0.0071890734323725	59.95238095238095
72	0.0001196172248803	0	0.097223612083125	1	52	99.52173913043478	6.134285714285714	0.0157325851086129	84.99140415140414
73	0.0015550239234449	0.0023316792593209	0.11295818089953	5	268	547.8757763975156	51.73950310559006	0.0901977255079733	398.46337521611514
74	0.0014354066985645	0.0029326103977112	0.1390972959780266	5	267	1665.1490683229813	68.42844720496895	0.3439945939024446	1119.4443439365036
75	0.0001196172248803	0	0.0850673594513228	1	52	9.559006211180124	3.0057142857142853	0.0010464058370029	9.697575757575757
76	0.0004784688995215	0.0002094476071276	0.0968742862985024	2	106	108.7391304347826	12.117888198757765	0.0166503506598134	93.40183463595228
77	0.0010765550239234	0.0002391507163708	0.1170467974579783	5	264	831.3664596273292	48.11080745341616	0.172766983368281	684.0446711458476
78	0.0013157894736842	0.0008255611537961	0.1232215119848929	5	266	819.11801242236	55.13204968944099	0.1442848763122445	591.1349534360586
79	0.0001196172248803	0	0.0937295965554116	1	52	95.48447204968944	6.118136645962733	0.0178400059171922	86.80917582417582
80	0.0020334928229665	0.0058204240896843	0.1321487521416794	4	221	1807.770186335404	71.2886956521739	0.4563024342200113	1331.5863405651307
81	0.0021531100478468	0.0032773064348054	0.1335182590837223	5	273	1604.4409937888197	82.16360248447205	0.341012009986729	1153.5314502457616
82	0.0004784688995215	2.5383592557227943e-05	0.1201735272442547	3	157	843.223602484472	24.983478260869568	0.2018733352160838	594.4250734080684
83	0.0003588516746411	0	0.1150424921862969	3	156	252.91304347826087	15.33167701863354	0.0609827788477313	223.07291392152814
84	0.0023923444976076	0.0039631906776752	0.1137630635700355	4	224	734.2857142857143	68.77813664596273	0.140152892710912	662.5307262448594
85	0.0014354066985645	0.0012782919544779	0.1198939469323221	4	216	892.9689440993787	48.1127950310559	0.275803206971822	857.0979617544476
86	0.0059808612440191	0.0186308512316286	0.1331775844285528	6	356	3046.3540372670814	209.90472049689456	0.5579302624608701	2247.383121744425
87	0.0014354066985645	7.704770035429333e-05	0.1141906362993538	6	318	1416.9378881987575	68.94795031055901	0.3595239944862818	1045.9216130402594
88	0.0015550239234449	0.0009984002193133	0.1298682176777843	6	319	2903.6024844720496	91.1016149068323	0.8403200918332475	1951.6224293198734
89	0.0001196172248803	0	0.0939198753340606	1	52	38.111801242236034	4.027577639751553	0.0091286718082775	44.88431569118875
90	0.0013157894736842	0.0008116266898793	0.108522957643099	3	164	438.84472049689447	35.467329192546586	0.1016142869500132	429.4500797705906
91	0.0003588516746411	1.1447993767712192e-07	0.0004272043745727	2	105	20.01863354037267	7.010310559006211	0.0012202334601648	16.033333333333335
92	0.0021531100478468	0.0015311452701711	0.1383269487626006	7	375	4466.27950310559	124.0839751552795	1.0194749665977842	2626.6331319900905
93	0.002511961722488	0.0011168900957504	0.1359390549260697	7	378	4975.937888198758	148.8272049689441	1.1314559738471046	2927.6981115911162
94	0.0014354066985645	0.001034854811178	0.1267548415573605	6	318	1650.9316770186335	67.2470807453416	0.3489640558369122	1020.198502662365
95	0.0001196172248803	0	0.0742520291078034	1	52	13.757763975155278	3.007701863354037	0.0016490325016559	17.1
96	0.0014354066985645	0.0008079578657053	0.1174520023073842	5	267	796.6583850931679	54.99701863354037	0.1463818749062133	615.6346858732344
97	0.0001196172248803	0	0.1005343430457541	1	52	91.944099378882	6.123975155279504	0.0188215446739269	73.19426873779815
98	0.0003588516746411	0	0.1116907288134992	3	156	484.8633540372671	21.689565217391305	0.0818346607888696	346.0593373961043
99	0.0016746411483253	0.0024450340726133	0.123057633780101	6	320	1052.7204968944095	69.46385093167702	0.1717553938333885	705.0589548838797
100	0.0019138755980861	0.0052505522685417	0.1245141375655522	6	322	1657.645962732919	76.32310559006211	0.3987953611601643	1164.7288173258098
101	0.0017942583732057	0.0042249392272501	0.1203333655301292	6	321	1076.621118012422	73.46658385093167	0.1791420304961204	735.5394011023623
102	0.0015550239234449	0.0021069912876372	0.1217330090892495	6	319	1447.4534161490683	71.0511801242236	0.357186566044292	1092.97584459463
103	0.0017942583732057	0.0044159187218704	0.1403875433096848	5	270	1893.1242236024848	73.61801242236024	0.4385183840656114	1262.636972591412
104	0.0003588516746411	0	0.1244380217006712	3	156	528.0248447204968	18.725962732919257	0.1120927176588165	338.11677395666777
105	0.0034688995215311	0.0104927025037879	0.1441605734917624	7	386	4066.4534161490674	155.5362732919255	0.8020463371404869	2429.336031107222
106	0.0003588516746411	0	0.1244380217006712	3	156	528.0248447204968	18.725962732919253	0.1120927176588165	338.11677395666777
107	0.0003588516746411	0.0001669403691176	0.1029182151772299	2	105	51.50931677018633	8.033416149068323	0.0073050663395775	47.83149053560818
108	0.0008373205741626	0.0009573023155082	0.1011814686974889	3	160	100.888198757764	19.09366459627329	0.011157613216663	85.7830303030303
109	0.0001196172248803	0	0.0883707131751869	1	52	25.664596273291924	4.024596273291926	0.0028833255796371	27.047272727272727
110	0.0001196172248803	0	0.0793057261177509	1	52	46.18012422360248	5.046086956521739	0.0080220443933582	51.61857142857143
111	0.0016746411483253	0.0030540260016427	0.0806249753640062	4	218	318.65838509316774	46.311801242236015	0.04374698743159	285.8735042735042
112	0.0005980861244019	0.0001846556099769	0.0742886111340777	3	158	170.18012422360246	18.16658385093168	0.0303893239120811	173.41875457875457
113	0.0021531100478468	0.0020860767175879	0.1076591589798196	4	222	598.5031055900621	54.624223602484456	0.1273805934274124	554.5843265214319
114	0.0022727272727272	0.0020921345779012	0.1290694847028139	6	325	1585.9565217391305	87.15490683229812	0.3058136416615146	1030.403689581489
115	0.0008373205741626	0.0004716706247236	0.1222630936659017	5	262	1055.757763975155	40.49354037267081	0.2280482847362371	722.3272860622698
116	0.0021531100478468	0.0043648224118994	0.1302546313021775	6	324	1679.571428571429	90.2854658385093	0.3224951968873333	1109.8456320089738
117	0.000956937799043	0.0004867691387279	0.1212508191911386	5	263	982.5403726708076	44.40919254658385	0.2019256117056058	669.9410015272599
118	0.0013157894736842	0.001431254015111	0.1201451559930609	4	215	683.5031055900621	42.88099378881987	0.1398574268127942	520.7495974398837
119	0.0007177033492822	0.0001948638864673	0.1126892924042532	4	210	425.8509316770186	28.53142857142857	0.0834430868084185	340.54722678004003
120	0.0010765550239234	0.0008060437638167	0.1110448887428978	4	213	482.6211180124223	35.56819875776397	0.0900434729236986	396.1480229773069
121	0.0021531100478468	0.0029417092112493	0.1240626144557795	5	273	998.4906832298136	80.20434782608693	0.162473764871107	770.9315564971638
122	0.0037081339712918	0.0121525616336062	0.1462055144717683	7	388	7008.98757763975	198.391801242236	1.701088611671439	4578.816431695482
123	0.002511961722488	0.0041560495902165	0.1405038223350656	7	378	3710.937888198757	119.1103105590062	0.8626183816492305	2290.5346835501873
124	0.0005980861244019	0.0002475716061168	0.1168485952580466	4	209	282.2857142857143	24.35552795031056	0.0471757645760388	216.92500756939376
125	0.0010765550239234	0.0003978424460241	0.1197000692691068	5	264	951.0434782608698	44.37590062111801	0.2936545338972773	816.7964928857257
126	0.0013157894736842	0.0009433138621764	0.1275770480064195	5	266	1089.4658385093169	55.5008695652174	0.2335507390890165	744.9281060900045
127	0.0003588516746411	3.622786785106488e-06	0.1086939010033335	3	156	126.29813664596271	14.155155279503107	0.0193225194878038	104.91077953447518
128	0.0002392344497607	0.0001669403691176	0.080429063315768	1	53	16.167701863354036	4.012173913043478	0.0018076251718824	16.51222222222222
129	0.0002392344497607	0.0001669403691176	0.0950979597762458	1	53	45.98136645962733	6.055652173913044	0.0070422072445961	45.67836257309941
130	0.000956937799043	0.0006351787980265	0.1100929896154911	4	212	356.79503105590067	30.45826086956522	0.0741385527700513	315.00218938955777
131	0.0007177033492822	0.000199412236603	0.1166978747378926	5	261	401.9565217391304	32.51316770186335	0.0745039631560596	312.71785860527
132	0.0011961722488038	0.0017902001490707	0.1165642269871692	5	265	467.39130434782606	39.5807453416149	0.0851795245884681	360.49791065847995
133	0.0021531100478468	0.0038934014637769	0.1174757258766407	5	273	790.5776397515527	66.9542857142857	0.1128769262952124	586.3218483894885
134	0.0003588516746411	0	0.0874594791832623	3	156	61.267080745341616	12.048447204968944	0.0080474359815839	62.08285714285714
135	0.0007177033492822	0.0005028696551491	0.0988428647449771	3	159	96.29813664596271	18.083229813664595	0.0136164132187783	89.57768120768118
136	0.0001196172248803	0	0.0960197819806806	1	52	66.41614906832298	6.081863354037267	0.0090325197737306	54.36047619047619
137	0.0010765550239234	0.0003907573156662	0.111336416878083	5	264	336.2795031055901	38.427950310559	0.0411156122421431	228.73459731530937
138	0.0005980861244019	0.0007184059513381	0.1122914484769655	3	158	184.85093167701865	21.211304347826086	0.0302774901950831	151.82066108059243
139	0.0001196172248803	0	0.0002734107997265	1	52	5.211180124223603	2.004223602484472	0.0003174401625293	4
140	0.0004784688995215	1.717199065156829e-07	0.0004784688995215	1	55	8.248447204968944	5.004968944099379	0.0001269760650117	4
141	0.0010765550239234	0.0014952755138731	0.1203226964174506	4	213	585.0807453416149	34.71962732919255	0.1322587752721153	449.09667844848656
142	0.0010765550239234	0.0010010578395651	0.114595624622987	4	213	375.18633540372673	35.408074534161486	0.0656916394190823	332.6840080387448
143	0	0	0	0	0	0	0	0	0
144	0.0001196172248803	0	0.0001196172248803	1	52	2.0248447204968945	2.0004968944099377	3.174401625293632e-05	1
145	0.0001196172248803	0	0.0001196172248803	1	52	2.0248447204968945	2.0004968944099377	3.174401625293632e-05	1
146	0.0004784688995215	0.000344047870638	0.089740092048865	2	106	54.03726708074534	10.045714285714286	0.0072919787791992	51.80761904761904
147	0.0008373205741626	0.0006584950868945	0.0975731277646701	3	160	186.3913043478261	25.19639751552795	0.0295544526508209	173.1906626706627
148	0.0008373205741626	0.0006589957357944	0.0979864438610041	3	160	158.7453416149068	24.163354037267084	0.0260910139098889	153.6834054834055
149	0.0005980861244019	0.0003123480337621	0.0950091889566372	3	158	123.86335403726709	18.10782608695652	0.0195682011808059	125.12318087709392
150	0.0004784688995215	4.454475063974218e-05	0.088748283471702	3	157	68.6583850931677	14.051801242236024	0.0091612037266345	70.48432900432901
151	0.0001196172248803	0	0.0001196172248803	1	52	2.0248447204968945	2.0004968944099377	3.174401625293632e-05	1
152	0.0011961722488038	0.0036033476266404	0.1193561640569	3	163	350.8012422360248	30.40260869565217	0.0543967898068547	282.9839150768243
153	0.0010765550239234	0.0008263243577941	0.0899601987798493	4	213	337.75776397515534	36.39006211180124	0.0659244006368057	316.6772836314013
154	0.0007177033492822	0.000778314831635	0.0855751709086886	3	159	235.54658385093168	24.24335403726708	0.0448522393526139	235.48593230299113
155	0.0001196172248803	0	0.0927220268739378	1	52	27.99378881987578	4.020124223602484	0.0049528356686218	34.669670329670325
156	0.000956937799043	0.0016438083122973	0.1069268222188013	3	161	209.69565217391303	25.221863354037264	0.0343946051993309	189.759400517611
157	0.0007177033492822	0.0003383936351768	0.1199257321780623	4	210	388.527950310559	29.494037267080746	0.067791909351311	309.6500748545272
158	0.0007177033492822	0.0016638416802777	0.1222961476713986	3	159	350.16770186335395	21.45664596273292	0.064048392625583	238.26671914218542
159	0.0005980861244019	0.0006943479371698	0.0953853792226433	2	107	69.11801242236025	12.043478260869565	0.0080091961228232	66.44857142857143
160	0.0004784688995215	0.0005007352473997	0.0978333915504604	1	55	113.44720496894412	8.13391304347826	0.0284534399377494	109.63867583396994
161	0.0017942583732057	0.0011478472020502	0.1282078021093012	6	321	1913.0248447204965	76.60745341614906	0.4204310863792009	1196.9615035513964
162	0.0003588516746411	0.0005006493874464	0.1069661531746633	2	105	109.5776397515528	10.133291925465835	0.0235936975475336	94.45783754257438
163	0.0020334928229665	0.0090910201302212	0.1263026231923081	4	221	907.8136645962732	68.06633540372671	0.1628583460029526	776.157624792125
164	0.0019138755980861	0.0012678435819876	0.1329470906175378	6	322	2694.459627329193	98.74559006211184	0.6407420269488312	1679.1457755413137
165	0.0020334928229665	0.0043608424316391	0.1344219881791152	6	323	2037.6335403726707	89.78956521739131	0.4676451655689014	1284.6028413894276
166	0.0008373205741626	4.6261989298184486e-05	0.1290408480501065	6	313	1937.8136645962736	54.67652173913044	0.5232866257060295	1171.4412616912596
167	0.0051435406698564	0.0128487099878137	0.1490040901797336	7	400	7651.869565217392	254.59490683229825	1.7230515862150058	4618.079634396729
168	0.0011961722488038	0.0006606677680616	0.1065797208298872	3	163	216.01242236024845	29.24173913043478	0.0341515692345538	213.53385281385286
169	0.0010765550239234	0.0013846881264654	0.1050533817407457	3	162	207.66459627329192	26.20509316770186	0.0329482234023503	205.86425381635908
170	0.0013157894736842	0.001091763587775	0.1100186125113055	3	164	362.3664596273292	40.41987577639751	0.0619194425217745	326.03053371241015
171	0.0003588516746411	0	0.0991413309626412	3	156	119.49689440993788	12.13664596273292	0.0236300583816817	134.97893217893218
172	0.0003588516746411	1.907998961285365e-08	0.0926355265416929	3	156	99.91925465838509	13.10248447204969	0.0171605025853761	96.91645021645022
173	0.0011961722488038	0.0009921415615812	0.106797795335402	4	214	320.4720496894409	36.35341614906832	0.0501159370406457	283.7258397158397
174	0.0013157894736842	0.0010391053150749	0.1228756453077252	5	266	917.7701863354037	52.25826086956522	0.1736973931017074	691.8623789610579
175	0.0013157894736842	0.0026611398460569	0.1224911621380046	5	266	906.5155279503105	52.22149068322982	0.1640391060613891	686.3539752010752
176	0.0016746411483253	0.0056078582375968	0.1196367545101634	3	167	525.8757763975156	40.58285714285714	0.1002894388640271	486.5951299532941
177	0.000956937799043	0.0007647796680905	0.1135599775733134	3	161	407.9813664596273	25.48223602484472	0.0879156796504433	372.01583899588536
178	0.0005980861244019	0.0004496491985366	0.0983937635880044	2	107	38.75776397515528	11.02335403726708	0.0040789196388795	34.660109890109894
179	0.0001196172248803	0	0.0862367878835175	1	52	11.633540372670806	3.0064596273291926	0.0010816300413729	14.566666666666666
180	0.0011961722488038	0.0023457867550068	0.1243506034203073	5	265	1031.6708074534165	55.35453416149068	0.2349883444757049	806.4651179298733
181	0.0007177033492822	0.0002493406183068	0.1131717005609846	5	261	493.0621118012423	33.64211180124224	0.0969692270466025	416.5147283336692
182	0.000956937799043	0.0025290113016199	0.1303714216722448	5	263	1575.4037267080744	52.213788819875774	0.4212013858316867	1095.9687998038985
183	0.0022727272727272	0.001738427364435	0.1347200117796446	6	325	3313.639751552794	115.66012422360248	0.8882897805413509	2210.03994315134
184	0.0029904306220095	0.0034827147837668	0.1397274515557834	7	382	4473.068322981368	147.07565217391306	1.0341942981061951	2681.842170898297
185	0.0008373205741626	0.0013047828825716	0.1041077777318278	3	160	190.3105590062112	24.19701863354037	0.0303632718888351	170.58866395042864
186	0.0003588516746411	0.0001187542026119	0.0976878480655739	3	156	143.89440993788818	14.13527950310559	0.0236848484877998	138.531544011544
187	0.0008373205741626	0.0001956895587067	0.1329470906175378	5	262	1916.4968944099376	45.60136645962733	0.5188460040064834	1121.6537462572603
188	0.0001196172248803	0	0.1116754102474451	1	52	51.88198757763976	6.063726708074534	0.0111866119888803	42.66898010315196
189	0.0003588516746411	1.430999220964024e-08	0.0003588516746411	2	105	21.490683229813666	8.014906832298136	0.001836820967371	23.666666666666664
190	0.0003588516746411	1.430999220964024e-08	0.0003588516746411	2	105	21.490683229813666	8.014906832298136	0.001836820967371	23.666666666666664
191	0.0021531100478468	0.0020357102331713	0.1345908544408364	6	324	2371.621118012423	100.25826086956522	0.4998222809813618	1524.0704733264088
192	0.0029904306220095	0.0017016044998935	0.1376907046800886	7	382	5348.006211180124	168.41590062111806	1.259213966685632	3178.279263369747
193	0.0008373205741626	0.0010716361871292	0.0882481197377392	2	109	45.08074534161492	12.0272049689441	0.0037270952514455	34.886320346320346
194	0.0020334928229665	0.0019911357592462	0.1265538935648387	5	272	1111.9937888198756	80.45627329192546	0.2215444164139863	853.7223890595503
195	0.0010765550239234	0.000517744114373	0.117911224397036	5	264	683.9565217391305	47.91304347826088	0.1554136466245622	553.0353241681104
196	0.0023923444976076	0.0062158352558679	0.1345285912163652	5	275	2075.577639751553	107.8300621118012	0.4547036029766255	1484.4488646861519
197	0.0013157894736842	0.0006486467145679	0.1217257297129959	5	266	800.5155279503106	55.05900621118012	0.179092557406699	635.6859901088698
198	0.0005980861244019	0	0.1149547875531076	5	260	512.6086956521739	30.69043478260869	0.1279075337490174	420.5593139049106
199	0.0003588516746411	1.430999220964024e-08	0.0003588516746411	2	105	21.490683229813666	8.014906832298136	0.001836820967371	23.666666666666664
200	0.0002392344497607	0	0.0002691387559808	2	104	17.267080745341612	6.012670807453416	0.0017735877569416	22.266666666666666
201	0.0003588516746411	1.430999220964024e-08	0.0003588516746411	2	105	21.490683229813666	8.014906832298136	0.001836820967371	23.666666666666664
202	0.0002392344497607	0	0.0849271716796875	2	104	25.12422360248447	7.015652173913043	0.003038020758888	28.227272727272727
203	0.0002392344497607	0	0.0849271716796875	2	104	25.12422360248447	7.015652173913043	0.003038020758888	28.227272727272727
204	0.0005980861244019	0.0003338234982664	0.0966902283755488	3	158	82.85093167701864	16.060496894409937	0.0125158812390346	79.73486291486292
205	0.0002392344497607	0	0.0002392344497607	2	104	12.670807453416147	6.006708074534162	0.0009500270889002	13.6
206	0.0002392344497607	0	0.0002392344497607	2	104	12.670807453416147	6.006708074534162	0.0009500270889002	13.6
207	0	0	0	0	0	0	0	0	0
208	0.0002392344497607	0	0.0655013877561075	2	104	54.40993788819876	10.053167701863355	0.009334590431504	60.03589743589744
209	0.0005980861244019	8.345587456662189e-05	0.0722837696142048	4	209	183.3540372670807	22.197888198757763	0.0313917141830775	173.5155921855922
210	0.0005980861244019	8.345587456662189e-05	0.0722837696142048	4	209	183.3540372670807	22.197888198757763	0.0313917141830775	173.5155921855922
211	0.0010765550239234	0.0007777947573604	0.1046483332300242	5	264	385.1801242236025	40.47316770186335	0.0600489794271934	307.68918871977695
212	0.0008373205741626	0.0013522394459842	0.1288774534973365	5	262	740.5900621118011	40.00000000000001	0.1772615139983149	536.6838395171267
213	0.0015550239234449	0.0020285647200737	0.1105353702210268	3	166	384.695652173913	37.41664596273292	0.0764858229667862	330.85430430823624
214	0.0003588516746411	0	0.099475621374175	3	156	173.45962732919256	14.19192546583851	0.0414000435392608	175.71451543296743
215	0.000956937799043	0.0004371531579921	0.1045140102680305	4	212	311.7950310559006	34.34360248447205	0.0638834786364187	300.59551543296743
216	0.0002392344497607	0.0001669403691176	0.089779671333955	1	53	16.391304347826086	5.009937888198758	0.0021857503240769	16.885714285714286
217	0.0002392344497607	0	0.0890511123842001	2	104	196.3354037267081	9.269813664596274	0.0413452006492346	167.8040974967062
218	0.0004784688995215	0.0005007352473997	0.1054124270100166	1	55	27.236024844720493	7.016397515527951	0.0032664483980971	24.337943635312058
219	0.0001196172248803	0	0.0915811214932147	1	52	5.08695652173913	2.0017391304347827	0.0004444162275411	4.226666666666667
220	0.0028708133971291	0.0037828181070685	0.1362529704143528	6	330	2861.527950310559	135.03875776397513	0.563658646407461	1909.6842240046092
221	0.0005980861244019	0.0004914674741645	0.1098701593841819	3	158	136.2111801242236	17.11453416149068	0.0229247924356563	128.4470818070818
222	0.0008373205741626	0.0016187462659505	0.1222594221015273	3	160	256.2608695652174	25.284596273291925	0.042740988781979	211.49031313272098
223	0.0003588516746411	8.345587456662189e-05	0.0892384980049287	2	105	42.40372670807453	9.039254658385092	0.0060036418533777	45.97428571428571
224	0.0003588516746411	8.345587456662189e-05	0.0892384980049287	2	105	42.40372670807453	9.039254658385092	0.0060036418533777	45.97428571428571
225	0.0008373205741626	0.000614115946469	0.1023129964812239	3	160	151.3788819875776	22.17167701863353	0.0222368223231758	153.1651370851371
226	0.0005980861244019	0.0004029839751003	0.1313218100761519	5	260	1216.5900621118012	34.67788819875776	0.3688929611430381	789.8100915963024
227	0.0016746411483253	0.0029711637333619	0.1293360047010884	5	269	1282.9254658385094	75.69229813664595	0.2673682173969696	920.3419734296486
228	0.0002392344497607	3.547265007188869e-05	0.098438966003696	2	104	66.68322981366461	10.074534161490682	0.0102952728167464	58.66125541125541
229	0.0007177033492822	0.0005181009595346	0.1086503897942638	4	210	214.78260869565216	26.25503105590062	0.0356597985670051	180.32317343090745
230	0.0008373205741626	0.0022627684265186	0.125249615627776	4	211	515.7639751552796	31.652919254658386	0.0954171206506509	386.43964890879073
231	0.0002392344497607	0	0.1146924741803775	2	104	220.54658385093168	12.301863354037266	0.039698145061675	156.31813542546604
232	0.0003588516746411	0.0001669403691176	0.0880077552092706	2	105	18.093167701863354	7.011055900621118	0.0013941884943649	16.799999999999997
233	0.000956937799043	0.00116589200649	0.1211173545540804	3	161	366.2049689440994	31.47217391304348	0.063971572391419	291.00854720918744
234	0.0003588516746411	0.0003867164749111	0.101166383122055	3	156	70.37888198757764	12.04919254658385	0.0094426673796884	66.57034328244855
235	0.0003588516746411	0.0002205932885157	0.0944866031373204	2	105	200.55900621118016	11.272049689440994	0.0414401141703979	170.38187527448397
236	0.000956937799043	7.15499610482012e-07	0.000956937799043	2	110	44.65838509316771	16.026832298136643	0.0029453133154596	35.599999999999994
237	0.0002392344497607	0	0.0005468215994531	2	104	25.73913043478261	6.017391304347825	0.003075729478503	29.95
238	0.0002392344497607	0	0.0005468215994531	2	104	25.73913043478261	6.017391304347825	0.003075729478503	29.95
239	0	0	0	0	0	0	0	0	0
240	0.0011961722488038	0.001278121455968	0.1233708713933594	5	265	937.1614906832298	47.237018633540366	0.2014061138514455	692.7036394610759
241	0.0010765550239234	0.000948329137421	0.1159930127918419	3	162	235.55279503105592	28.255279503105587	0.0331678699899441	182.77161200685288
242	0.0001196172248803	0	0.0809246607163899	1	52	14.354037267080743	4.009192546583851	0.001750130125107	16.3
243	0.0007177033492822	0.0002720230996069	0.0999763949703074	3	159	118.91304347826087	20.106832298136645	0.0168460912985818	113.27799866799866
244	0.0003588516746411	8.345587456662189e-05	0.0858186921581126	2	105	52.099378881987576	10.045341614906832	0.0069383065783043	55.248298368298364
245	0.0011961722488038	0.000601444190036	0.1232662818209053	4	214	664.6273291925465	41.89739130434782	0.1352490275087584	494.08633380282384
246	0.0003588516746411	0	0.1116019395828087	3	156	225.60248447204964	16.282360248447205	0.0456145652967519	182.77399559601943
247	0.0003588516746411	0	0.1116019395828087	3	156	225.60248447204964	16.282360248447205	0.0456145652967519	182.77399559601943
248	0.0004784688995215	5.559908973186577e-05	0.0869291274710864	3	157	128.7888198757764	16.124472049689437	0.0229714517898434	134.48249084249085
249	0.0007177033492822	0.0003894225879983	0.0869328398526832	3	159	137.2360248447205	20.12894409937888	0.0231909842718115	137.15582417582416
250	0.0005980861244019	0.0002225394588495	0.0869309836222505	3	158	129.80124223602485	17.124720496894412	0.022986177098626	132.87582417582416
251	0.0015550239234449	0.0021411896740229	0.0992791347049566	4	217	363.7826086956522	47.371677018633534	0.0563640840936822	326.5337912087912
252	0.0005980861244019	0.0004124559591795	0.1013199630675641	3	158	79.06211180124224	15.054658385093166	0.0085407140615182	68.55263628528336
253	0.0001196172248803	0	0.0884763393671816	1	52	17.689440993788818	4.011428571428572	0.0017594995033501	17.17809523809524
254	0.0004784688995215	0.0005007066274153	0.0821443597106828	2	106	26.90062111801242	9.019130434782609	0.0023285983972151	23.54
255	0.0002392344497607	0	0.07349602404558	2	104	17.142857142857142	6.011428571428571	0.0012598179222023	17.2
256	0.0001196172248803	0	0.0802040691865972	1	52	7.3478260869565215	3.00360248447205	0.0005546284071589	6.333333333333333
257	0.0003588516746411	0.0001669403691176	0.0906169594903147	2	105	32.93788819875776	7.019503105590062	0.0038461907805874	29.07948717948718
258	0.0002392344497607	0	0.0826832136310823	2	104	14.96894409937888	6.009689440993789	0.0011088745812031	14.666666666666668
259	0.0003588516746411	0.0003338234982664	0.0937922168309457	2	105	30.27329192546584	8.022732919254658	0.0026165879421794	27.13888888888889
260	0.0015550239234449	0.0013800205055374	0.0996241069833323	4	217	283.9192546583851	43.26459627329192	0.0447754368666148	270.4494438894439
261	0.0004784688995215	0.0002662754472385	0.102687183292074	2	106	36.59627329192546	10.025962732919254	0.0043122572699943	36.961147098515525
262	0.0005980861244019	0.0007562368311217	0.1199752094059309	2	107	395.1428571428571	17.567080745341613	0.1297662592845667	314.30047287322293
263	0.0003588516746411	5.095788225852892e-07	0.1025010386963634	2	105	30.22360248447205	8.02223602484472	0.00390073175805	32.08781376518219
264	0.0002392344497607	0	0.0002392344497607	2	104	12.670807453416147	6.006708074534162	0.0009500270889002	13.6
265	0.0002392344497607	0	0.0002392344497607	2	104	12.670807453416147	6.006708074534162	0.0009500270889002	13.6
266	0.0002392344497607	0	0.0002392344497607	2	104	12.670807453416147	6.006708074534162	0.0009500270889002	13.6
267	0	0	0	0	0	0	0	0	0
268	0.0007177033492822	0.0005007209374075	0.0848864443189437	2	108	63.11801242236025	15.039006211180125	0.0079673751802414	64.41428571428571
269	0.0001196172248803	0	0.0756820231992575	1	52	13.757763975155278	3.007701863354037	0.0021398543487134	18.904761904761905
270	0.0001196172248803	0	0.0975100296029139	1	52	41.161490683229815	5.040993788819876	0.0050388871222276	39.64421245421245
271	0.000956937799043	0.0011728670523736	0.1133449916751819	4	212	322.5962732919255	31.390434782608697	0.0515552566907381	252.0249602444339
272	0.0001196172248803	0	0.0001196172248803	1	52	2.0248447204968945	2.0004968944099377	3.174401625293632e-05	1
273	0	0	0	0	0	0	0	0	0
274	0.0003588516746411	0.0003338521182509	0.1161187289575557	1	54	140.76397515527952	8.204347826086956	0.034999371873686	111.53260052207555
275	0.0020334928229665	0.0063901630201353	0.1392733564580207	5	272	2022.0559006211176	84.87093167701863	0.461603967721969	1446.7992847352477
276	0.0013157894736842	0.0017301686618712	0.1247124752942521	4	215	670.024844720497	42.83925465838509	0.1028623656388737	422.57485502509934
277	0.0026315789473684	0.0099058349017808	0.1441299520650285	7	379	3941.23602484472	125.3623602484472	0.8281818916939913	2315.1432470466557
278	0.0014354066985645	0.0017703701130497	0.1265696311627451	4	216	1300.5527950310557	60.75726708074535	0.3124732767390414	946.5427439731407
279	0	0	0	0	0	0	0	0	0
280	0.0010765550239234	0.0006481083822555	0.1005790492608543	4	213	259.7267080745342	31.28037267080745	0.0385474974852735	216.73554112554112
281	0.0001196172248803	0	0.0879108366474673	1	52	46.40372670807454	5.0472049689441	0.0067152247111496	44.625238095238096
282	0.0002392344497607	0	0.088148762741542	2	104	38.69565217391305	8.032049689440994	0.005702201110013	48.509523809523806
283	0.0007177033492822	0.000667446656642	0.1008881091336884	3	159	98.06211180124224	20.08335403726708	0.0131603979198253	94.28691308691307
284	0.0011961722488038	0.0013332643591708	0.0849643916768758	4	214	273.45962732919253	37.294658385093165	0.0440728983077195	266.4030158730158
285	0.0007177033492822	7.870495715302132e-08	0.0757524329409955	4	210	214.70807453416143	26.254658385093165	0.038027929388075	210.3788888888889
286	0.0003588516746411	0.0005010103448947	0.0977887434482468	3	156	68.94409937888199	12.059627329192548	0.0093345102513334	81.6846218487395
287	0.0014354066985645	0.0007444706746771	0.1234007867355983	5	267	1000.1739130434784	58.56745341614907	0.1682851286915587	639.4321836917067
288	0.0013157894736842	0.000480031348352	0.1270753091947331	5	266	1301.3478260869565	61.9768944099379	0.2440055408832308	884.9469631562749
289	0.0016746411483253	0.0025833496675443	0.1280344284540179	5	269	1109.8447204968943	65.64459627329192	0.1963232031470373	750.9878791794198
290	0.0004784688995215	0.0001669403691176	0.1102599598088197	3	157	420.0993788819876	19.59503105590062	0.0769551340026181	298.07347345474955
291	0.0013157894736842	0.000892767199302	0.1005740799402386	4	215	382.47826086956513	38.412670807453416	0.0696312750824785	346.843441003441
292	0.0016746411483253	0.0008829562564046	0.0998954424237728	5	269	551.6024844720497	56.62720496894409	0.0932107459419759	467.82460206460206
293	0.0003588516746411	0.0005689936681543	0.0985294955464874	2	105	77.22981366459626	11.083478260869564	0.0104319367875968	68.23423232323232
294	0.0002392344497607	8.585995325784145e-08	0.0003189792663476	1	53	9.385093167701864	4.004347826086956	0.0005863724234118	9.8
295	0.0001196172248803	0	0.0002126528442317	1	52	3.049689440993789	2.0009937888198754	0.0001269760650117	2.466666666666667
296	0.0001196172248803	0	0.0001196172248803	1	52	2.0248447204968945	2.0004968944099377	3.174401625293632e-05	1
297	0.0001196172248803	0	0.0001196172248803	1	52	2.0248447204968945	2.0004968944099377	3.174401625293632e-05	1
298	0	0	0	0	0	0	0	0	0
299	0.0007177033492822	0.0001668688191566	0.1142386990285891	4	210	404.7267080745342	25.56	0.1321969731710016	348.69298647290304
300	0.0008373205741626	0.0003338091882742	0.1142419046491248	4	211	405.7391304347826	26.56024844720497	0.1321116949510611	346.3387007586174
301	0.0011961722488038	0.0051889553254137	0.1109722450999226	3	163	258.944099378882	31.25453416149068	0.0447303251305958	238.2390775890776
302	0.0011961722488038	0.0010778638982905	0.1159764914534201	4	214	412.7329192546584	39.44894409937888	0.0724192958005115	364.202104692693
303	0.0014354066985645	0.0067249143825864	0.1265342270701122	4	216	686.9565217391304	48.787950310559	0.1447266737808181	616.5934676456278
304	0.0004784688995215	0.000306144739219	0.1121368026216289	3	157	147.37888198757764	15.165341614906833	0.0215185427012606	116.30969794910972
305	0.0004784688995215	0.0002210835891406	0.1066439322082161	3	157	67.71428571428572	15.051428571428572	0.0065708886202541	54.86892662892662
306	0.0015550239234449	0.0058117235476267	0.1296283871742242	5	268	2160.987577639751	73.1248447204969	0.6253543114491242	1468.257312538813
307	0.0003588516746411	0	0.1111783160649078	3	156	1086.8757763975154	29.670683229813665	0.4006781332043364	789.6009787635875
308	0.0004784688995215	2.8950681672258515e-06	0.1111934985519435	3	157	1100.366459627329	32.68062111801242	0.4032920455147133	807.0388808614896
309	0.0032296650717703	0.0033801232046855	0.1199080716278638	18	945	13307.900621118008	385.81465838509337	6.848508985244495	9780.314824596406
310	0.0001196172248803	0	0.0966145080799464	1	52	14.354037267080743	4.009192546583851	0.0013080072962537	13.304761904761904
311	0.0005980861244019	0.00010563841802	0.1021845980618659	3	158	164.77639751552795	20.183975155279505	0.0279193645170668	151.4199666999667
312	0.0002392344497607	2.861998441928048e-08	0.0002392344497607	1	53	4.124223602484472	3.002484472049689	6.348803250587264e-05	2
313	0.0001196172248803	0	0.0001594896331738	1	52	3.111801242236025	2.0022360248447204	9.523204875880896e-05	2
314	0.0002392344497607	0	0.0995851170681684	2	104	38.63354037267081	7.025714285714285	0.0078232711206044	44.67253530782942
315	0.0010765550239234	0.0021741956953017	0.1161551713546608	3	162	397.5590062111801	32.49068322981367	0.0745638183237549	318.11060560177526
316	0.0002392344497607	0	0.0995851170681684	2	104	38.63354037267081	7.025714285714285	0.0078232711206044	44.67253530782942
317	0.0007177033492822	0.0004726630275449	0.1177509401585209	3	159	224.64596273291923	23.237142857142857	0.0417882789204939	194.91934756042906
318	0.0003588516746411	0.0003227206973148	0.1090344882289526	2	105	74.32298136645963	11.070931677018631	0.0092734666439874	68.07630229419703
319	0.0008373205741626	0.0003093734886057	0.1066802598323208	5	262	406.75776397515534	35.52795031055901	0.0760764526961367	324.54439227439224
320	0.0011961722488038	0.0012200152662955	0.1189377375396103	5	265	640.2484472049689	49.8111801242236	0.1116987461790696	508.6406073322587
321	0.0015550239234449	0.0033750070266675	0.1180206040115045	5	268	860.335403726708	61.11975155279502	0.1641579851316837	683.5558562768351
322	0.0005980861244019	0.0002892607543043	0.111318151532028	3	158	206.81366459627327	21.22670807453416	0.0305063357269998	176.908990606168
323	0.0003588516746411	6.641217587049154e-05	0.0978827869107989	3	156	60.26086956521739	12.041739130434784	0.0068285696799091	52.65728937728938
324	0.0003588516746411	0	0.1131402499994681	3	156	576.0372670807452	15.796273291925466	0.2043589979828612	435.81327688602124
325	0.000956937799043	0.0010313468593878	0.1181884853827869	3	161	732.5031055900619	32.97975155279503	0.2318646659528076	569.44521543202
326	0	0	0	0	0	0	0	0	0
327	0	0	0	0	0	0	0	0	0
328	0.0004784688995215	0.0003338234982664	0.1030276028945455	3	157	161.11801242236024	16.1783850931677	0.0327320162900428	153.98470418470419
329	0.0003588516746411	0.0003338521182509	0.1176726618874172	1	54	448.4285714285713	10.60832298136646	0.1206358561493237	262.0169351723498
330	0.0005980861244019	6.938442738093067e-05	0.104449657652544	4	209	621.0931677018634	26.83863354037267	0.1436834158565887	469.23955262129175
331	0.0014354066985645	0.0008417996289595	0.1060688001453993	4	216	719.6521739130435	44.92086956521739	0.1551912831983624	545.2345324240978
332	0.0002392344497607	0	0.0920782258505227	2	104	93.11801242236024	10.10670807453416	0.0184174891823695	89.55709768492378
333	0.0007177033492822	2.393587860187468e-05	0.1113272834558616	5	261	330.03105590062114	34.42521739130435	0.0414698928624539	238.37650207721416
334	0.0005980861244019	6.242061479895934e-05	0.1086880974953511	4	209	245.0248447204969	26.302360248447204	0.0350618648287995	189.7355057248879
335	0.0021531100478468	0.0071781766467732	0.1206900885180939	4	222	611.944099378882	55.66683229813664	0.1025147037821696	490.35042099169027
336	0.0011961722488038	0.0019904058182791	0.1073808818900897	3	163	248.75155279503107	28.24124223602484	0.0389171728020935	226.42817033671528
337	0.0010765550239234	0.0014239663148591	0.1120380526165683	3	162	135.57142857142856	24.10347826086956	0.0165879471188279	120.74985191941714
338	0.0007177033492822	0.0002502817637466	0.0968788967252251	5	261	355.1552795031056	32.43863354037267	0.0627541724718613	296.49198690198693
339	0.0007177033492822	0.0002502817637466	0.0968788967252251	5	261	355.1552795031056	32.43863354037267	0.0627541724718613	296.49198690198693
340	0.0003588516746411	0	0.0936455148011699	3	156	60.838509316770185	12.0455900621118	0.007108098551956	58.52095238095238
341	0.0004784688995215	0.0001669403691176	0.093647668859108	3	157	61.85093167701864	13.04583850931677	0.0071310465396378	56.52095238095238
342	0.0001196172248803	0	0.0001196172248803	1	52	2.0248447204968945	2.0004968944099377	3.174401625293632e-05	1
343	0.0001196172248803	0	0.0001196172248803	1	52	2.0248447204968945	2.0004968944099377	3.174401625293632e-05	1
344	0	0	0	0	0	0	0	0	0
345	0.0014354066985645	0.0008678315888877	0.0961263371185243	4	216	525.5093167701864	51.581490683229816	0.103334425321816	529.3924353424353
346	0.0005980861244019	1.241055118154121e-05	0.0871748266879547	4	209	223.0062111801242	24.23503105590062	0.0529763971854174	253.90623265623265
347	0.000956937799043	1.249164113739584e-05	0.0871804269038065	4	212	299.6273291925466	36.31813664596273	0.063662585682134	325.6042413142413
348	0.0004784688995215	0	0.0871729601092191	4	208	202.9316770186336	20.214658385093166	0.0507670099206654	236.73142746142744
349	0.0013157894736842	0.0006345393087974	0.0943595873541199	4	215	361.1739130434783	45.3744099378882	0.0701405122107311	379.13585636585634
350	0.0017942583732057	0.004433196530912	0.1274691992855399	5	270	2014.6956521739123	74.3224844720497	0.488534816462536	1531.8010538469143
351	0.0005980861244019	0.0001014150527393	0.0968996490772548	3	158	103.50931677018632	18.090062111801245	0.0127946423858337	94.12412698412699
352	0.0003588516746411	0	0.0924042478490401	3	156	68.06832298136645	12.053788819875775	0.0087495393493419	64.15619047619047
353	0.0008373205741626	0.0007576924333396	0.1050046104400304	3	160	114.57142857142856	21.085962732919253	0.0134429159309288	100.56872200263504
354	0.0005980861244019	0.0002106867575534	0.0966994146591815	3	158	94.51552795031056	16.08360248447205	0.0125019858633233	84.7552380952381
355	0.0001196172248803	0	0.0002153110047846	1	52	7.3478260869565215	3.00360248447205	0.0005546284071589	8.8
356	0.0003588516746411	5.723996883856096e-08	0.0003588516746411	2	105	15.79503105590062	7.008074534161491	0.0009976431132796	13.2
357	0.0011961722488038	0.0017400433568942	0.1150327406188082	4	214	507.5900621118012	35.586956521739125	0.1198887356921707	481.2399244351566
358	0.0008373205741626	9.29125111104817e-05	0.1096128037257245	4	211	363.50310559006215	29.40434782608696	0.085050875509149	347.2802298149047
359	0.0001196172248803	0	0.1000919177868681	1	52	26.1055900621118	5.025714285714286	0.0023599200902682	24.04181818181818
360	0.0007177033492822	0.0003346671358805	0.1033204435077875	3	159	187.38509316770185	21.192546583850927	0.0366828600420275	185.7123099861954
361	0.0014354066985645	0.0023496100111817	0.1180822192697042	4	216	519.8695652173914	45.58906832298136	0.103052727062848	453.6389789897066
362	0.0013157894736842	0.0018126231974425	0.1312413770020586	5	266	1801.8260869565213	56.45577639751552	0.5391532635890982	1185.1581266339
363	0.0020334928229665	0.0032908427703039	0.1324023140908927	5	272	1304.3167701863351	74.7806211180124	0.29316268105183	895.7585621056442
364	0.0003588516746411	0	0.1063514212267407	3	156	101.90062111801242	13.087329192546584	0.0131727988214991	89.30628639334523
365	0.0008373205741626	0.0006675897565641	0.1063625350989069	3	160	105.95031055900624	17.088322981366456	0.0126989892479433	80.73485782191668
366	0.0013157894736842	0.0023089909669429	0.1254387095138298	4	215	869.5900621118016	41.13006211180124	0.2077751351205296	558.0166082055275
367	0.0004784688995215	0.0003338234982664	0.1063569778724852	3	157	103.93788819875776	14.08807453416149	0.0132988193037243	88.30628639334522
368	0.0005980861244019	0.000435100712197	0.111961025107413	5	260	547.5155279503106	30.73006211180124	0.0872083724557361	420.7161575026281
369	0.0015550239234449	0.0020527915616872	0.1128986649283397	5	268	715.7950310559007	53.89043478260868	0.1061951039736363	539.5297678465325
370	0.0027511961722488	0.0019241656811999	0.1363122762909184	7	380	5461.298136645964	157.5242236024845	1.264572821757861	3233.766352058187
371	0	0	0	0	0	0	0	0	0
372	0.0003588516746411	0	0.0984413462287124	3	156	216.68322981366447	14.236770186335404	0.0500485632522355	213.1331547674891
373	0.0003588516746411	0	0.0984413462287124	3	156	216.68322981366447	14.236770186335404	0.0500485632522355	213.1331547674891
374	0	0	0	0	0	0	0	0	0
375	0.0019138755980861	0.0068114679908648	0.1373469656561926	5	271	1880.645962732919	85.5814906832298	0.477958568354432	1290.768677953242
376	0.0017942583732057	0.0046833546726341	0.1206578968638747	4	219	597.3478260869565	56.70049689440993	0.1041950518544806	502.29743691936585
377	0.0008373205741626	0.0023565917849219	0.1214678746898845	4	211	470.39130434782606	31.597639751552794	0.0917239425535923	383.02171669188084
378	0.0011961722488038	0.0034456064007396	0.1280545640858321	4	214	985.6149068322982	48.34086956521739	0.2187478852813323	739.5581353836669
379	0.0001196172248803	0	0.0001196172248803	1	52	2.0248447204968945	2.0004968944099377	3.174401625293632e-05	1
380	0.0001196172248803	0	0.0001196172248803	1	52	2.0248447204968945	2.0004968944099377	3.174401625293632e-05	1
381	0.0004784688995215	0.0008043010815295	0.1058646996900658	3	157	75.18012422360248	14.055279503105591	0.0095696434447001	70.6033560090703
382	0.0010765550239234	0.0017509332378336	0.1066718743379149	3	162	216.4658385093168	29.215527950310552	0.0354134744842423	195.7327285751744
383	0.0007177033492822	0.0034594208587183	0.1193106923770143	4	210	522.1987577639752	30.65142857142857	0.0981603771249093	429.74371248020805
384	0.000956937799043	0.001095587111925	0.1099413668542805	4	212	612.2608695652173	40.78434782608695	0.1160543465038322	469.67654924725593
385	0.0005980861244019	0.0008323716006988	0.0996436133922576	2	107	70.62111801242237	13.0455900621118	0.0105495615982488	73.15920197449609
386	0.002511961722488	0.0073125656428274	0.1259081105916456	6	327	2241.832298136646	107.15664596273292	0.5202525820779778	1685.3024265004412
387	0.0002392344497607	0	0.1069998884591148	2	104	256.74534161490686	11.366583850931676	0.0563370595053902	195.8559061615909
388	0.0008373205741626	0.0010982779803333	0.1078416707983911	3	160	311.968944099379	24.409937888198755	0.0604059727108356	234.1892394949242
389	0.0004784688995215	0.0001580344920642	0.1083467840105615	3	157	100.09937888198758	15.087329192546584	0.0155326766905041	99.69345886082728
390	0.0004784688995215	0.0001595198410761	0.1065434616345876	3	157	64.27329192546583	14.044099378881986	0.0085636667161345	62.03217273954117
391	0.0004784688995215	0.0001580344920642	0.1083467840105615	3	157	100.09937888198756	15.087329192546584	0.0155326766905041	99.69345886082728
392	0.0004784688995215	0.0006869637901703	0.1212977820277935	3	157	373.34161490683226	17.536273291925465	0.1265615788699595	288.8570180823997
393	0.0005980861244019	0.0001089077327453	0.0880020482022536	3	158	94.63975155279502	18.070931677018635	0.01523667691508	110.22238095238095
394	0.0003588516746411	0	0.0782494139034165	3	156	67.02484472049689	12.046832298136646	0.0126866348703235	87.32
395	0.0007177033492822	0.0001681995641595	0.0881258659678094	3	159	101.01242236024844	20.07465838509317	0.0154137299042824	114.53571428571428
396	0.0004784688995215	0.0004425990161183	0.1079560552604174	3	157	157.05590062111804	15.166956521739133	0.0313124081558374	142.95228198701884
397	0.0001196172248803	0	0.0001196172248803	1	52	2.0248447204968945	2.0004968944099377	3.174401625293632e-05	1
398	0.0001196172248803	0	0.0001196172248803	1	52	2.0248447204968945	2.0004968944099377	3.174401625293632e-05	1
399	0.0010765550239234	0.0039465888085336	0.1188786975787911	4	213	392.1118012422361	33.40993788819876	0.0686289267640924	330.7236019068651
400	0.0001196172248803	0	0.1015778132729755	1	52	46.18012422360248	5.046086956521739	0.0064528997003708	41.43374625374625
401	0	0	0	0	0	0	0	0	0
402	0.0004784688995215	0.0017377090656231	0.1181096244845042	4	208	451.4658385093168	23.58745341614907	0.0840200602269193	359.67007722657286
403	0.0017942583732057	0.0068821155007327	0.1264438398652357	5	270	1008.2484472049688	67.25304347826086	0.2077330862413226	848.6761716066283
404	0.0014354066985645	0.0019965230613347	0.120822612653753	5	267	1209.5962732919256	63.6392546583851	0.2741196496818016	950.4699372898481
405	0.0002392344497607	0	0.0960832331723983	2	104	117.45341614906832	9.140496894409935	0.020410385355419	102.01271284271284
406	0.0017942583732057	0.0029194997615493	0.1114186851664165	5	270	634.422360248447	57.74099378881987	0.1237426530701474	532.7345670772297
407	0.0002392344497607	0	0.0960832331723983	2	104	117.45341614906832	9.14049689440994	0.020410385355419	102.01271284271284
408	0.0002392344497607	0	0.0004306220095693	2	104	38.55900621118012	8.035031055900621	0.0055747154008484	43.73333333333333
409	0.0002392344497607	0	0.0004306220095693	2	104	38.55900621118012	8.035031055900621	0.0055747154008484	43.73333333333333
410	0.0007177033492822	2.2895987535424385e-07	0.0007177033492822	4	210	118.85714285714285	24.11652173913044	0.0177277232629709	112.79999999999998
411	0.0003588516746411	1.897044352342508e-05	0.1151498686497585	2	105	556.4658385093168	13.78111801242236	0.1983975407100874	409.55142313687423
412	0	0	0	0	0	0	0	0	0
413	0.000956937799043	0.0031844435679641	0.1329774874569134	4	212	819.8944099378882	39.12757763975156	0.1502537572269772	540.2782254592826
414	0.0026315789473684	0.0116841234288735	0.1439872239073691	6	328	3644.229813664596	122.83490683229812	0.7913835406639735	2342.485490336539
415	0.0007177033492822	0.0002517788616814	0.0853419716168297	3	159	172.22360248447202	23.16360248447205	0.0334664703173738	181.75041781747666
416	0.0010765550239234	0.0006390059437792	0.0883515355030569	4	213	338.863354037267	34.369565217391305	0.0630029159733011	308.36251885369535
417	0.0003588516746411	0	0.0803053189731317	3	156	86.64596273291924	13.082360248447204	0.0146639885459431	87.16412411118294
418	0.0003588516746411	0	0.0803053189731317	3	156	86.64596273291924	13.082360248447204	0.0146639885459431	87.16412411118294
419	0.0026315789473684	0.0099090510141771	0.1320715874904581	5	277	1516.8012422360248	100.97080745341614	0.2887873147254576	1236.25645911276
420	0.0004784688995215	0.0005077718379994	0.1155256308271859	4	208	301.2546583850932	21.37614906832298	0.0693467305832417	260.05283535178273
421	0.0003588516746411	0	0.0881468542226353	3	156	176.9565217391304	15.19639751552795	0.0327868188769574	175.2108202908203
422	0.0003588516746411	0	0.0881468542226353	3	156	176.9565217391304	15.19639751552795	0.0327868188769574	175.2108202908203
423	0.0010765550239234	0.0016168963816325	0.1154895823210275	4	213	364.7391304347826	38.38260869565217	0.0560317164365497	339.263771374824
424	0.0008373205741626	0.0002904925541161	0.1062459551653451	4	211	215.111801242236	29.2255900621118	0.0340262486995786	197.95606504606502
425	0.0007177033492822	7.994550834845436e-05	0.1015651429707087	4	210	202.6583850931677	25.21664596273292	0.0325014944293255	191.53325452325453
426	0.000956937799043	0.000513501231148	0.1046779306296984	4	212	267.944099378882	31.29863354037267	0.0452044048228567	245.16162393162395
427	0	0	0	0	0	0	0	0	0
428	0.0002392344497607	0	0.1079789612768104	2	104	284.77018633540376	10.414037267080746	0.084845428919229	226.71288736923776
429	0.0004784688995215	0.0004230610673869	0.1087577805198712	2	106	306.0869565217392	14.4272049689441	0.0882217709693484	249.58682676317716
430	0.0029904306220095	0.0052986935357592	0.1273695018139426	6	331	2933.9192546583854	135.15093167701863	0.6883460446801339	2232.267901644304
431	0	0	0	0	0	0	0	0	0
432	0.0029904306220095	0.0060214409218598	0.1202019118978701	5	280	1099.0496894409937	89.28968944099378	0.1970910931734125	922.0992318252934
433	0.0002392344497607	0	0.1025449286177235	2	104	200.03726708074527	9.263726708074534	0.0482679773343657	184.57428047769224
434	0.0003588516746411	6.543184145662291e-06	0.1050669373656316	2	105	226.72049689441	12.281614906832298	0.0526031425019566	220.58939381533497
435	0.0001196172248803	0	0.0902373552315282	1	52	24.36024844720497	4.015900621118012	0.0026258760800314	25.9
436	0.0008373205741626	0.0008198436220266	0.1036360542709719	3	160	108.32298136645964	19.079627329192544	0.0125848672423784	94.11120193531957
437	0.0008373205741626	0.0003529504490294	0.0836412687412606	3	160	189.055900621118	25.18062111801242	0.0285566365448672	179.09906629318394
438	0.0002392344497607	0	0.0002691387559808	2	104	14.782608695652174	6.007826086956522	0.001029641951609	14.666666666666668
439	0.0002392344497607	0	0.0002691387559808	2	104	14.782608695652174	6.007826086956522	0.001029641951609	14.666666666666668
440	0.0003588516746411	5.723996883856096e-08	0.0003588516746411	2	105	15.79503105590062	7.008074534161491	0.0009976431132796	13.2
441	0.0010765550239234	0.0013181115612258	0.0972630979975359	2	111	87.75776397515529	21.062236024844715	0.0080910220836082	75.66095238095237
442	0.0004784688995215	2.7152946004169413e-06	0.099531555739802	3	157	109.583850931677	16.09527950310559	0.0184336042048555	103.77875673346263
443	0.0003588516746411	1.7075579385013594e-05	0.1034228059438806	3	156	120.13043478260867	13.1255900621118	0.0230157331972742	116.3949472096531
444	0.0010765550239234	0.0002871103883009	0.1316019768548248	6	315	2224.310559006211	63.17006211180124	0.705431543199802	1473.9414887499638
445	0.0020334928229665	0.0013748151240072	0.1322947538825262	6	323	2170.577639751553	90.9951552795031	0.48183240184887	1382.6000754676206
446	0.0014354066985645	0.0012560889502589	0.1315466979863924	6	318	1879.577639751552	68.59378881987577	0.4960875684094917	1217.0303155483257
447	0.002511961722488	0.0032616055766289	0.1370279948834055	6	327	3369.006211180125	127.72236024844716	0.8856585063225931	2184.3463467164124
448	0.0028708133971291	0.0076679136959395	0.1386283967577248	7	381	4006.049689440993	150.5455900621118	0.8301113163111258	2403.353068874593
449	0.0008373205741626	0.0006674609666342	0.1134713552769269	3	160	215	22.227453416149068	0.0374397334008041	177.2117075976775
450	0.0023923444976076	0.0096625998536218	0.1354460960802735	5	275	1209.6645962732914	76.57291925465837	0.2259109204377115	900.838899109894
451	0.0005980861244019	0.0001668115791877	0.1134618682342361	3	158	204.44099378881987	18.221863354037268	0.0373487982576006	172.50599331196318
452	0.0003588516746411	0	0.1134555444203784	3	156	195.99378881987576	14.217391304347828	0.0372233511250474	174.5088504548203
453	0.0013157894736842	0.0002813346216151	0.0986106369224643	4	215	482.3229813664597	46.604968944099376	0.1028927191977481	469.1827378469484
454	0.0005980861244019	7.15499610482012e-09	0.0936972395567619	4	209	263.9503105590062	24.31975155279504	0.0625486945165496	281.72845517056044
455	0.0013157894736842	0.0018906266854007	0.1080076074701772	4	215	642.4347826086956	48.81217391304349	0.140124730133714	629.9488437362431
456	0.0015550239234449	0.0008682533062802	0.0946095639519627	4	217	405.3043478260871	49.4623602484472	0.0809486376979721	401.16772478983
457	0.0007177033492822	0.0001408868662253	0.0936993959949565	4	210	263.888198757764	26.3127950310559	0.0622494598509198	281.4911125132178
458	0.0007177033492822	0.0005840194020598	0.1053442377411147	3	159	81.95652173913044	19.07453416149068	0.009383237551906	73.49600926205578
459	0.0002392344497607	0	0.0915317061080703	2	104	29.91304347826087	7.027577639751552	0.0038653801426419	32.86666666666667
460	0.0002392344497607	0	0.0915317061080703	2	104	29.91304347826087	7.027577639751552	0.0038653801426419	32.86666666666667
461	0	0	0	0	0	0	0	0	0
462	0	0	0	0	0	0	0	0	0
463	0.0011961722488038	0.0015194128518438	0.1306391591573887	5	265	797.1490683229812	51.092298136645965	0.1372120579041368	541.6293735335511
464	0.0013157894736842	0.0024035223211451	0.1355137221975455	5	266	1239.44099378882	63.75714285714286	0.2241654667994579	825.4666141663405
465	0.0008373205741626	0.00046790687796	0.1123410252754101	3	160	483.64596273291926	30.60993788819876	0.1044528870820908	417.9834912081383
466	0.0014354066985645	0.00076148272377	0.1184084796550871	5	267	713.2670807453417	49.90881987577639	0.1322486284290269	550.5928857609538
467	0.0003588516746411	0	0.107793130768113	3	156	314.8944099378882	16.409565217391304	0.07626088520297	279.67780697080696
468	0.0029904306220095	0.0067480887878887	0.1274133494814528	5	280	1302.298136645962	99.62012422360247	0.2244602826066372	1021.116343638588
469	0.0004784688995215	7.253401297197017e-05	0.0854082142313682	3	157	76.82608695652173	15.072173913043478	0.0098683677593634	73.9415873015873
470	0.0002392344497607	2.861998441928048e-08	0.0002392344497607	1	53	4.124223602484472	3.002484472049689	6.348803250587264e-05	2
471	0.0001196172248803	0	0.0001594896331738	1	52	3.111801242236025	2.0022360248447204	9.523204875880896e-05	2
472	0.0039473684210526	0.0051214465055211	0.1446265987915048	7	390	6668.596273291925	204.42000000000004	1.7001548966316626	4160.868009774221
473	0.0027511961722488	0.0065619947141622	0.1359435940957947	5	278	2270.7453416149074	104.02571428571429	0.5669899587801162	1516.518448823638
474	0.0004784688995215	3.429555991022435e-05	0.1259470612832439	3	157	971.7888198757764	25.310186335403728	0.2693472280054111	639.9582524732151
475	0.0003588516746411	2.2895987535424385e-07	0.0004784688995215	2	105	21.24223602484472	7.0127950310559015	0.0017111190127414	20.06666666666667
476	0.0002392344497607	0	0.0959564145371184	2	104	101.62111801242236	8.091552795031056	0.0242420345306065	112.81619342473832
477	0.0020334928229665	0.0001404858178202	0.1318961595224952	7	374	3769.875776397515	118.26770186335402	1.1592096852336131	2496.0211820192935
478	0.002511961722488	0.0006658053849953	0.1344397436178998	7	378	4357.142857142859	137.08136645962733	1.2889260223275218	2865.739239436045
479	0.0052631578947368	0.0144559128286777	0.1484390839676545	7	401	8925.260869565216	278.26385093167704	2.32132028475261	5737.964126178018
480	0.0043062200956937	0.0062450326365885	0.144135054732736	7	393	7356.0062111801235	230.2546583850932	1.9653565595796407	4746.674957717294
481	0.0007177033492822	0.0002805450200007	0.1197810690511889	4	210	569.7204968944098	28.761490683229813	0.1284505818700818	456.5686163246723
482	0.0008373205741626	0.0002819546769959	0.1206364452998951	5	262	806.6086956521739	41.12472049689441	0.1776247997711449	586.0391572280259
483	0.0008373205741626	0.0003112420746571	0.1243999986549595	4	211	740.6086956521739	34.98459627329192	0.1500772240305096	501.48432193640923
484	0.0015550239234449	0.0009341490248957	0.127301796566113	5	268	1209.7515527950309	57.60211180124224	0.2573217707616517	781.9578897142036
485	0.0005980861244019	7.973399985028791e-05	0.1096364182684564	3	158	189.65217391304344	19.19254658385093	0.0367854582526251	182.1798388866036
486	0.0014354066985645	0.0024520045785279	0.1199257321780623	4	216	430.6832298136646	40.456024844720496	0.0833619800450016	389.3291639406346
487	0.0002392344497607	0.0008341294458999	0.0766812716550366	2	104	54.40993788819876	10.053167701863355	0.0084999120538353	57.783968253968254
488	0.000956937799043	0.0001971526346001	0.1283290388016032	6	314	1660.9192546583854	56.39639751552795	0.3877061614110321	1084.7395561298456
489	0.0020334928229665	0.0013714829888087	0.131309103563324	6	323	1780.944099378882	84.49217391304346	0.3861953225978557	1157.6312694417106
490	0.0022727272727272	0.0011504533086963	0.1199469317064657	5	274	1128.1987577639748	76.52211180124225	0.2299147194705809	864.22940962733
491	0.0017942583732057	0.0051275252816178	0.1246017860066371	5	270	1289.3043478260868	70.77416149068321	0.2742067007579742	973.6679796307269
492	0.0001196172248803	0	0.1167279877281054	1	52	183.86956521739128	6.27167701863354	0.0428435171673437	131.0016620668633
493	0.0013157894736842	0.000432181072771	0.1249958170145485	5	266	1205.9627329192544	55.794534161490674	0.2656752396043343	892.9838031169594
494	0.0021531100478468	0.0019472445045175	0.1296572852223204	5	273	1750.534161490683	90.5488198757764	0.3584860303553988	1284.9996062008736
495	0.0007177033492822	0.0005988612968194	0.1141682208631761	4	210	238.24844720496893	26.27341614906832	0.0317533782096359	182.73605246294323
496	0.0003588516746411	0.0002227058110887	0.0992379952707096	2	105	62.173913043478265	11.059627329192546	0.0077487345755408	59.58936507936508
497	0.0002392344497607	0	0.1145118205490636	2	104	210.27329192546583	11.272049689440994	0.048372701864376	179.5906769243828
498	0.0010765550239234	0.0035688324916716	0.1269089387774583	4	213	558.5714285714286	34.69304347826087	0.10877332906134	457.85653765418164
499	0.002511961722488	0.0061826615028279	0.130920627584039	5	276	1722.813664596273	91.25416149068322	0.4416360211322467	1288.2602218022348
500	0.0026315789473684	0.0078335678256979	0.1192128709549021	6	328	1915.869565217391	115.57875776397512	0.3476982859762422	1351.7423585046793
501	0.0016746411483253	0.0075262514182758	0.1275810459083345	5	269	1405.3975155279502	61.9119254658385	0.4085469025167587	1025.7955651891202
502	0.0004784688995215	0.0010803140407998	0.111696857416688	4	208	424.4223602484472	23.568695652173915	0.0912094758284842	326.7795492146388
503	0.0005980861244019	0.0006619183819621	0.0996802085052729	2	107	68.52173913043478	14.052049689440992	0.0087294226868692	66.94188765721947
504	0.0008373205741626	0.001313487489397	0.1010458602660857	3	160	154.8198757763975	21.1488198757764	0.0244192080624571	138.49005517358458
505	0.0002392344497607	0	0.1111267266071858	2	104	123.25465838509317	9.173167701863354	0.0299771835999939	120.34835021370995
506	0.0007177033492822	7.458046941641423e-05	0.1131151021332757	3	159	257.7826086956522	21.30583850931677	0.0590115008118606	234.23109384091177
507	0.0002392344497607	2.861998441928048e-08	0.0002392344497607	1	53	4.124223602484472	3.002484472049689	6.348803250587264e-05	2
508	0.0001196172248803	0	0.0001594896331738	1	52	3.111801242236025	2.0022360248447204	9.523204875880896e-05	2
509	0.000956937799043	0.0003908313830673	0.1152704990509601	4	212	472.8944099378881	35.617018633540376	0.0857568373265952	384.0316591447619
510	0.0007177033492822	0.0005196022150264	0.1132031686125253	4	210	340.055900621118	26.41577639751553	0.0709297932240207	287.03007915612307
511	0.0011961722488038	0.0012638645708868	0.1200211891153227	4	214	791.590062111801	50.08732919254659	0.166683826460035	629.1413200661233
512	0.0003588516746411	0	0.1049694148763919	3	156	110.90062111801242	15.111180124223605	0.0188242138717606	110.08132083602672
513	0.0008373205741626	0.0007876683774234	0.1208369570218705	4	211	649.391304347826	38.76422360248448	0.1430546325174095	495.2862044836977
514	0.0007177033492822	0.0001957474973032	0.1100037491483615	4	210	233.832298136646	25.26695652173913	0.0407943232331332	201.79252962723552
515	0.0005980861244019	0.0004239668714156	0.0951490781523058	3	158	171.8198757763975	19.1727950310559	0.0360594770284634	185.74770784770783
516	0.0015550239234449	0.0024619217811421	0.1097221063463377	4	217	450.96273291925473	50.493913043478265	0.0792443275191606	419.5896503879262
517	0.0013157894736842	0.0004709921753308	0.0983676127375292	4	215	338.472049689441	41.35590062111802	0.0558397181099259	317.48693528693536
518	0.0013157894736842	0.0003735940360783	0.1266247435923383	5	266	1407.5465838509317	54.151801242236026	0.4283250001405715	1098.84719188396
519	0.0005980861244019	9.371233112654708e-05	0.1199257321780623	5	260	654.4409937888199	31.017763975155283	0.1630734606838513	496.5841849732804
520	0.0002392344497607	0	0.0827638949397422	2	104	21.267080745341616	6.012670807453416	0.002661910567871	25.40952380952381
521	0.0004784688995215	0.0001295472987937	0.0938852217503196	2	106	51.37888198757764	12.033416149068325	0.006684493667036	53.92458866623572
522	0.0004784688995215	6.142526420834128e-05	0.0911893284052515	2	106	65.63975155279503	12.055652173913042	0.0085284401782973	65.75792199956906
523	0.0001196172248803	0	0.0947526882486759	1	52	61.53416149068323	5.062857142857143	0.0099867514268919	60.986984126984126
524	0.0014354066985645	0.0016743669187906	0.1096364182684564	4	216	338.07453416149065	36.36919254658385	0.0596119673983819	276.20679542679545
525	0	0	0	0	0	0	0	0	0
526	0.000956937799043	0.0011569165219757	0.1105864119511302	3	161	179.37888198757767	24.167577639751546	0.0249515443117768	159.15802080272667
527	0.0004784688995215	0.0009100447217083	0.1020462892515756	3	157	100.43478260869566	14.097888198757762	0.0151703645242997	94.19993294287411
528	0.0003588516746411	0	0.1020053807371432	3	156	91.93788819875776	12.092919254658383	0.0141254876197552	85.49993294287412
529	0.0039473684210526	0.0049563627042027	0.1372913858494928	9	492	5566.962732919255	205.7946583850932	1.2527044206193718	3577.329378942074
530	0.0003588516746411	0.0001519963097956	0.1218022066112449	3	156	941.3850931677018	23.124099378881983	0.2223913355243696	589.671969645972
531	0.0005980861244019	0.0022185017877657	0.1288040608700601	3	158	644.0745341614908	21.893788819875773	0.2017992168596036	465.6826059595092
532	0.0003588516746411	4.824985717620499e-05	0.1135314767423553	3	156	164.14285714285714	15.203478260869566	0.0272825211286327	124.51173984884511
533	0.0007177033492822	0.001027320493947	0.1147571315494788	3	159	198.27329192546583	21.233167701863355	0.0308152898613289	150.44507318217845
534	0.0005980861244019	0.0004951164584278	0.0996436133922576	3	158	97.6583850931677	16.093291925465838	0.0145057671257303	93.44666666666666
535	0.0002392344497607	0	0.0944537214574591	2	104	38.7888198757764	8.032670807453417	0.004826357440046	40.78393162393162
536	0.0005980861244019	0.0004645792993654	0.1069071675852334	3	158	172.7950310559006	19.199378881987577	0.0334848218566508	174.99454858866622
537	0.0004784688995215	9.539994806426826e-09	0.0757383405138382	3	157	84.22360248447205	15.061490683229811	0.0152727987238724	97.86606060606061
538	0.0004784688995215	7.417263153552004e-05	0.0757383405138382	3	157	74.95652173913044	14.053788819875775	0.0135073699403109	86.69896103896104
539	0.0008373205741626	0.0008931083092156	0.0849502087841598	3	160	177.19875776397515	25.14931677018634	0.0314310772155279	192.55095238095237
540	0.0007177033492822	0.0001011519473094	0.076380600277304	3	159	143.65217391304347	21.11975155279503	0.0248753551757555	157.74835497835497
541	0.0022727272727272	0.0083355240703946	0.1391258160810874	5	274	1971.813664596273	81.86881987577641	0.5510259489373336	1525.7689984243914
542	0.0007177033492822	0.0001857073079525	0.1230799551357658	3	159	502.61490683229823	28.62211180124224	0.1019064246847977	338.4084324075523
543	0.000956937799043	6.270998922433614e-05	0.1266759624126718	7	365	1979.2857142857144	62.70409937888199	0.4578123161754626	1161.583795983286
544	0.000956937799043	6.270998922433614e-05	0.1266759624126718	7	365	1979.2857142857144	62.70409937888199	0.4578123161754626	1161.583795983286
545	0.004066985645933	0.0031828976032154	0.1378492163601564	9	493	5736.291925465841	214.9163975155281	1.3447578608837227	3722.9964296972116
546	0.0039473684210526	0.0031124934454338	0.1378445490428597	9	492	5732.0683229813685	212.91416149068337	1.3468646623001146	3738.402585159397
547	0.0021531100478468	0.0015080490790698	0.133452609433273	7	375	4648.149068322982	128.7672049689441	1.1398200569238983	3113.985713690372
548	0.0010765550239234	0.0001910481259328	0.1199752094059309	5	264	1870.043478260869	57.21453416149068	0.4901849896604707	1397.5498217462282
549	0.0008373205741626	0.0011675236444001	0.1136995212104019	3	160	390.5279503105591	25.50037267080745	0.0935134212671597	288.3517170134958
550	0.0014354066985645	0.0007872929969362	0.1155518620605926	6	318	1323.2919254658382	61.87801242236025	0.2869299450795395	955.4056390920366
551	0.0011961722488038	0.0002654144206035	0.1136963459556764	6	316	1264.142857142857	55.80521739130435	0.2809545269642124	919.9462383989531
552	0.0003588516746411	0	0.1073865466338062	3	156	465.67080745341616	21.665590062111804	0.0927584952765664	357.36205711208964
553	0.0003588516746411	0.0005866320493586	0.1082949075911278	3	156	215.73913043478257	15.280869565217392	0.0361019435477495	170.7961495911496
554	0.0007177033492822	0.0016613909488909	0.1037681285614737	3	159	258.6832298136646	25.29142857142857	0.0434301401562433	229.09780996780998
555	0.0010765550239234	0.0012040065092466	0.1119733423906284	3	162	221.9316770186336	28.235279503105588	0.0317379389187989	178.3656863687691
556	0.0011961722488038	0.001798164628911	0.1145762743359936	6	316	813.9751552795028	53.13403726708074	0.1387189126002422	550.4873493757705
557	0.0002392344497607	0	0.1084940374678444	2	104	263.9130434782608	12.360993788819876	0.0576327086000334	233.9018019407493
558	0.0015550239234449	0.0024460377071875	0.1280867942734265	5	268	931.9316770186334	60.21850931677018	0.1727363229077416	667.3651297214735
559	0.0002392344497607	0	0.0002392344497607	2	104	12.670807453416147	6.006708074534162	0.0009500270889002	13.6
560	0.0002392344497607	0	0.0002392344497607	2	104	12.670807453416147	6.006708074534162	0.0009500270889002	13.6
561	0.000956937799043	0.0015196066955895	0.1145537072588874	3	161	325.4968944099379	30.36968944099379	0.0540454022525554	268.0024870874527
562	0.0001196172248803	0	0.104062540091017	1	52	21.13664596273292	4.014409937888199	0.0026638217334441	19.79893217893218
563	0.0014354066985645	0.0041341897800344	0.116514187968086	3	165	421.64596273291926	35.470186335403724	0.0869591839161453	370.3303407693945
564	0.0002392344497607	0	0.0998513417207676	2	104	54.16149068322981	7.056273291925466	0.0089599762236426	54.86647352647353
565	0.0003588516746411	0.0001669403691176	0.0998537907382728	2	105	55.17391304347825	8.056521739130435	0.0089279136797942	53.39980685980686
566	0.0001196172248803	0	0.1005442743253201	1	52	36.142857142857146	5.035900621118013	0.0042491113805178	30.878651734738693
567	0.0007177033492822	0.0007623541271252	0.1146020761711713	4	210	366.2795031055901	27.40807453416149	0.0726365456448743	333.74293553883336
568	0.0003588516746411	0	0.1077874230489227	3	156	185.23602484472048	15.202857142857145	0.0372089266505539	176.356273824215
569	0.0013157894736842	0.0011050754560279	0.1121924260356277	4	215	317.5093167701863	39.3151552795031	0.0512055985814169	272.446812403283
570	0.0020334928229665	0.0047131531840289	0.1241193486778104	4	221	732.7639751552794	61.85838509316771	0.1459433934910663	610.4564183944085
571	0.0003588516746411	0.0001668831291488	0.070015112402505	2	105	25.45341614906832	8.014534161490683	0.0020752833223827	25
572	0.0003588516746411	0.0001668831291488	0.070015112402505	2	105	25.45341614906832	8.014534161490683	0.0020752833223827	25
573	0.0010765550239234	0.0029149004906781	0.1155584217303187	3	162	452.7515527950311	34.52198757763975	0.1084493326597177	447.3705169546655
574	0.0007177033492822	0.0003485184280578	0.1115316208525562	3	159	217.56521739130432	22.238385093167704	0.0442374253145936	212.39900852845125
575	0.0015550239234449	0.0045024749917297	0.1291145108455176	4	217	1050.055900621118	55.37279503105589	0.2372489052632408	805.4398062505425
576	0.0003588516746411	0	0.110496370090402	3	156	135.20496894409936	13.16186335403727	0.0292693431843012	131.6916275760703
577	0.0003588516746411	1.717199065156829e-07	0.0004272043745727	2	105	21.490683229813666	8.014906832298136	0.0015838881256533	21
578	0.0002392344497607	0	0.0002990430622009	2	104	14.96894409937888	6.009689440993789	0.0011088745812031	15.133333333333333
579	0.0002392344497607	0	0.0002990430622009	2	104	14.96894409937888	6.009689440993789	0.0011088745812031	15.133333333333333
580	0.0001196172248803	0	0.0001196172248803	1	52	2.0248447204968945	2.0004968944099377	3.174401625293632e-05	1
581	0.0001196172248803	0	0.0001196172248803	1	52	2.0248447204968945	2.0004968944099377	3.174401625293632e-05	1
582	0.0010765550239234	0.0016504202375604	0.1242291821060924	5	264	778.3478260869564	47.07055900621118	0.158143444767257	573.8531110201376
583	0.0001196172248803	0	0.1005120048384362	1	52	36.142857142857146	5.035900621118013	0.0046502020552661	33.38782935846403
584	0.0008373205741626	0.0007427183800349	0.11742151465104	4	211	543.4285714285714	26.72782608695652	0.1848116086433745	506.3014873739951
585	0.0005980861244019	0.0003378438978607	0.115120564286183	3	158	232.17391304347825	19.312049689441	0.0426684066506571	184.0982371858774
586	0.0007177033492822	0.0002597794978176	0.1176114731910348	3	159	299.2173913043478	25.368447204968945	0.0545967745432384	239.91421623096545
587	0.0004784688995215	0.0002492752783288	0.1085316367024115	3	157	105.80124223602483	15.125341614906834	0.016012550852821	94.28259570494865
588	0.0001196172248803	0	0.0001196172248803	1	52	2.0248447204968945	2.0004968944099377	3.174401625293632e-05	1
589	0.0004784688995215	2.861998441928048e-08	0.0009814049586776	3	157	108.24223602484471	15.1016149068323	0.0159097962239493	127.24606060606061
590	0.0005980861244019	1.001699454674817e-07	0.0010042283298097	3	158	112.46583850931678	17.10385093167702	0.0159898452175749	126.49030303030301
591	0.0013157894736842	3.3485381770558166e-06	0.0013929618768328	3	164	140.9937888198758	28.11925465838509	0.0160135889492454	134.80666666666667
592	0.0007177033492822	1.0303194390940971e-06	0.0010281385281385	3	159	97.8136645962733	16.09316770186335	0.0140780763650412	101.18606060606061
593	0	0	0	0	0	0	0	0	0
594	0.0002392344497607	0	0.0762418538920365	2	104	21.366459627329192	6.013664596273292	0.0023291717468871	24.453333333333333
595	0.0004784688995215	0.0006674180366576	0.0855859647245235	2	106	42.267080745341616	11.027080745341614	0.004015124886495	40.676757044125466
596	0.0004784688995215	0.0003040007377542	0.1191919300869766	3	157	357.96894409937886	21.467204968944102	0.0755054308318307	267.99191970000356
597	0.0001196172248803	0	0.0001196172248803	1	52	2.0248447204968945	2.0004968944099377	3.174401625293632e-05	1
598	0.0001196172248803	0	0.0001196172248803	1	52	2.0248447204968945	2.0004968944099377	3.174401625293632e-05	1
599	0.0007177033492822	1.7080210448565076e-07	0.1151791879362	5	261	566.7391304347826	35.76695652173913	0.1358482835563409	459.21722780731363
600	0.0007177033492822	0.0001607036468357	0.1232625497587229	5	261	1148.4720496894408	40.43689440993789	0.2432114379210363	756.9095087483821
601	0.0022727272727272	0.0023337080620259	0.1326914398012144	6	325	2724.8571428571418	104.7672049689441	0.6208529648521817	1747.564864450596
602	0.0001196172248803	0	0.0001196172248803	1	52	2.0248447204968945	2.0004968944099377	3.174401625293632e-05	1
603	0.0001196172248803	0	0.0002718573292735	1	52	7.3478260869565215	3.00360248447205	0.0005546284071589	7.866666666666666
604	0.0017942583732057	0.00299079372832	0.1325186757366337	6	321	2101.7018633540374	88.9263354037267	0.4642053736932457	1444.7986627106807
605	0.0011961722488038	0.0006550582172638	0.1196789569046052	5	265	908.9254658385092	56.19217391304348	0.2060881539352685	777.9915139110403
606	0.0014354066985645	0.0029552924645789	0.1302671345464711	5	267	1580.149068322981	68.08310559006212	0.3597256542612961	1138.1684019098325
607	0.0026315789473684	0.0018893609573992	0.1224616861477173	5	277	1355.8260869565213	101.75055900621116	0.2912971615856084	1109.8094581654218
608	0.0004784688995215	1.773537765706974e-05	0.116811716523136	3	157	329.06832298136646	20.4255900621118	0.0706660108645619	281.52321392629744
609	0	0	0	0	0	0	0	0	0
610	0.0001196172248803	0	0.1102420459242042	1	52	161.4472049689441	6.221987577639752	0.0417242597488424	136.551386541563
611	0.0015550239234449	0.0035412412383077	0.1203974199609895	3	166	495.1863354037266	36.60260869565217	0.1519044167332052	447.8853643432591
612	0.0001196172248803	0	0.102684593320744	1	52	48.49068322981367	4.056770186335403	0.009266726998751	50.8656818327871
613	0.000956937799043	0.0010002245962687	0.0838687093088779	3	161	187.21739130434776	28.210807453416145	0.0258446993013758	154.28258852258853
614	0.0008373205741626	0.0009418499981534	0.1238663367403207	4	211	712.6583850931677	35.90062111801242	0.1503137144701107	516.0870814825371
615	0.0027511961722488	0.0017212196417236	0.1316360177179533	5	278	1876.285714285714	105.6525465838509	0.4411264687954488	1428.5240753020028
616	0.0002392344497607	0	0.1135694810304859	2	104	228.21739130434784	11.335776397515527	0.0611274649859595	204.87130181768896
617	0.0008373205741626	0.0001705491351517	0.1001830492637644	3	160	195.9937888198758	24.17403726708074	0.0357112346978042	192.44641320032625
618	0.0013157894736842	0.000896394816279	0.1055983492239679	4	215	693.2111801242235	42.89291925465838	0.151294899890263	526.2325862543254
619	0.0002392344497607	0	0.0937295965554116	2	104	82.90683229813664	9.074782608695651	0.0159342535842674	89.25578160969465
620	0.0015550239234449	0.0063297493571936	0.1379473030861268	5	268	1844.447204968944	67.53987577639752	0.3496297306180048	1162.5345115135824
621	0.0011961722488038	0.0006941911976689	0.1202303099634062	6	316	1236.3478260869565	61.68894409937888	0.2747466589959316	869.2192534801103
622	0.0015550239234449	0.0013478646683199	0.120258721450371	6	319	1378.7950310559006	73.84596273291925	0.2984020882659162	989.7947056153577
623	0.0005980861244019	6.7428432924313625e-06	0.1085866363316048	4	209	432.27329192546586	28.578136645962736	0.0912603476393034	329.1915329597938
624	0.000956937799043	0.0008686811232006	0.1086706906892179	4	212	538.6335403726708	42.6888198757764	0.1073316564079981	431.13375407201494
625	0.0003588516746411	0	0.0003588516746411	3	156	40.024844720496894	12.026832298136648	0.0051287702408487	45
626	0.0001196172248803	0	0.0001196172248803	1	52	2.0248447204968945	2.0004968944099377	3.174401625293632e-05	1
627	0.0007177033492822	0.0001606652974165	0.0968166929676074	3	159	119.90683229813664	20.11614906832298	0.0177550686985051	110.51646353646353
628	0.0004784688995215	0.0003590500813435	0.1157720171751368	3	157	219.80745341614903	18.28111801242236	0.0257694717617685	152.9403674461074
629	0.0005980861244019	0.0003386169420343	0.1042277144973467	2	107	69.17391304347827	13.0455900621118	0.0090202789801932	65.57958577370341
630	0.0020334928229665	0.0061843796065544	0.1333870243097065	5	272	1052.136645962733	66.33701863354035	0.192037399123046	770.1895689694568
631	0.0007177033492822	0.0011772866024875	0.1256283752269837	5	261	792.2049689440993	36.11900621118012	0.1674426025563883	572.5403594230451
632	0.000956937799043	0.0010626436371693	0.1218751311474588	5	263	705.5962732919255	40.91155279503106	0.1386219879778874	576.4945493179739
633	0.0001196172248803	0	0.1037575502314302	1	52	59.14906832298137	6.072795031055901	0.0079245370697949	46.393253506936375
634	0	0	0	0	0	0	0	0	0
635	0.0008373205741626	0.0004283032569826	0.103257551891571	3	160	93.47826086956525	20.07018633540373	0.0096935616447948	78.82971861471862
636	0.0005980861244019	0.0002416211883013	0.1081424484283173	3	158	111.25465838509317	19.09478260869565	0.0158382594027466	99.44742042271454
637	0.0003588516746411	1.1152014817221515e-05	0.096349278333472	3	156	61.099378881987576	12.047329192546584	0.0069354290824481	56.37761904761905
638	0.0001196172248803	0	0.0001196172248803	1	52	2.0248447204968945	2.0004968944099377	3.174401625293632e-05	1
639	0.0001196172248803	0	0.0001196172248803	1	52	2.0248447204968945	2.0004968944099377	3.174401625293632e-05	1
640	0.0001196172248803	0	0.0886825554583266	1	52	4.068322981366459	2.001366459627329	0.0002856961462764	3.2266666666666666
641	0.0003588516746411	0.0003338521182509	0.1015904867368898	1	54	26.211180124223603	6.0224844720496895	0.0028541584199236	21.812142857142856
642	0.0002392344497607	0.0001669403691176	0.1037231855489251	1	53	33.161490683229815	6.031552795031056	0.0035981679307753	28.909389547650417
643	0.0007177033492822	0.0004858797503519	0.1218204295625631	4	210	347.22981366459624	25.45229813664596	0.0632642557661608	250.78572418323665
644	0.0001196172248803	0	0.1012343036597588	1	52	91.944099378882	6.123975155279504	0.0159168988143296	77.55861904761905
645	0.0011961722488038	0.0008175509142175	0.1121584273941668	4	214	535.9378881987577	43.660372670807455	0.1098830557335208	460.11449534435144
646	0.0005980861244019	3.6397715032490266e-05	0.1031476756012379	3	158	222.38509316770188	21.226583850931675	0.0476475996986916	225.46620392139187
647	0.0004784688995215	9.539994806426826e-09	0.0971076626352024	3	157	121.24223602484471	16.10422360248447	0.0267245745429298	133.7377518972256
648	0.0010765550239234	0.0005903367771378	0.1032339872703517	3	162	282.7142857142857	32.27913043478261	0.0575909079668308	280.1797630606653
649	0.0014354066985645	0.0022587547486881	0.1124527332886106	4	216	427.4161490683231	48.49093167701864	0.0697931672999097	362.3963419586949
650	0.0002392344497607	0	0.0974913495206145	2	104	132.67080745341616	10.14447204968944	0.029170526771229	163.4652947052947
651	0.0003588516746411	0	0.111400392819484	3	156	231.99378881987576	18.294658385093168	0.0376401542270404	185.67676462718566
652	0.000956937799043	0.0033657487728061	0.1292949300044735	5	263	1044.571428571429	43.49006211180125	0.2692878488331665	795.8109178813922
653	0.0011961722488038	0.0010106141088006	0.1207366179116506	5	265	672.8322981366457	45.86161490683229	0.1375452730665638	529.4620028726004
654	0.0003588516746411	0.0006145397134532	0.1214751232576715	2	105	484.18012422360255	13.644844720496891	0.1428679416305155	289.3794227911238
655	0.0041866028708133	0.0145970097960515	0.1464000415685879	7	392	6536.689440993788	212.90559006211183	1.4412504892070388	3885.534455633581
656	0.0002392344497607	0	0.1211461868708225	2	104	477.77018633540376	11.640745341614906	0.1425509474066199	284.38608945779043
657	0.0003588516746411	0.0005006493874464	0.0965847114248638	2	105	62.47204968944099	10.05776397515528	0.0093490680589925	58.94856459330144
658	0.0003588516746411	0.0001669403691176	0.0848492925676474	2	105	18.093167701863354	7.011055900621118	0.0013149558647708	15.15
659	0.0002392344497607	0	0.0848475242477723	2	104	17.080745341614907	6.010807453416149	0.0013469547031001	16.616666666666667
660	0	0	0	0	0	0	0	0	0
661	0.0020334928229665	0.0062711443738827	0.1420282140582892	7	374	3964.807453416149	114.4424844720497	0.9402484697933328	2391.4799216880238
662	0.0013157894736842	0.0045564077049122	0.1230613534437887	5	266	777.3229813664595	49.97714285714285	0.1295515284151862	556.4909003548721
663	0.0003588516746411	0.0003479519896369	0.1072422821162938	2	105	120.2360248447205	12.13416149068323	0.0238198894178631	111.99818220994692
664	0.0007177033492822	4.579197507084877e-07	0.0007326555023923	2	108	40.422360248447205	14.02422360248447	0.0029296961294095	35.14666666666666
665	0.0003588516746411	1.717199065156829e-07	0.0005328403653762	2	105	24.540372670807454	7.01552795031056	0.002519826960962	25.68
666	0.0002392344497607	0	0.0004884370015948	2	104	23.527950310559007	6.01527950310559	0.0025518257992914	27.14666666666667
667	0.0001196172248803	0	0.0001196172248803	1	52	2.0248447204968945	2.0004968944099377	3.174401625293632e-05	1
668	0.0001196172248803	0	0.0001196172248803	1	52	2.0248447204968945	2.0004968944099377	3.174401625293632e-05	1
669	0.0001196172248803	0	0.0001196172248803	1	52	2.0248447204968945	2.0004968944099377	3.174401625293632e-05	1
670	0.0003588516746411	0.0001669403691176	0.1009356329733695	2	105	216.7888198757764	10.26670807453416	0.0567192367091007	193.92036201271497
671	0.0008373205741626	4.138124450462018e-06	0.1123937486122314	4	211	969.7142857142856	38.31453416149069	0.2878487172583356	756.1755922356674
672	0.0005980861244019	0.0006675611365797	0.1220541658466501	2	107	411.0186335403726	16.533167701863352	0.0801134335948849	251.59325795536395
673	0.0005980861244019	0.000478801593921	0.1243619988386492	4	209	515.2546583850932	26.66211180124224	0.098035756793774	335.0030996199587
674	0.0033492822966507	0.009534680736646	0.1464685118715233	7	385	4328.316770186337	144.9447204968945	0.9577876553833148	2566.304639492905
675	0.0001196172248803	0	0.1000156919368363	1	52	40.98136645962733	4.046708074534162	0.0056796587970319	39.068744588744586
676	0.0013157894736842	0.0023673737921704	0.1167447238832581	3	164	246.90062111801245	31.27416149068322	0.0310197821250556	182.79448141889048
677	0.0002392344497607	0.0008341294458999	0.0985366497078892	1	53	39.465838509316775	6.039751552795031	0.0066857559697012	36.9695609152752
678	0.0008373205741626	0.0025079905466884	0.114702168140555	4	211	793.3913043478261	33.069068322981366	0.2381113427099043	613.6505707533903
679	0.0007177033492822	0.0004308279159354	0.1044684189777234	3	159	122.8385093167702	19.09925465838509	0.0195139286953947	115.65940170940172
680	0.0014354066985645	0.0011439200074383	0.1259275829254828	4	216	702.7391304347826	53.94173913043479	0.1366159774015907	554.3316837819903
681	0	0	0	0	0	0	0	0	0
682	0.0003588516746411	8.585995325784145e-08	0.0004784688995215	2	105	27.577639751552795	8.015776397515527	0.0025505516889093	29.7
683	0.0005980861244019	0.0003840227969518	0.1295500145096691	4	209	742.8757763975156	26.1127950310559	0.2124161753120437	539.3351483054454
684	0.0001196172248803	0	0.10926859969352	1	52	26.1055900621118	5.025714285714286	0.0038809973286919	22.487245083927007
685	0.0002392344497607	1.0528503028406648e-05	0.1118072873968324	2	104	101.3167701863354	10.107701863354038	0.0181715474731019	92.01544052438788
686	0.0005980861244019	0.0001680145909743	0.1242481385534489	4	209	601.5217391304348	25.84173913043478	0.1837318873026367	476.49929698144547
687	0.0007177033492822	1.6485182204265407e-05	0.1170266105947529	5	261	504.8881987577639	34.63962732919255	0.1065558773259489	414.8712075727113
688	0.0004784688995215	0	0.1113729655582235	4	208	277.65217391304344	24.350683229813665	0.05249586190552	226.6667604325499
689	0.0011961722488038	0.0008309568186551	0.1235543308543249	5	265	670.1366459627329	50.81689440993789	0.1281169857807076	542.2797918822562
690	0.0007177033492822	1.6485182204265407e-05	0.1170266105947529	5	261	504.8881987577639	34.63962732919255	0.1065558773259489	414.8712075727113
691	0.0015550239234449	0.0025767979262322	0.1269999923879608	5	268	913.527950310559	62.15242236024845	0.1834641902360748	715.8350957326812
692	0.0003588516746411	0	0.1137344607213337	3	156	280.2857142857143	15.37142857142857	0.0646257778503203	210.67621876553892
693	0.0003588516746411	0	0.1137344607213337	3	156	280.2857142857143	15.37142857142857	0.0646257778503203	210.67621876553892
694	0.0007177033492822	0.0004050308261044	0.114011558878178	3	159	308.8571428571429	22.39006211180124	0.0676809211122831	232.17217836149848
695	0.0011961722488038	0.0001723011434769	0.116484185172981	5	265	678.0310559006209	47.87975155279503	0.1356113543026078	539.7154014355099
696	0.0002392344497607	0	0.0002392344497607	2	104	12.670807453416147	6.006708074534162	0.0009500270889002	13.6
697	0.0002392344497607	0	0.0002392344497607	2	104	12.670807453416147	6.006708074534162	0.0009500270889002	13.6
698	0.0002392344497607	0	0.1047021591395139	2	104	63.21739130434783	8.055527950310559	0.0095417160324385	64.55009509009508
699	0.0011961722488038	0.0032704025768883	0.1227422821303283	3	163	502.8509316770186	29.6335403726708	0.1008700441589603	320.5283911461148
700	0.0008373205741626	0.0010361501199304	0.1055518072121765	3	160	126.59006211180125	23.09801242236025	0.0148199182166999	117.77080937580938
701	0.0002392344497607	0	0.0981754745950194	2	104	69.46583850931677	10.068447204968944	0.0112495617414581	79.8272268907563
702	0.0010765550239234	0.0010413259487893	0.1196754389012275	4	213	503.7204968944099	35.59503105590062	0.0873251907054103	400.905054101251
703	0.0004784688995215	0.0002356247729052	0.1057409681570012	2	106	82.24844720496895	12.06894409937888	0.0135159421386264	81.68431130960542
704	0.000956937799043	0.0009774114489964	0.1221713706632115	4	212	425.5652173913044	34.52919254658385	0.0716757209008474	328.57413009023253
705	0.0007177033492822	0.0002762709600443	0.1123937486122314	3	159	200.57142857142853	24.195155279503105	0.0300709838565517	183.2368464868465
706	0.0003588516746411	1.430999220964024e-08	0.0902613625092752	2	105	70.17391304347827	10.065714285714284	0.0128161471745348	75.24874458874459
707	0.0013157894736842	0.000737337834653	0.103662442225922	4	215	299.65838509316774	38.299254658385095	0.0526503314965428	276.03968253968253
708	0.0005980861244019	0.0003989912494498	0.0832751489288155	2	107	37.27329192546584	11.02285714285714	0.0030024898346394	31.473333333333333
709	0.0002392344497607	0	0.0762247244197049	2	104	23.490683229813666	6.014906832298136	0.0020751040135423	23.28
710	0.0004784688995215	0.0002890442762371	0.0806569212295122	2	106	28.72670807453416	9.017391304347823	0.0020033933021372	23.580000000000002
711	0	0	0	0	0	0	0	0	0
712	0.0015550239234449	0.0064840754827177	0.1122326328320017	3	166	325.7701863354037	40.33242236024845	0.0484207862648002	297.3313657453657
713	0.0004784688995215	0.0003588857143388	0.1068734907329464	3	157	163.8385093167702	15.179378881987578	0.0300092207170424	153.21711333111332
714	0.0021531100478468	0.0023163319824086	0.1101466034300325	4	222	494.1739130434783	60.49937888198758	0.0867660892826309	467.6332960520732
715	0.0002392344497607	0	0.0997070620097193	2	104	124.07453416149067	9.143229813664597	0.0283203538700585	131.22414098972922
716	0.0008373205741626	0.0006517335676554	0.1102928170558031	3	160	231.1304347826087	25.23329192546584	0.0419754138563666	221.52313135780628
717	0.0003588516746411	0	0.0975801437126902	3	156	108.73291925465838	13.096149068322982	0.0211642385742565	113.38257964257963
718	0.0003588516746411	0	0.0975801437126902	3	156	108.73291925465838	13.096149068322982	0.0211642385742565	113.38257964257963
719	0.0015550239234449	0.0024918745751899	0.1133165986411952	4	217	504.2608695652173	50.566335403726704	0.0810870214137762	396.9825687246053
720	0.0001196172248803	0	0.0763691381725916	1	52	9.459627329192546	3.00472049689441	0.0007848043777522	9.75
721	0.0004784688995215	0.0003338521182509	0.0857518115293902	2	106	41.82608695652175	9.02807453416149	0.0048350378652959	37.30362637362638
722	0.0011961722488038	0.0010714144328611	0.1141362140729145	5	265	1298.1490683229815	56.77801242236025	0.3481891731425539	1003.7642809070628
723	0.0011961722488038	0.0006888767936997	0.128702265228744	4	214	812.4161490683229	46.027950310559	0.1411256763460862	542.9561412732762
724	0.0001196172248803	0	0.0899502608422452	1	52	24.490683229813666	4.016770186335403	0.0030350795575127	24.64666666666667
725	0.0003588516746411	1.9549641919777184e-06	0.0970613602570237	2	105	121.80124223602483	12.12198757763975	0.0293275446102012	130.64644822841416
726	0.0007177033492822	0.0004365539317399	0.106557404558873	4	210	607.6894409937888	29.7711801242236	0.1521275217494954	544.3345930741757
727	0.0020334928229665	0.0045379415508088	0.1186950074629988	5	272	722.1242236024843	64.89465838509317	0.1049700075237043	521.1519928490767
728	0.0005980861244019	0.0001483204289082	0.1035912255662925	3	158	340.90062111801245	22.437142857142856	0.0572663220227279	279.2385024779142
729	0.0016746411483253	0.001630901882716	0.1198374814111459	4	218	600.577639751553	49.7135403726708	0.0980790523698099	440.76343096150936
730	0.0021531100478468	0.0023350808052577	0.132290455109045	6	324	2096.4472049689443	92.93999999999998	0.4587463619432832	1416.529595817259
731	0	0	0	0	0	0	0	0	0
732	0.0014354066985645	0.0013139553768021	0.1345463748299964	6	318	1624.565217391304	66.20931677018633	0.312051197796016	960.4431291352953
733	0.0003588516746411	0	0.1249152784726577	3	156	745.0683229813665	24.00608695652173	0.1514703615075326	460.2125284043409
734	0.0003588516746411	1.430999220964024e-08	0.0998513417207676	2	105	58.57142857142857	9.060372670807451	0.0094344801239399	57.88768564768565
735	0.0008373205741626	0.0003461305279971	0.1293401136061524	5	262	1331.3229813664598	49.78844720496894	0.291329775963689	810.2581029016455
736	0.0008373205741626	0.0007593446393966	0.1210453337688309	4	211	360.60869565217394	30.422484472049685	0.0691245119444815	291.5491858250647
737	0.0015550239234449	0.0065624425061699	0.1391781333235628	5	268	2382.726708074534	78.25055900621118	0.5878859308220089	1493.6049354604895
738	0.0007177033492822	0.0003446071918216	0.117489286505277	4	210	254.055900621118	26.31341614906832	0.0417098967188249	189.41745410649082
739	0.0015550239234449	0.0027564695550228	0.1241837102239159	5	268	775.27950310559	54.97714285714285	0.1411647601907313	608.2938206702948
740	0.0013157894736842	0.001160486435175	0.1158906563046075	5	266	816.0062111801242	55.06422360248446	0.1550244710943064	642.5670562533294
741	0.0003588516746411	0	0.107790276832959	3	156	218.36024844720487	16.260621118012423	0.0435272380344434	191.37146200205024
742	0.0010765550239234	0.0010128201913496	0.1009431408306273	3	162	165.3913043478261	29.13875776397516	0.0229504271313714	154.45478317004628
743	0.0007177033492822	0.0002320742929275	0.0929549010452728	3	159	128.11801242236024	20.123975155279503	0.0198839900201798	120.0564502164502
744	0.0019138755980861	0.001494930210081	0.1396938908859752	7	373	3807.7204968944097	111.11378881987577	0.9116424507679708	2323.707258278552
745	0.0011961722488038	0.0013961077947726	0.1317211969710386	5	265	1358.447204968944	57.92434782608696	0.3315241014124789	948.5962775131529
746	0.0001196172248803	0	0.0955263792200863	1	52	18.00621118012422	3.010186335403727	0.0025617048216874	19.474117647058822
747	0.000956937799043	0.0011679243241819	0.1106735920181825	2	110	165.26708074534162	17.17900621118012	0.0299114421959418	127.20032810326927
748	0.0002392344497607	0	0.0002392344497607	2	104	12.670807453416147	6.006708074534162	0.0009500270889002	13.6
749	0.0002392344497607	0	0.0904780042220784	2	104	52.8695652173913	8.047950310559006	0.007420075241247	54.62458866623573
750	0.000956937799043	0.0007052376693975	0.1037866458301899	4	212	487.7018633540373	29.61975155279503	0.1094238500805084	441.0175703642763
751	0.0019138755980861	0.0031169546724501	0.137709334189584	6	322	2465.142857142857	91.456149068323	0.5041939265022503	1507.4585486150968
752	0.0014354066985645	0.0045020808894412	0.1213954365620318	4	216	628.7391304347825	48.81391304347826	0.1181921277044326	519.3194976256101
753	0.0011961722488038	0.0014753747701423	0.1100483512901976	3	163	366.2795031055901	36.4511801242236	0.0700288367564783	342.38612521293635
754	0.0013157894736842	0.002665762819013	0.1134650304055311	4	215	654.9689440993787	47.856024844720494	0.1404774975761543	612.3072431146425
755	0.0011961722488038	0.00082042500983	0.1076306972976487	4	214	481.2173913043479	41.639130434782615	0.102782984838308	447.18692699113745
756	0.0019138755980861	0.0029856271074625	0.1341031903547831	6	322	2375.7639751552792	93.24956521739132	0.5250961735096448	1542.6195800305852
757	0.0008373205741626	0.0005126188834378	0.097842796346572	4	211	238.45962732919253	26.257142857142856	0.0454690038908199	238.27483849483852
758	0.0002392344497607	0	0.0948255172120198	2	104	104.91925465838509	10.105714285714283	0.0233325526161532	118.31874569874569
759	0.0001196172248803	0	0.0001196172248803	1	52	2.0248447204968945	2.0004968944099377	3.174401625293632e-05	1
760	0.0014354066985645	0.0036105746211027	0.1296696740446813	4	216	1206.7826086956518	56.5839751552795	0.2654567547263781	841.0236284881603
761	0.0007177033492822	4.111525123804428e-06	0.1205293017935005	5	261	954.6894409937888	36.45875776397516	0.291904007538252	786.9423990788629
762	0.0032296650717703	0.0055945809365529	0.1344619445135366	5	282	2366.6024844720496	126.37006211180125	0.5677385123270673	1813.907397640701
763	0.0016746411483253	0.0011325070404181	0.1270554803227182	6	320	1700.2857142857142	69.38260869565218	0.3792420715194245	1023.6562387322429
764	0.0011961722488038	0.0007547804326386	0.1236181076085765	5	265	1284.0745341614906	55.84596273291925	0.2776020410231701	970.4060415291941
765	0.0023923444976076	0.0036149373769132	0.1361527240980824	5	275	1772.7204968944095	98.43726708074531	0.3122673501256148	1178.4206859988265
766	0.0010765550239234	0.0013421658284163	0.0894718756121763	4	213	210.45341614906832	31.22248447204969	0.0328886518370752	196.30659147869676
767	0.0007177033492822	0.000124955777954	0.1277171238190815	5	261	1208.6708074534165	41.69341614906832	0.2987125555890826	773.715335119229
768	0.0016746411483253	0.0012470051174166	0.1311652680814737	6	320	2182.5900621118008	83.9751552795031	0.4870062998549365	1394.1730878992198
769	0.0001196172248803	0	0.0001196172248803	1	52	2.0248447204968945	2.0004968944099377	3.174401625293632e-05	1
770	0.0001196172248803	0	0.0001196172248803	1	52	2.0248447204968945	2.0004968944099377	3.174401625293632e-05	1
771	0.0007177033492822	0.0009868907036536	0.1305553731394581	4	210	790.751552795031	33.12422360248447	0.169070306925177	524.6103076442154
772	0.0002392344497607	0.0004944933224916	0.111877954272626	2	104	67.83850931677019	9.055900621118012	0.0095656371377788	66.11920079008651
773	0.0003588516746411	0	0.0949117322760429	3	156	150.82608695652175	14.158757763975157	0.0337420836618285	167.6143745143745
774	0.0005980861244019	0.0005120571346583	0.1129205845670622	4	209	266.32919254658384	23.34496894409937	0.0455827602226755	218.50741958524566
775	0.0011961722488038	0.000788156185243	0.1200849115411869	4	214	548.2608695652173	42.75043478260869	0.0938587448372051	416.6231222769244
776	0.0003588516746411	0.0001669403691176	0.0865576433715501	2	105	54.15527950310559	8.036770186335405	0.0103908187261662	62.20034443817052
777	0.0010765550239234	0.0001311000940975	0.1211786396398744	6	315	1172.0869565217392	57.62012422360248	0.2336210704380625	753.0996420583292
778	0.0005980861244019	2.4397051604808568e-05	0.0999862163166378	3	158	176.7204968944099	19.180124223602483	0.0348861342410673	177.82963118580764
779	0.0003588516746411	0	0.0997095039548593	3	156	146.6273291925466	13.159503105590062	0.0319907704387601	152.49629785247433
780	0	0	0	0	0	0	0	0	0
781	0.0003588516746411	0	0.1132693085157293	3	156	808.5652173913043	22.14857142857143	0.2470571433532913	607.0691698819141
782	0.0005980861244019	0.0004792451830537	0.1093948504938967	2	107	134.4409937888199	15.133788819875775	0.0210734493284431	117.65917678812414
783	0.0004784688995215	0.0003338234982664	0.093527194026668	2	106	41.37888198757764	11.027080745341614	0.0045000056456242	40.49079365079365
784	0.0002392344497607	0	0.0935228970867605	2	104	32.931677018633536	7.022608695652174	0.0042158384318063	36.49079365079365
785	0.0001196172248803	0	0.0001196172248803	1	52	2.0248447204968945	2.0004968944099377	3.174401625293632e-05	1
786	0.0013157894736842	0.000980901590925	0.1197176685970788	6	317	985.9006211180122	62.37031055900621	0.1589338782846021	662.1626569128448
787	0.0017942583732057	0.0022953871025403	0.1268891617884014	5	270	1136.4844720496892	64.60857142857142	0.2309169993195645	870.9998303081614
788	0.0011961722488038	0.0013699785565859	0.1324410785940423	5	265	1236.2546583850929	56.68372670807454	0.2268684363949662	831.8433106623171
789	0.000956937799043	0.0035876449483336	0.1350372734081018	4	212	837.7018633540372	39.06683229813664	0.1700169527864936	598.1927426039919
790	0.0010765550239234	0.0025069152839568	0.1079074122288123	3	162	302.8260869565217	28.385341614906828	0.0392698356470437	232.7306204906205
791	0.0010765550239234	0.0003877340446775	0.1298433664800147	5	264	1423	53.00322981366459	0.341143844185954	870.0520891631526
792	0.0008373205741626	0.0003247955001645	0.1067082210043997	4	211	251.8944099378882	29.27465838509317	0.0373101594103126	211.37857142857143
793	0.0015550239234449	0.0069281010911718	0.1102241378595641	6	319	732.726708074534	62.96571428571429	0.1127975532849296	519.6338154655801
794	0.0007177033492822	0.0005289574175321	0.111318151532028	3	159	144.62111801242233	19.113913043478263	0.0222811284878164	138.5928222953517
795	0.0002392344497607	0	0.0935615837657044	2	104	100.01242236024844	10.118757763975154	0.0185523976810533	90.90698856698857
796	0.0007177033492822	0.0005021812735564	0.0939025453450701	3	159	196.2111801242236	22.22086956521739	0.0331556194079287	164.32440004440002
797	0.0011961722488038	0.0011303353959441	0.1080334020427454	5	265	540.7950310559007	46.67142857142857	0.0851483372396539	416.75155014576063
798	0.0002392344497607	0	0.0847486158325706	2	104	27.59006211180124	6.015900621118012	0.0024925072613026	26.719047619047622
799	0.0002392344497607	5.723996883856096e-08	0.0002691387559808	1	53	5.08695652173913	3.0017391304347827	0.0001269760650117	3
800	0.0002392344497607	5.723996883856096e-08	0.0002691387559808	1	53	5.08695652173913	3.0017391304347827	0.0001269760650117	3
801	0.0002392344497607	0	0.0904137057447614	2	104	19.29192546583851	6.012919254658385	0.0017429904400326	19.726666666666667
802	0.0008373205741626	0.0015242942811729	0.1100900126005478	3	160	242.12422360248445	24.261739130434783	0.0499187671165782	229.29483744569728
803	0.0002392344497607	0	0.0950935172957013	2	104	31.925465838509314	7.020993788819876	0.0041962779375404	34.779474326842745
804	0.0002392344497607	0	0.0950935172957013	2	104	31.925465838509314	7.020993788819876	0.0041962779375404	34.779474326842745
805	0	0	0	0	0	0	0	0	0
806	0.0013157894736842	0.0019569260103714	0.1208871891436802	4	215	526.3105590062112	42.62086956521739	0.0984138810715892	426.8132505842361
807	0	0	0	0	0	0	0	0	0
808	0	0	0	0	0	0	0	0	0
809	0.0021531100478468	0.0004615956416029	0.1312583020917839	7	375	3328.347826086956	122.58919254658385	0.7216889346741618	1977.5528995339355
810	0.0013157894736842	0.0001197742111563	0.1242633078772048	6	317	1596.7888198757762	74.20981366459625	0.3185453015102537	997.5455678649973
811	0.0010765550239234	6.307758238567782e-05	0.124662831648627	6	315	1844.8260869565213	66.60645962732919	0.4419997476681245	1108.1522066353054
812	0.0007177033492822	0.001941442530024	0.1154240971870282	3	159	219.85714285714283	20.24695652173913	0.0385051328163698	178.7674855039817
813	0.0001196172248803	0	0.0990448547860567	1	52	22.47826086956522	4.02335403726708	0.0028531391316179	23.389473684210525
814	0.0002392344497607	0.0001669403691176	0.0910262209001668	1	53	102.65217391304348	6.119006211180125	0.0188283556747805	99.00571428571428
815	0.0022727272727272	0.0041493245418066	0.1046725480391017	4	223	323.5776397515527	52.31689440993787	0.0382016127721404	247.83337916984965
816	0.0001196172248803	0	0.0001196172248803	1	52	2.0248447204968945	2.0004968944099377	3.174401625293632e-05	1
817	0.0014354066985645	0.0036228089357493	0.1200459620210196	4	216	510.0310559006211	49.55726708074535	0.078698583420811	435.7888042813001
818	0.0015550239234449	0.0009282414570505	0.1337463454658627	7	370	2895.92546583851	81.96012422360248	0.7402686743941977	1683.7363018627134
819	0.0008373205741626	0.0012047462587704	0.1022333514798197	3	160	213.5341614906832	21.229192546583853	0.0426179852499697	206.07781476521416
820	0.0001196172248803	0	0.0891720421408108	1	52	24.490683229813666	4.016770186335403	0.0031868335353883	25.80341687552214
821	0.0001196172248803	0	0.0001196172248803	1	52	2.0248447204968945	2.0004968944099377	3.174401625293632e-05	1
822	0.0001196172248803	0	0.0001196172248803	1	52	2.0248447204968945	2.0004968944099377	3.174401625293632e-05	1
823	0.0004784688995215	9.424406509755228e-06	0.1066830552901017	3	157	208.51552795031057	21.25652173913044	0.0471567810324476	190.8155411416281
824	0.0003588516746411	0.000116041125949	0.1038952369718997	3	156	78.05590062111801	12.060372670807457	0.0101817742132646	70.68047940363729
825	0.0013157894736842	0.0017411852927749	0.1120843200170928	3	164	189.9627329192547	29.15565217391304	0.022635234348419	162.3262134162134
826	0.0008373205741626	0.0013663886704531	0.117188300739209	3	160	264.6149068322981	28.29751552795031	0.0405247853743782	213.71504670767828
827	0.000956937799043	0.0002904399486073	0.1007084241819834	3	161	389.0621118012422	31.43875776397516	0.0852642919078761	381.54639624714736
828	0.0008373205741626	0.0001341690618678	0.0981045026622535	3	160	270.0745341614907	26.267329192546583	0.0613518653749627	291.0192255147673
829	0.0003588516746411	0	0.0880153657034949	3	156	70.75155279503106	12.05167701863354	0.0157329770833737	87.32574229691876
830	0.0004784688995215	0.0005755322251683	0.1006486713468692	2	106	201.66459627329192	16.25664596273292	0.0343238507775261	159.89778691896336
831	0.0007177033492822	0.0002517958663279	0.1108091438986653	5	261	578.0621118012422	32.76472049689441	0.0949728972100009	445.2449792364498
832	0.0002392344497607	0	0.0854566183745274	2	104	19.068322981366457	6.010683229813664	0.0016549735895842	19.726666666666667
833	0.0002392344497607	0	0.0854566183745274	2	104	19.068322981366457	6.010683229813664	0.0016549735895842	19.726666666666667
834	0.0005980861244019	0.0005460266455395	0.0973770900040867	2	107	46.24223602484472	12.028074534161489	0.0054271484523618	44.41238095238096
835	0.0001196172248803	0	0.0959858247313653	1	52	82.1055900621118	5.085714285714285	0.0227233783743011	91.81910413288122
836	0.0019138755980861	0.0023446222045928	0.1112907647471669	4	220	927.4099378881988	62.15329192546583	0.2041638343943686	809.5862600962995
837	0.0015550239234449	0.0033173392973416	0.1173369097034574	5	268	1185.8198757763976	61.58745341614907	0.2562569587684337	903.128264064825
838	0.0002392344497607	0	0.1004673581911719	2	104	113.24844720496895	9.149316770186337	0.0221396337809361	90.45745292083964
839	0.0004784688995215	0.0010007836151734	0.1004822359992314	2	106	130.4409937888199	13.161242236024844	0.0234074832654803	105.25745292083965
840	0.0010765550239234	0.0011490219778757	0.1203369223214962	4	213	536.1490683229814	36.728074534161486	0.1132688003375771	447.0834643640146
841	0.0011961722488038	0.002134735782904	0.1169190648166583	4	214	345.8571428571429	33.41229813664595	0.0639182967400354	297.46911433595636
842	0.000956937799043	0.0017436553628651	0.1229832876987935	4	212	657.4844720496894	35.90857142857143	0.1454814556913174	467.3497598016019
843	0.0011961722488038	0.0008002408238363	0.1197423163523782	4	214	524.9751552795032	45.62198757763975	0.088487012320898	437.4130868067785
844	0.0005980861244019	0.000180491779795	0.1127766968415751	4	209	347.31677018633536	25.403975155279504	0.0717881713280436	301.8900410872238
845	0.0001196172248803	0	0.0001196172248803	1	52	2.0248447204968945	2.0004968944099377	3.174401625293632e-05	1
846	0.0002392344497607	0	0.0969896787683643	2	104	35.27950310559006	7.02335403726708	0.0051107912836572	39.591904761904765
847	0.000956937799043	0.0007068957271445	0.1126394078126621	3	161	166.0310559006211	23.16782608695652	0.0303754675719458	146.9784753024753
848	0.0001196172248803	0	0.0001196172248803	1	52	2.0248447204968945	2.0004968944099377	3.174401625293632e-05	1
849	0.0001196172248803	0	0.0001196172248803	1	52	2.0248447204968945	2.0004968944099377	3.174401625293632e-05	1
850	0.0001196172248803	0	0.0771535543507592	1	52	36.22981366459627	4.035031055900621	0.0068033980796205	39.33047619047619
851	0.0011961722488038	0.0012830941817403	0.086742063619492	3	163	182.49689440993788	29.14534161490684	0.0241012185190964	179.23301587301586
852	0.0019138755980861	0.0037448470974692	0.1345197011723397	5	271	2008.4285714285709	77.77689440993788	0.5219844061238019	1280.882897688967
853	0.0020334928229665	0.0020676524273439	0.1117643164680281	5	272	1097.3478260869565	70.4647204968944	0.2632638460195447	888.5287211428338
854	0.0011961722488038	0.0017855840831106	0.1179317176287834	4	214	655.9130434782609	38.88534161490683	0.1460715828023688	516.0613353787446
855	0.0002392344497607	0	0.1013805158618671	2	104	187.9813664596273	11.247453416149067	0.0364117216404665	173.19699719887956
856	0.0007177033492822	0.0003338234982664	0.1093419658371612	4	210	227.8012422360248	26.27130434782609	0.0395424657576326	179.74936251346804
857	0.0008373205741626	0.0004845858227428	0.1104544007157237	4	211	269.7577639751553	31.302857142857142	0.046138762911973	225.77445408855965
858	0.0008373205741626	0.0016672858123296	0.1050533817407457	3	160	199.1490683229813	24.203105590062112	0.0343693985292984	182.68161283161282
859	0.0007177033492822	0.0014927062271378	0.1144506565832919	4	210	356.17391304347825	28.438509316770183	0.0485136340257893	269.8757377751248
860	0.0004784688995215	0.0002089525447332	0.1146375726750256	3	157	147.47204968944098	16.16422360248447	0.0256198133627161	119.6321631892447
861	0.0015550239234449	0.0030051372682752	0.1329470906175378	5	268	1866.055900621118	67.50695652173914	0.4284476732550861	1207.5222192299482
862	0.0003588516746411	0	0.0005103668261562	3	156	51.03726708074534	12.04024844720497	0.0074108993130284	56.34
863	0.0003588516746411	0	0.0005103668261562	3	156	51.03726708074534	12.04024844720497	0.0074108993130284	56.34
864	0.0003588516746411	0	0.0005103668261562	3	156	51.03726708074534	12.04024844720497	0.0074108993130284	56.34
865	0.0011961722488038	0.0028940201383682	0.1251802956670928	4	214	674.391304347826	42.83316770186335	0.1319400625740694	518.5813725177057
866	0.0005980861244019	3.438114921413382e-05	0.11295818089953	4	209	310.7453416149068	23.36223602484472	0.0668555325020651	266.79002089413854
867	0.0011961722488038	0.0005653318723865	0.1226350610271962	4	214	579.8012422360247	44.68906832298136	0.119385120680379	486.7108914052186
868	0.0010765550239234	0.0025671599560933	0.118322446988516	5	264	748.9130434782609	44.97739130434783	0.139165952584302	608.1212824234589
869	0.0016746411483253	0.0079676359162723	0.1224616861477173	4	218	839.8198757763975	55.05242236024844	0.183612172842491	741.3266326370568
870	0.0002392344497607	7.886500492464693e-06	0.100556691184352	2	104	146.99378881987576	9.191552795031056	0.0265730729584393	119.41075780428723
871	0.0016746411483253	0.0017360516376023	0.1278976739124422	5	269	1499.3788819875774	62.126956521739125	0.3492531232667781	1030.7905157120417
872	0.0013157894736842	0.0001661261387728	0.1311061332554298	7	368	2953.149068322981	85.03515527950312	0.6686758365195056	1740.054241910546
873	0.0001196172248803	0	0.1101138332291364	1	52	172.8385093167702	8.231180124223602	0.0321766693426355	110.91026317246266
874	0.0015550239234449	0.000409106607539	0.1307398444438298	7	370	2640.7080745341614	89.58881987577638	0.602781810529143	1583.5568691817457
875	0.0001196172248803	0	0.0001196172248803	1	52	2.0248447204968945	2.0004968944099377	3.174401625293632e-05	1
876	0.0010765550239234	0.0008939930069082	0.0935078609058743	3	162	177.81366459627327	24.15316770186336	0.0291271608021293	167.86811965811964
877	0.0002392344497607	0.0001669403691176	0.0824638192420672	1	53	33.2360248447205	5.02223602484472	0.004724761980159	37.5518315018315
878	0	0	0	0	0	0	0	0	0
879	0.0017942583732057	0.0007073223215126	0.1331688720391489	7	372	3722.360248447205	108.15391304347828	0.890804837965335	2200.4837986571697
880	0.0020334928229665	0.0010061660669623	0.1333826542600944	7	374	3423.776397515528	113.6424844720497	0.7890721456118824	2052.615056109596
881	0.0010765550239234	0.0012161610353319	0.1203120291965147	5	264	727.2049689440994	43.95068322981366	0.156845734996592	555.9490222071577
882	0.0026315789473684	0.0044373633368831	0.1307062654417895	5	277	2001.3291925465835	104.8750310559006	0.4286268681444191	1471.480974214926
883	0.0039473684210526	0.0052951501639294	0.1415147817435733	7	390	6586.440993788822	191.8634782608696	1.5395963434698852	3905.7184008459762
884	0.0008373205741626	0.0002176470093318	0.1101138332291364	3	160	230.54658385093168	26.24571428571429	0.0431592220411676	208.96392568783872
885	0.0008373205741626	0.0013221433498946	0.1111904617228147	4	211	361.055900621118	30.41217391304348	0.0588643276878531	306.10849543794626
886	0.0015550239234449	0.0026384121000346	0.1176352612320743	4	217	500.7950310559007	54.56012422360248	0.0745382842899664	418.08365824899136
887	0.0002392344497607	0.0001293780871746	0.1051239092124783	2	104	48.59627329192546	8.045217391304348	0.0057376400463741	39.55107383844226
888	0.0002392344497607	0	0.1144024153758637	2	104	288.4968944099379	10.40360248447205	0.1267864990899941	279.4227875409764
889	0.0010765550239234	0.0042485089281754	0.1215585440099385	4	213	616.1366459627328	41.75341614906832	0.1311151013568759	540.9650791466352
890	0	0	0	0	0	0	0	0	0
891	0.0007177033492822	0	0.1135219796442255	6	312	749.888198757764	43.07962732919255	0.1292731489147833	505.3476668360879
892	0.0011961722488038	0.0030507280176477	0.1100840590536425	5	265	630.1863354037266	50.76211180124224	0.1203875002765247	558.2807514707515
893	0.0002392344497607	0	0.0909367602408054	2	104	114.4223602484472	11.13329192546584	0.0231355043682856	114.7149062049062
894	0.0001196172248803	0	0.0924651091524156	1	52	26.50310559006211	3.015155279503105	0.0053544137857165	34.24
895	0.0014354066985645	0.0017986465221301	0.1065853013582444	2	114	111.304347826087	25.091925465838504	0.0112167411653491	84.8622430184195
896	0	0	0	0	0	0	0	0	0
897	0.0008373205741626	0.0006836813626253	0.1012594825643153	2	109	81.42236024844722	17.06360248447205	0.0101590524510625	75.90528138528137
898	0.0004784688995215	0.0003020434944693	0.1032785072547149	2	106	54.04968944099378	11.033416149068325	0.0076409081359051	52.10795518207283
899	0.0004784688995215	1.5663692632731543e-06	0.0912792869373763	3	157	75.1055900621118	14.054782608695652	0.0097741493895575	72.98523809523809
900	0.0010765550239234	0.0007268500187618	0.1046106880101973	3	162	130.72670807453414	26.09316770186335	0.0154836117507259	117.15619047619049
901	0.0002392344497607	0	0.0909774023682874	2	104	47.75155279503105	8.032422360248447	0.0075168794706328	54.5931746031746
902	0.0002392344497607	0	0.0002392344497607	2	104	12.670807453416147	6.006708074534162	0.0009500270889002	13.6
903	0.0002392344497607	0	0.0002392344497607	2	104	12.670807453416147	6.006708074534162	0.0009500270889002	13.6
904	0	0	0	0	0	0	0	0	0
905	0.0001196172248803	0	0.0684057859395937	1	52	11.633540372670806	3.0064596273291926	0.0010816300413729	12.633333333333333
906	0.0005980861244019	0.001500831982947	0.0758385104405652	2	107	45.49068322981366	11.028074534161492	0.0051566872590208	41.3484126984127
907	0.0007177033492822	0.0020001362311258	0.0943355366679996	2	108	109.76397515527952	16.1055900621118	0.0143564282304256	109.49227106227106
908	0.0008373205741626	0.0006675897565641	0.0831221289936679	2	109	50.98136645962734	14.030062111801245	0.0050221255703009	45.52888888888889
909	0.0001196172248803	0	0.0742764131208651	1	52	15.88198757763975	3.0089440993788816	0.0021245556902589	19.493333333333332
910	0.0010765550239234	0.0033844417830337	0.1257137179552528	4	213	774.5962732919254	38.99701863354037	0.1753367495263519	587.1020491193049
911	0.0017942583732057	0.0019078462860907	0.1150977823131533	4	219	309.6459627329192	42.29888198757764	0.0400246901027972	241.15717398199826
912	0.0015550239234449	0.0003114389252602	0.1297233863108864	7	370	3201.4472049689443	88.41577639751553	0.7732917246435885	1864.0251125649556
913	0	0	0	0	0	0	0	0	0
914	0.0001196172248803	0	0.0001196172248803	1	52	2.0248447204968945	2.0004968944099377	3.174401625293632e-05	1
915	0.0001196172248803	0	0.0001196172248803	1	52	2.0248447204968945	2.0004968944099377	3.174401625293632e-05	1
916	0.0013157894736842	0.0031701079694885	0.1327693306803046	5	266	1451.4844720496894	53.97068322981366	0.3984297103990883	940.085048039616
917	0.0004784688995215	0.0014715055400712	0.1154011949312866	3	157	257.98136645962734	18.30807453416149	0.0570411740986537	227.94833398261102
918	0.0005980861244019	0.0001669403691176	0.0837083385965305	4	209	122.80124223602482	21.12919254658385	0.0183303098375385	117.66666666666666
919	0	0	0	0	0	0	0	0	0
920	0.0021531100478468	0.0040296257300342	0.1328299757253136	5	273	1881.7577639751555	81.47142857142856	0.4389370749868166	1215.0042804800926
921	0.0008373205741626	0.0022051883636808	0.1178156834118781	3	160	229.24844720496893	23.28670807453416	0.0415932406579335	202.99429250430796
922	0.0023923444976076	0.0051383372883896	0.1367702071414943	5	275	1841.329192546584	95.47838509316767	0.3502219072640281	1213.4219935255833
923	0.0002392344497607	0	0.1143638516806893	2	104	166.83229813664596	9.238012422360248	0.0399375915723048	128.6283859186834
924	0.0002392344497607	0	0.1143638516806893	2	104	166.83229813664596	9.238012422360248	0.0399375915723048	128.6283859186834
925	0.0041866028708133	0.0085225553584441	0.136554597034308	5	290	2731.863354037267	162.85975155279507	0.5530543888864637	2077.9845820916935
926	0.0005980861244019	0.0010007836151734	0.0861273271838557	4	209	161.54037267080744	22.1688198757764	0.0257994923968078	158.58754385964912
927	0.0011961722488038	0.0036609266265797	0.1282886011022802	4	214	588.9689440993789	44.71975155279502	0.1149090494158096	481.69646395776294
928	0.0008373205741626	0.0004118207329203	0.1118349290182634	4	211	230.85093167701865	27.250559006211176	0.0357719832842479	188.03566865882652
929	0.0039473684210526	0.0079197860820046	0.1428956075947092	7	390	4113.304347826087	173.53006211180124	0.9620113769200572	2616.5406817817748
930	0.0002392344497607	0	0.118930788618277	2	104	500.91925465838506	13.651055900621117	0.1239877643647793	344.53989567092583
931	0.0014354066985645	0.0020033329579176	0.124464651665572	4	216	792.4906832298136	47.965962732919245	0.1707708865274859	572.9732506878034
932	0.0001196172248803	0	0.0939393792191989	1	52	36.142857142857146	5.035900621118013	0.0039456034247665	33.753391053391056
933	0.0008373205741626	0.0009172705006379	0.0849395747215969	3	160	94.95652173913044	21.075279503105588	0.0092550746974651	82.1295238095238
934	0.0002392344497607	0	0.0757256618116708	2	104	33.099378881987576	7.0288198757763976	0.004594664344711	36.306666666666665
935	0.0002392344497607	0	0.0757256618116708	2	104	33.099378881987576	7.0288198757763976	0.004594664344711	36.306666666666665
936	0.0002392344497607	0	0.084477802917039	2	104	37.763975155279496	8.02583850931677	0.0055886361533164	44.90829836829836
937	0.0005980861244019	0.0001820035908319	0.086506146144123	3	158	84.66459627329192	17.058509316770188	0.0130934296992025	91.63877455877454
938	0.0014354066985645	0.0008980609807077	0.1260289362302148	5	267	1056.8260869565215	55.46695652173913	0.2546327826804129	802.3917078996567
939	0.0004784688995215	4.052045823082413e-05	0.1127642021931326	4	208	341.7701863354037	23.436273291925467	0.0612830504554697	280.1283770222389
940	0.0013157894736842	0.0017644307202214	0.1253151550104919	5	266	870.3850931677018	53.1327950310559	0.189094854366763	639.159629756657
941	0.0007177033492822	0.0004995737941805	0.1046268183588831	2	108	136.73291925465838	17.133167701863353	0.0240914457661527	129.69615384615386
942	0.0004784688995215	9.539994806426826e-09	0.1000943786197782	3	157	84.52173913043478	15.063478260869566	0.0163053535944884	91.9723076923077
943	0.0008373205741626	0.000855899936266	0.1161651141604377	3	160	308.3105590062112	28.353416149068323	0.0602366202418489	275.6545891489047
944	0.0007177033492822	0.0006390950759328	0.1151173091664553	4	210	378.71428571428567	28.500124223602484	0.0703168710361509	303.6330574922303
945	0.0021531100478468	0.0033242678106101	0.1318022194302457	5	273	1619.316770186335	82.13217391304346	0.356587692312051	1151.0960469582665
946	0.0001196172248803	0	0.1168217720511007	1	52	189.58385093167703	6.314534161490683	0.0470503223911813	131.05181251472138
947	0.0026315789473684	0.0065568608943253	0.1403052953779116	5	277	2618.478260869565	110.83863354037264	0.6018188321387478	1791.6218557315715
948	0.0008373205741626	0.0018100924045303	0.1214533801491859	4	211	390.3105590062112	29.44931677018633	0.0725968946277516	312.14802544376846
949	0.0016746411483253	0.0072219364817242	0.1206114281137864	4	218	531.3913043478261	47.61329192546584	0.1025659708084627	459.23738780655185
950	0.0007177033492822	0.0009817109504239	0.1177373190659319	3	159	298.639751552795	23.364223602484472	0.0505494926225986	237.66576340312483
951	0.0007177033492822	0.0003050007002852	0.0861346159180142	4	210	200.99378881987576	26.21776397515528	0.0331995028733842	200.06595655806183
952	0.0004784688995215	0	0.0861163963952293	4	208	157.3167701863354	20.16658385093168	0.0256167531417534	156.4075438596491
953	0.0008373205741626	0.0027176476048367	0.0973212238180589	4	211	284.9689440993789	29.330310559006207	0.0555703662806045	269.7547761079649
954	0.002511961722488	0.0014037469526861	0.1365408577650622	7	378	4248.596273291925	135.79826086956524	1.0434221495708629	2566.6498747629075
955	0.0037081339712918	0.0030917870644465	0.1388364055374731	7	388	6801.900621118012	209.3335403726708	1.5096182639107416	4079.4271554914717
956	0.0001196172248803	0	0.0995558946540045	1	52	4.068322981366459	2.001366459627329	0.0003809281950352	3.7823529411764705
957	0.0005980861244019	0	0.0968719812496933	5	260	348.8198757763975	30.43527950310559	0.0622643062075904	292.7386535686536
958	0.0008373205741626	0.0004448520483299	0.1000968395736941	5	262	380.0248447204969	35.45739130434782	0.0659403052465395	313.7483361083361
959	0.0015550239234449	0.0041379021366265	0.1255315353965485	4	217	996.2670807453416	52.26944099378882	0.2775975911158131	765.801071858752
960	0.000956937799043	0.0007841694186179	0.1197458382887985	4	212	505.0807453416149	38.67503105590063	0.0783867945585233	358.8911109728145
961	0.000956937799043	0.0002450066395791	0.1108876142171009	4	212	246.43478260869568	31.262360248447205	0.0352818668648351	197.93160120581177
962	0.0002392344497607	6.850588045963163e-05	0.0992936626501356	2	104	14.819875776397517	6.008198757763974	0.0011412556526471	11.173221515326778
963	0.0003588516746411	0.0002171834316293	0.1143253139754812	2	105	348.7577639751553	12.496770186335404	0.1497869640316232	343.7445204159446
964	0.0001196172248803	0	0.0898351410221068	1	52	11.695652173913045	3.0070807453416144	0.0010816300413729	11.304761904761904
965	0.0005980861244019	0.0006811763413763	0.1031058794504599	2	107	55.62732919254658	11.050434782608695	0.0060256582271135	49.02492063492063
966	0.0004784688995215	0.0019339110110832	0.1145794989300028	3	157	672.9254658385092	19.924347826086954	0.2189302346455161	513.1350063470364
967	0.0015550239234449	0.0035978965131242	0.1082689880057671	5	268	645.670807453416	54.783850931677016	0.1271497845494172	598.9505020656283
968	0.0001196172248803	0	0.0831323128250436	1	52	17.782608695652172	4.012049689440993	0.0023165888103203	18.447863247863246
969	0.0005980861244019	0.0003221609285495	0.0943727110797603	3	158	144.17391304347825	17.11937888198758	0.0271204151941223	150.488315018315
970	0.000956937799043	7.966366998354745e-05	0.1115316208525562	5	263	782.2236024844719	44.05428571428571	0.2093012457837889	683.4797502841006
971	0.0007177033492822	1.430999220964024e-08	0.1046590939840838	5	261	500.167701863354	34.64074534161491	0.1266936425993536	471.8519797979798
972	0.000956937799043	2.535058165722805e-06	0.1046644751910345	5	263	575.5776397515529	42.72906832298137	0.1397009948960492	532.8094545454546
973	0.0021531100478468	0.0060186733400161	0.1404359695060662	5	273	2047.7950310559	85.80782608695652	0.4311720013061833	1406.7660929039994
974	0.004066985645933	0.0170198416556717	0.1410294705549695	6	340	2833.0310559006216	154.91875776397518	0.5824700716780188	2045.4806809477072
975	0.0014354066985645	0.0024326193833577	0.1059832028942797	5	267	767.4099378881989	51.98919254658385	0.1501536411570386	613.9438425342775
976	0.0002392344497607	0	0.0920137132391823	2	104	97.80124223602483	9.114782608695652	0.0172013847732296	84.99225378486248
977	0.0003588516746411	1.5601458002071197e-05	0.0970497915609263	2	105	135.01863354037266	13.160869565217393	0.0226514812132732	114.36309405570275
978	0.000956937799043	0.000861402282782	0.1156601919312744	3	161	501.92546583850935	29.599254658385096	0.1694193969229852	488.9192201623626
979	0.0003588516746411	4.075486764388725e-05	0.113868063880429	3	156	269.85093167701865	13.367577639751554	0.1186502699840156	261.64713244959376
980	0	0	0	0	0	0	0	0	0
981	0.0003588516746411	4.901079409774444e-07	0.1002842268143178	3	156	137.77639751552795	13.1272049689441	0.0303262023448521	146.57612494832307
982	0.0010765550239234	0.0019760613659428	0.1222704374562531	5	264	1965.7204968944093	62.30645962732919	0.5038187102121457	1437.291654134499
983	0.0002392344497607	0	0.1046268183588831	2	104	136.3664596273292	12.190807453416149	0.0268295896434979	117.46469581072523
984	0.000956937799043	0.001237281825206	0.1069099749476343	5	263	485.0621118012423	39.64472049689441	0.0882888019359917	377.0804667064961
985	0.0005980861244019	0.0002503676236998	0.0987325998782796	2	107	185.59627329192548	15.219627329192548	0.0453792436010563	175.46060229625448
986	0.0001196172248803	0	0.1167279877281054	1	52	183.86956521739128	6.27167701863354	0.0428435171673437	131.0016620668633
987	0.0004784688995215	3.472186846387624e-05	0.111084277107254	3	157	201.7453416149068	19.25975155279503	0.0397706493559957	169.08069332628153
988	0.0003588516746411	0	0.1079703703816496	3	156	108.16770186335404	13.12782608695652	0.0230341577396927	105.59741771300594
989	0.0005980861244019	0.0003077706576172	0.1234382013213529	3	158	541.3354037267081	26.730310559006213	0.1151123384055428	383.2126651312759
990	0.0008373205741626	0.0010041713940589	0.1071463209195689	3	160	187.5527950310559	27.187950310559003	0.0246227765484113	162.6359477777125
991	0.0008373205741626	7.168324826564323e-05	0.1258964300816643	5	262	1129.9254658385091	42.52670807453416	0.3760511747978834	835.2188305959311
992	0.0014354066985645	0.0004240964946998	0.1289672692594038	5	267	1801.3850931677016	65.46409937888198	0.543162709878773	1248.8690784379073
993	0.0008373205741626	9.856236218992632e-06	0.1145182626643656	5	262	539.5962732919254	40.6983850931677	0.1284794062159565	448.0263307717654
994	0.0007177033492822	0.0001304599718948	0.1193176857648035	4	210	696.1801242236024	34.941118012422365	0.1412210173560822	455.05278546850184
995	0.0021531100478468	0.0005815921637564	0.13455082146807	7	375	4533.521739130434	129.22037267080745	1.1615128731598088	2693.8371120447946
996	0.0046650717703349	0.0176003990010133	0.1445752399140931	5	294	2722.5962732919256	166.75453416149074	0.5324523009310651	2016.148464369896
997	0.0004784688995215	0.0005007352473997	0.1176794645618239	1	55	450.4596273291925	11.608944099378885	0.1206676001655767	263.0169351723498
998	0.0001196172248803	0	0.1007009511979238	1	52	5.08695652173913	2.0017391304347827	0.0006983683575645	4.617803030303031
999	0.0010765550239234	0.0009463574605525	0.1216275432731115	4	213	820.751552795031	41.079130434782606	0.2388445841426359	623.719275021038
1000	0.0011961722488038	0.0016275142611092	0.1262869519195006	4	214	902.5155279503105	46.19341614906832	0.2493125851140681	670.816838015441
1001	0.0007177033492822	0.0008751795261196	0.110119789997048	4	210	226.32919254658384	24.22906832298137	0.0379826682748159	195.34467738610599
1002	0	0	0	0	0	0	0	0	0
1003	0.0003588516746411	0	0.0748747334384239	3	156	58.63975155279503	12.050931677018632	0.0086343817546677	61.76825396825396
1004	0.000956937799043	0.0007133288507507	0.1233633948239761	5	263	1109.080745341615	44.64136645962733	0.2634771545948703	720.0599153656776
1005	0.0002392344497607	0	0.1048396661597317	2	104	68.69565217391305	9.078136645962733	0.011860292441408	58.11982835877573
1006	0.0003588516746411	0.0001669403691176	0.1048423659863221	2	105	69.7080745341615	10.078385093167702	0.0118281024865213	56.65316169210906
1007	0.0013157894736842	0.0047826815713414	0.1231655954010244	5	266	652.2360248447205	43.8704347826087	0.1212924662765396	482.09147026467787
1008	0.0001196172248803	0	0.1046913895284113	1	52	80.95031055900621	6.1000000000000005	0.0086197895000101	60.37093631514684
1009	0.0003588516746411	0.0001669403691176	0.0927579402606653	2	105	18.093167701863354	7.011055900621118	0.0013149558647708	14.487254901960783
1010	0.0001196172248803	0	0.0818767346951343	1	52	7.3478260869565215	3.00360248447205	0.0005546284071589	7.866666666666666
1011	0.0001196172248803	0	0.0001196172248803	1	52	2.0248447204968945	2.0004968944099377	3.174401625293632e-05	1
1012	0.0001196172248803	0	0.0001196172248803	1	52	2.0248447204968945	2.0004968944099377	3.174401625293632e-05	1
1013	0.0003588516746411	1.430999220964024e-08	0.0995680685754325	2	105	93.97515527950311	10.104720496894409	0.0182417174443315	86.36761904761904
1014	0.0002392344497607	0	0.0995656335529679	2	104	89.75155279503106	8.102484472049689	0.0180835070072197	85.80761904761906
1015	0.0017942583732057	0.0038004592987396	0.1161286655251543	4	219	468.0869565217391	53.4911801242236	0.073444279646296	395.0130163487306
1016	0.0008373205741626	0.0003974996449258	0.1193141889684327	4	211	482.7826086956522	32.594161490683234	0.0900761451370606	398.53981942607334
1017	0.0010765550239234	0.0002905962154681	0.0998317539045354	5	264	450.67701863354034	39.56447204968944	0.0785598226368023	353.68611166611163
1018	0.0004784688995215	0.0002503676236998	0.0930888020116808	2	106	28.751552795031053	9.017639751552794	0.0023924049573165	25.575238095238095
1019	0.0004784688995215	0.0002503676236998	0.0930888020116808	2	106	28.751552795031053	9.017639751552794	0.0023924049573165	25.575238095238095
1020	0.0013157894736842	0.0022879099945575	0.0954077323767543	3	164	202.80745341614903	34.1616149068323	0.0272766956440257	205.996059593428
1021	0.0008373205741626	0.0005561509503125	0.0932893095020934	3	160	137.88198757763976	21.10819875776397	0.0225460975215427	142.60475709475708
1022	0.0005980861244019	0.0006675611365797	0.0928976327662489	2	107	56.47204968944101	12.049316770186335	0.0068173761036389	47.03173152337858
1023	0.0003588516746411	0.0004349795127904	0.1016158431543956	3	156	147.0248447204969	15.171801242236024	0.0231332728297258	127.00083694083695
1024	0.000956937799043	0.001264091642291	0.112344125278867	4	212	296.31055900621124	31.30136645962733	0.061968145107781	264.97043936982266
1025	0.0014354066985645	0.0022680031360346	0.1097960829552551	5	267	743.5217391304345	55.95503105590061	0.1343491122855575	564.5928816111425
1026	0.0004784688995215	0	0.0910384337205022	4	208	199.97515527950307	20.219875776397515	0.0343377227695566	189.63573934837092
1027	0.0005980861244019	1.1447993767712192e-07	0.0910404695091764	4	209	204.19875776397512	22.222111801242235	0.0345773719139974	187.66416040100248
1028	0.0004784688995215	0	0.0910384337205022	4	208	199.9751552795031	20.219875776397515	0.0343377227695566	189.63573934837092
1029	0.0008373205741626	0.0008341294458999	0.091048613574435	4	211	240	29.24670807453416	0.0384053790460849	224.97192982456139
1030	0	0	0	0	0	0	0	0	0
1031	0.0001196172248803	0	0.1000156919368363	1	52	40.98136645962733	4.046708074534162	0.0056796587970319	39.068744588744586
1032	0.0004784688995215	1.717199065156829e-07	0.0004984051036682	2	106	27.65217391304348	10.016521739130434	0.0019796690405093	24.53333333333333
1033	0.0002392344497607	0	0.0003322700691121	2	104	17.093167701863354	6.0109316770186325	0.0015841429477297	18.53333333333333
1034	0	0	0	0	0	0	0	0	0
1035	0.0008373205741626	0.001776083598979	0.1103555989369202	3	160	305.6211180124224	22.3176397515528	0.0584915824435594	282.7159557539124
1036	0.0002392344497607	0	0.0983557305820032	2	104	33.94409937888199	7.021614906832298	0.0041309138092053	33.25387783183449
1037	0.0003588516746411	0.0004206355429869	0.1049558844027033	2	105	57.422360248447205	10.038136645962732	0.0080064102614476	59.15389448185114
1038	0.0011961722488038	0.0017502275473965	0.1123286269722122	3	163	285.41614906832297	32.30124223602485	0.0406453790854737	242.94899249252862
1039	0.0001196172248803	0	0.0001196172248803	1	52	2.0248447204968945	2.0004968944099377	3.174401625293632e-05	1
1040	0.0004784688995215	2.861998441928048e-08	0.0731526710745114	3	157	71.22981366459626	14.048944099378884	0.0127047129561848	89.17333333333333
1041	0.0005980861244019	0.0001112267994481	0.08171076278938	3	158	91.09937888198756	18.067329192546588	0.014198366345938	108.26666666666668
1042	0.0007177033492822	0.0002781099285969	0.0817124027773936	3	159	95.32298136645962	20.069565217391307	0.0142164444317993	109.61333333333333
1043	0.0005980861244019	0.0001112267994481	0.08171076278938	3	158	91.09937888198756	18.067329192546588	0.014198366345938	108.26666666666668
1044	0	0	0	0	0	0	0	0	0
1045	0.0003588516746411	0	0.0004272043745727	3	156	50.03105590062112	12.033540372670808	0.0062549183515987	56.78666666666666
1046	0.0004784688995215	2.861998441928048e-08	0.0004984051036682	3	157	54.254658385093165	14.035776397515528	0.0063811299503812	56.713333333333324
1047	0.0005980861244019	1.430999220964024e-07	0.0005980861244019	3	158	55.267080745341616	15.036024844720496	0.0063327494597725	55
1048	0.0003588516746411	0	0.0004272043745727	3	156	50.03105590062111	12.033540372670808	0.0062549183515987	56.78666666666666
1049	0.0003588516746411	0.0001669403691176	0.0917317551255207	2	105	89.6832298136646	9.080745341614907	0.0166398490294148	102.67342657342658
1050	0.0001196172248803	0	0.0886825554583266	1	52	4.068322981366459	2.001366459627329	0.0002856961462764	3.2266666666666666
1051	0.0001196172248803	0	0.0001196172248803	1	52	2.0248447204968945	2.0004968944099377	3.174401625293632e-05	1
1052	0.0007177033492822	0.0001668401991721	0.0812087598185	4	210	143.9503105590062	24.14198757763975	0.0200244974637626	134.6490476190476
1053	0.000956937799043	0.0005006923174231	0.0812119996804544	4	212	145.9751552795031	26.142484472049688	0.0197365079187983	129.5638095238095
1054	0.000956937799043	0.0009277917701339	0.099427033872588	5	263	393.1242236024845	39.47863354037267	0.0622056991234379	327.6575946275946
1055	0.0007177033492822	0.0004124005999519	0.0893344470625339	3	159	126.67080745341616	19.12534161490683	0.019675386464749	115.8204761904762
1056	0.0008373205741626	0.0003392010269024	0.0891349481331332	3	160	161.82608695652172	25.15788819875776	0.0237769992692339	150.7938095238095
1057	0.002511961722488	0.0035824057455546	0.1243657977755639	5	276	1260.3602484472044	91.6173913043478	0.2209428274652992	974.1631817667757
1058	0.0007177033492822	0.0003260103820101	0.1163776335929126	4	210	531.5217391304348	31.68335403726708	0.1235447724643561	409.267942280271
1059	0.0005980861244019	0.0004068359744657	0.1086590892489821	3	158	243.90683229813664	20.262981366459627	0.053236078717637	221.06183907595673
1060	0.0003588516746411	0.0003726349100708	0.0842662324788024	2	105	23.217391304347824	7.012546583850932	0.0022252191827931	22.22777777777778
1061	0.0005980861244019	0.0003178835102294	0.0903134221251771	2	107	72.6024844720497	14.048695652173912	0.0128582745396338	81.5674481074481
1062	0.0005980861244019	3.797552309342592e-05	0.0780454089136559	3	158	102.77639751552796	17.079254658385093	0.016316825254862	110.83238095238096
1063	0.0005980861244019	0.0002047871022812	0.0780454089136559	3	158	99.56521739130434	16.07726708074534	0.0162436611242344	109.36571428571428
1064	0.0008373205741626	0.000804320274608	0.0804020609049068	3	160	136.12422360248445	22.11055900621118	0.019247980884056	138.92380952380952
1065	0.0003588516746411	0	0.0721019880630631	3	156	68.19875776397515	12.05465838509317	0.010602399825963	75.04476190476191
1066	0.0002392344497607	0	0.0814703985428011	2	104	29.91304347826087	7.027577639751552	0.0042139272662331	33.376666666666665
1067	0.0007177033492822	0.0003499324359519	0.0922346795645868	3	159	142.2732919254658	21.14273291925465	0.0236434136206512	139.6676046176046
1068	0.0002392344497607	0	0.0814703985428011	2	104	29.91304347826087	7.027577639751552	0.0042139272662331	33.376666666666665
1069	0.0002392344497607	0	0.0002392344497607	2	104	12.670807453416147	6.006708074534162	0.0009500270889002	13.6
1070	0.0002392344497607	0	0.0002392344497607	2	104	12.670807453416147	6.006708074534162	0.0009500270889002	13.6
1071	0.0002392344497607	0	0.0002392344497607	2	104	12.670807453416147	6.006708074534162	0.0009500270889002	13.6
1072	0.0004784688995215	0.0005007066274153	0.0904478529276828	2	106	37.83229813664597	9.028447204968945	0.0044400851221883	36.843809523809526
1073	0.0003588516746411	0.0006542533732126	0.122786704345413	2	105	414.2732919254658	14.529937888198758	0.0827225515166775	263.86325795536396
1074	0.0003588516746411	1.378221931549262e-06	0.121580324791879	2	105	388.3105590062112	13.510931677018633	0.0788215413211171	235.41209393419996
1075	0.0001196172248803	0	0.0911423751590781	1	52	53.559006211180126	4.05055900621118	0.0117512199607323	59.66761904761904
1076	0.0017942583732057	0.0034355863717196	0.1048315675141842	3	168	266.1863354037267	39.219130434782606	0.0400500978460015	247.67100958896626
1077	0.0004784688995215	9.539994806426826e-09	0.0893520927921355	3	157	91.9751552795031	15.093167701863354	0.0157556824101028	100.18666666666664
1078	0.0007177033492822	0.0008704743266455	0.1024442957142714	3	159	140.1614906832298	22.14422360248448	0.0215327558920424	140.74563958916897
1079	0.0002392344497607	0	0.0002392344497607	2	104	12.670807453416147	6.006708074534162	0.0009500270889002	13.6
1080	0.0002392344497607	0	0.0002392344497607	2	104	12.670807453416147	6.006708074534162	0.0009500270889002	13.6
1081	0.0002392344497607	0	0.0002392344497607	2	104	12.670807453416147	6.006708074534162	0.0009500270889002	13.6
1082	0.0003588516746411	8.585995325784145e-08	0.0003588516746411	1	54	6.186335403726708	4.003726708074535	9.523204875880896e-05	3
1083	0.0007177033492822	0.0006904531134447	0.1239228915466125	3	159	371.73913043478257	22.50260869565217	0.0744994293215244	272.0540420641861
1084	0.0001196172248803	0	0.1052380384630321	1	52	21.472049689441	4.016645962732919	0.0027906703874177	19.955175983436853
1085	0.0002392344497607	0	0.0002392344497607	2	104	12.670807453416147	6.006708074534162	0.0009500270889002	13.6
1086	0.0015550239234449	0.0041671311946354	0.1238587999994177	6	319	1507.9999999999998	70.11850931677017	0.3345095494189097	1077.2246417292029
1087	0.0007177033492822	0.0004259297759455	0.1079617808533773	3	159	329.2795031055901	27.4023602484472	0.0609005660969183	255.90782802670674
1088	0.000956937799043	0.0004671019001893	0.1122295389784116	6	314	1076.1490683229813	50.482981366459626	0.215622185954215	744.8750769867474
1089	0.0002392344497607	0	0.107202747873209	2	104	62.02484472049689	8.063105590062111	0.0096331550926398	55.95825995355407
1090	0.0027511961722488	0.0040449098900699	0.1179385502891327	6	329	1710.6708074534156	108.24397515527949	0.3023600513826548	1207.6446705146705
1091	0.0002392344497607	0	0.1165875932411472	2	104	228.27329192546583	11.27391304347826	0.0567905621022204	198.11053970439903
1092	0.0013157894736842	0.0034138910119042	0.1254309802200031	4	215	648.5093167701864	41.75701863354037	0.1395194319979565	569.9542446195463
1093	0.0001196172248803	0	0.0958028698225918	1	52	46.40372670807454	5.0472049689441	0.0083194261073835	43.47752992105933
1094	0.0001196172248803	0	0.0955263792200863	1	52	18.00621118012422	3.010186335403727	0.0025617048216874	19.474117647058822
1095	0.0005980861244019	0.0005007066274153	0.0911832013254689	2	107	30.86335403726708	11.018757763975154	0.0023442155832652	25.694607843137256
1096	0.0003588516746411	0.0008341294458999	0.1048666706844103	2	105	144.944099378882	11.168198757763976	0.0284601383511246	139.17117578328106
1097	0.0003588516746411	0	0.1025268517459735	3	156	146.12422360248445	14.163975155279504	0.0320254084255207	147.56988574377118
1098	0.0003588516746411	0	0.1025268517459735	3	156	146.12422360248445	14.163975155279504	0.0320254084255207	147.56988574377118
1099	0.0014354066985645	0.0018598692322949	0.1185567488637408	4	216	708.8944099378881	52.85689440993788	0.145531823293155	642.2480428979345
1100	0.0001196172248803	0	0.1194612311027248	1	52	293.7080745341615	8.396521739130435	0.0517319914388175	168.91960569149222
1101	0	0	0	0	0	0	0	0	0
1102	0.0008373205741626	0	0.0801361852606263	7	364	819.4782608695651	57.10136645962732	0.1597420963664291	584.1677056277057
1103	0.0011961722488038	0.0010682431406759	0.1095508639232801	3	163	299.3167701863354	31.34186335403725	0.0452611144974214	245.8579199246868
1104	0.0004784688995215	3.38296927053516e-05	0.0980525217596122	2	106	59.00621118012422	11.038260869565216	0.0096262348064911	68.23752525252526
1105	0.0002392344497607	0	0.0946909816485838	2	104	46.26086956521738	7.030807453416149	0.0090475117123065	60.21388888888889
1106	0.0013157894736842	0.0002657562206791	0.0981849452786895	6	317	1002.6521739130434	66.39552795031057	0.192961032508845	750.6625975956412
1107	0.0014354066985645	0.0014662143103123	0.1031581299341423	6	318	1106.031055900621	73.54236024844721	0.2115139296978777	829.740779413823
1108	0.0007177033492822	0	0.0935594336661119	6	312	632.6459627329192	42.9088198757764	0.1271578197544531	457.46434155216764
1109	0.0008373205741626	0.0001480671538845	0.0935830901981625	6	313	778.0372670807453	50.10422360248448	0.1515264429201101	561.8392477570737
1110	0.0008373205741626	0.0001713872339573	0.1034727483347954	6	313	867.1304347826086	49.25043478260869	0.1841593443111015	619.1997934915328
1111	0.0011961722488038	0.0030865824896381	0.1039429829447728	6	316	1202.335403726708	63.71043478260871	0.2464971267151904	876.6840221131527
1112	0.0008373205741626	0.0001713872339573	0.1034727483347954	6	313	867.1304347826086	49.25043478260869	0.1841593443111015	619.1997934915327
1113	0.0013157894736842	0.0009702120471486	0.1156536207028254	5	266	521.4906832298137	46.70360248447204	0.0864568568163336	382.4503238913214
1114	0.0014354066985645	0.0012801689843537	0.1281916545225246	5	267	1317.1863354037266	67.78484472049689	0.2525825907495918	888.2079578033332
1115	0.0003588516746411	3.448909668398148e-05	0.1051157665947396	2	105	128.38509316770188	12.134906832298135	0.0227031060184217	124.01971162824104
1116	0.0002392344497607	0	0.0733173432977518	2	104	17.043478260869566	6.010434782608696	0.0011884894439119	15.733333333333333
1117	0.000956937799043	0.0009675372646358	0.1213881975008456	4	212	519.360248447205	34.676397515527945	0.097724917116551	378.1125039340956
1118	0.0023923444976076	0.0039921075154893	0.1322474827344765	5	275	1767.6645962732914	97.53167701863354	0.3408628335472914	1236.8438644070202
1119	0.0008373205741626	2.2384218261023656e-05	0.1156306272822534	5	262	503.5838509316771	39.6944099378882	0.0863411568918309	382.504003545001
1120	0.0013157894736842	0.0012722088546124	0.1280505364528169	5	266	979.55900621118	57.40708074534161	0.2165754455337095	722.2388260656713
1121	0.0004784688995215	0	0.1138744337654078	4	208	340.9130434782609	24.48372670807453	0.0643335560166823	264.9983758393733
1122	0.0007177033492822	3.728661541545229e-07	0.0989413520944119	5	261	348.3291925465839	33.44	0.0561763039060705	282.80854700854695
1123	0.0005980861244019	0.0005006636974386	0.1112968495347419	2	107	218.8944099378882	17.301242236024844	0.0408147494427392	178.07795140591747
1124	0.0003588516746411	1.430999220964024e-08	0.095994877649215	2	105	25.900621118012424	8.019006211180123	0.0032666158992206	27.86385964912281
1125	0.0028708133971291	0.0039943697096385	0.1316402740641142	6	330	3057.0248447204963	133.4746583850932	0.7150315318043354	1994.0520771339377
1126	0.0001196172248803	0	0.0855320228572209	1	52	9.459627329192546	3.00472049689441	0.0008720048641691	9.778571428571428
1127	0.0004784688995215	0.0003338521182509	0.0974773441550749	2	106	54.84472049689441	10.047950310559006	0.0063162994350395	43.92333333333333
1128	0.0011961722488038	0.0008172610562623	0.1042170422624052	3	163	189.88198757763973	29.16024844720497	0.0308325233007905	179.64520936923412
1129	0.0005980861244019	0.0005007066274153	0.1028792044065615	2	107	338.3416149068323	17.443975155279503	0.079769342329384	313.78608533949705
1130	0.0005980861244019	0.0010904466815516	0.1134745179770573	3	158	293.7888198757764	21.363850931677018	0.0545139771815772	242.97000071085145
1131	0.0017942583732057	0.0037832152599706	0.120880010569503	6	321	1191.9378881987575	77.57962732919253	0.2178816188667932	840.6284124721243
1132	0	0	0	0	0	0	0	0	0
1133	0.0004784688995215	0	0.1153194752997071	4	208	414.9130434782609	21.588695652173914	0.1376673437339587	357.1412115811281
1134	0.0004784688995215	0	0.1153194752997071	4	208	414.9130434782609	21.588695652173914	0.1376673437339587	357.1412115811281
1135	0.0002392344497607	5.042382545438294e-06	0.1125646636800724	2	104	69.86335403726707	10.070434782608697	0.0094984659928817	60.86903516402904
1136	0	0	0	0	0	0	0	0	0
1137	0.0005980861244019	0.0009409873669755	0.0865778912040843	3	158	119.61490683229812	18.104596273291925	0.0195575745202389	123.95712842712841
1138	0.0002392344497607	2.861998441928048e-08	0.0002392344497607	1	53	4.124223602484472	3.002484472049689	6.348803250587264e-05	2
1139	0.0001196172248803	0	0.0001594896331738	1	52	3.111801242236025	2.0022360248447204	9.523204875880896e-05	2
1140	0.0008373205741626	0.0009522535605233	0.1053878687059838	3	160	157.72670807453414	24.1472049689441	0.0209353914984981	140.24218115218116
1141	0.0003588516746411	0	0.0915687626454839	3	156	61.00621118012423	12.04670807453416	0.0088111219434297	62.51012987012987
1142	0.0005980861244019	0.0001670834690397	0.0915811214932147	3	158	75.36024844720498	16.055900621118013	0.009653142930447	70.10155844155844
1143	0.0003588516746411	0	0.0915687626454839	3	156	61.00621118012423	12.04670807453416	0.0088111219434297	62.51012987012987
1144	0	0	0	0	0	0	0	0	0
1145	0.0001196172248803	0	0.1176590588977764	1	52	444.3602484472049	8.60695652173913	0.1205723681168179	260.0169351723498
1146	0	0	0	0	0	0	0	0	0
1147	0.0011961722488038	0.0019681598587303	0.1210237442324869	4	214	614.5652173913044	43.74869565217391	0.1137005474097771	489.08794435412085
1148	0.0010765550239234	0.0005102054615242	0.1140339128334788	4	213	333.03105590062114	35.39925465838509	0.0593316885049333	291.60988743086483
1149	0.0008373205741626	0.0003183163316898	0.1137821401297018	4	211	369.4099378881988	31.48372670807453	0.0775506813478148	331.65611661688513
1150	0.0008373205741626	0.000317149936021	0.1134081382762991	4	211	417.664596273292	32.53378881987578	0.0720649195448975	331.5446430533616
1151	0.0008373205741626	0.0030238380124638	0.1049207214901131	3	160	214.03726708074527	20.20198757763975	0.0344968372507709	204.10929514929512
1152	0.0002392344497607	0	0.0911770750689971	2	104	21.403726708074537	6.014037267080745	0.0021618585613255	22.974607843137257
1153	0.000956937799043	0	0.000956937799043	8	416	1141.2670807453417	73.41316770186336	0.2643554417854179	832
1154	0.000956937799043	0	0.000956937799043	8	416	1141.2670807453417	73.41316770186336	0.2643554417854179	832
1155	0.000956937799043	0	0.000956937799043	8	416	1141.2670807453417	73.41316770186336	0.2643554417854179	832
1156	0.000956937799043	0	0.000956937799043	8	416	1141.2670807453417	73.41316770186336	0.2643554417854179	832
1157	0.000956937799043	0	0.000956937799043	8	416	1141.2670807453417	73.41316770186336	0.2643554417854179	832
1158	0.000956937799043	0	0.000956937799043	8	416	1141.2670807453417	73.41316770186336	0.2643554417854179	832
1159	0.000956937799043	0	0.000956937799043	8	416	1141.2670807453417	73.41316770186336	0.2643554417854179	832
1160	0.000956937799043	0	0.000956937799043	8	416	1141.2670807453417	73.41316770186336	0.2643554417854179	832
1161	0.000956937799043	0	0.000956937799043	8	416	1141.2670807453417	73.41316770186336	0.2643554417854179	832
1162	0.0002392344497607	0	0.1050344097412569	2	104	78.22360248447205	9.089813664596273	0.009094305881104	63.49817737817738
1163	0.0010765550239234	0.0025438238251037	0.1193211827661448	5	264	530.2546583850932	38.682484472049694	0.1006951374552121	407.68392666172315
1164	0.0004784688995215	0.0008341294458999	0.1014917175046333	2	106	75.73913043478261	13.06583850931677	0.0109472992603137	75.21637695637696
1165	0.0003588516746411	0	0.1000894570749548	3	156	113.40372670807454	12.116024844720496	0.0272237639195727	124.13743909685087
1166	0.0003588516746411	0	0.1107066962877188	3	156	100.54658385093168	13.08944099378882	0.0175141060604106	96.80733435192258
1167	0.0004784688995215	0.0002502388337699	0.110715728162212	3	157	111.16770186335404	15.095652173913043	0.0183986938611465	107.27400101858925
1168	0.0005980861244019	0.0004170790329421	0.110718739114543	3	158	115.3913043478261	17.097888198757765	0.0183663764952216	107.32066768525591
1169	0.0014354066985645	0.0028573704886245	0.1315509485582545	4	216	871.2422360248447	49.114658385093165	0.1800607266319183	619.7927147265026
1170	0.0033492822966507	0.0039085730565639	0.1407320942991759	6	334	4479.689440993789	165.44298136645966	1.05292516376155	2897.1294953328315
1171	0.0007177033492822	8.860777337206727e-05	0.1239342087056578	6	312	1083.354037267081	43.5911801242236	0.241272985482678	698.3415611207865
1172	0.0003588516746411	0	0.102684593320744	3	156	185.4223602484472	15.238136645962731	0.0336554874386993	140.46823770432465
1173	0.0003588516746411	0	0.102684593320744	3	156	185.4223602484472	15.238136645962731	0.0336554874386993	140.46823770432465
1174	0.0003588516746411	0	0.102684593320744	3	156	185.4223602484472	15.238136645962731	0.0336554874386993	140.46823770432465
1175	0.0017942583732057	0.0019350828072291	0.1203902994346293	6	321	1373.503105590062	74.86136645962732	0.2944938812224716	960.9315762301231
1176	0.0004784688995215	0.0005006493874464	0.0891329966717939	2	106	34.099378881987576	10.020993788819876	0.0030413098304477	33.618315018315016
1177	0.0003588516746411	0.0001669403691176	0.0891290940054481	2	105	22.366459627329192	7.013788819875776	0.0018698390940061	19.851648351648347
1178	0	0	0	0	0	0	0	0	0
1179	0.0017942583732057	0.0056795646420534	0.1273575485963919	4	219	1012.4223602484468	66.2839751552795	0.2151710102476345	801.7310111266931
1180	0.0020334928229665	0.0064048171314099	0.1233708713933594	5	272	957.5155279503106	69.20124223602484	0.2540411653072046	875.8799939221426
1181	0.0016746411483253	0.0050180500809517	0.1319346281671158	5	269	1148.9813664596272	61.5095652173913	0.2106621529010836	775.957280885409
1182	0	0	0	0	0	0	0	0	0
1183	0.0002392344497607	9.812086522619064e-05	0.0907300489387783	2	104	47.267080745341616	7.050931677018633	0.0087480977378363	52.40709617180205
1184	0.0003588516746411	0.0003338521182509	0.101702149733478	1	54	11.41614906832298	5.004968944099379	0.0006348803250587	9.306504723346828
1185	0.000956937799043	0.0022120668702715	0.1279298251627973	5	263	950.3850931677016	45.21962732919254	0.1689415095358883	636.8210631553314
1186	0.0002392344497607	0	0.0959926142596638	2	104	21.67701863354037	6.016770186335403	0.0032033826887911	27.117192982456142
1187	0.0005980861244019	4.412471289793864e-05	0.113747171322666	5	260	469.1925465838509	30.636770186335404	0.0931248221467023	354.2005088667035
1188	0.0003588516746411	2.244525942327647e-05	0.0806585191873375	2	105	50.84472049689441	10.034285714285712	0.0090901468984788	67.91333333333333
1189	0.0016746411483253	0.0041735276538069	0.1308406850488771	5	269	1194.4161490683227	61.62633540372671	0.3231066772392513	934.5323060777334
1190	0.0003588516746411	2.796173109298442e-05	0.1115560694884466	2	105	185.44099378881987	14.225341614906831	0.0289015961958253	153.5177382496954
1191	0.0005980861244019	0.0008341294458999	0.104014684243654	3	158	88.40372670807453	16.072422360248446	0.0117514935909275	81.50624153624153
1192	0.0003588516746411	6.695633931157631e-05	0.0963857751362688	3	156	46.7888198757764	12.03192546583851	0.0042284850738922	42.070476190476185
1193	0.0003588516746411	6.36548608223926e-05	0.0889130305527716	3	156	55.11180124223602	13.045590062111804	0.0071035174817354	50.62047619047619
1194	0.0005980861244019	0.0001638096034372	0.1028402231984657	3	158	208.16149068322983	18.204596273291926	0.0465689266609514	207.861229894976
1195	0.0003588516746411	0	0.0995023647468193	3	156	170.21118012422363	13.177515527950312	0.0402811977739264	171.47322012696623
1196	0.0007177033492822	0.0001263085680248	0.1040572206001498	3	159	155.7453416149068	20.145093167701862	0.0296445671164652	154.44274860599535
1197	0.0002392344497607	0	0.098878873949115	2	104	45.47826086956522	8.037267080745341	0.007319489595416	53.11951690821256
1198	0.0005980861244019	0.000783764046909	0.1160029278544809	2	107	231.49689440993785	16.29863354037267	0.0420608272711927	186.63659576231225
1199	0.0022727272727272	0.0057855097793749	0.1321787849738924	5	274	1485.4906832298134	83.01267080745339	0.3079920793898176	1049.2112819429788
1200	0.0033492822966507	0.0060022730510532	0.1344042374296279	6	334	3230.8757763975154	144.4985093167702	0.7628573174075378	2159.6990492346868
1201	0.0013157894736842	0.0009954686587845	0.1286331360499482	5	266	1611.1366459627327	60.18732919254658	0.4794575145919509	1142.5796872057206
1202	0.0014354066985645	0.0013340873610069	0.1300964643695552	5	267	1928.1366459627327	67.63304347826086	0.5565713301455298	1333.7204207699858
1203	0.0017942583732057	0.0025034766375382	0.1335839733563297	6	321	2595.211180124223	85.55590062111801	0.7426016547886385	1690.5364730739382
1204	0.0002392344497607	0	0.0002691387559808	2	104	14.782608695652174	6.007826086956522	0.001029641951609	14.666666666666668
1205	0.0002392344497607	0	0.0002691387559808	2	104	14.782608695652174	6.007826086956522	0.001029641951609	14.666666666666668
1206	0.0003588516746411	5.723996883856096e-08	0.0003588516746411	2	105	15.79503105590062	7.008074534161491	0.0009976431132796	13.2
1207	0.0004784688995215	0.0003699810246458	0.1117551127087801	3	157	157.583850931677	16.150186335403724	0.0291066632114287	144.4373300150142
1208	0.0008373205741626	0.0006702995817337	0.1053633218421547	3	160	126.1863354037267	20.12124223602484	0.0180729483656995	97.0939245939246
1209	0.0002392344497607	0	0.0986225807509716	2	104	40.91304347826088	8.026832298136647	0.004538687129491	40.87803418803419
1210	0.0003588516746411	1.1447993767712192e-07	0.0004272043745727	2	105	20.217391304347828	7.012298136645963	0.0016317589721091	19.066666666666666
1211	0.0001196172248803	0	0.0002718573292735	1	52	7.3478260869565215	3.00360248447205	0.0005546284071589	7.866666666666666
1212	0.0010765550239234	0.0012497357925969	0.1158016541792775	4	213	341.27329192546574	31.37788819875776	0.0614114037782352	296.94535329479606
1213	0.0004784688995215	0.0003338234982664	0.106459880654277	2	106	107.27950310559008	14.101118012422358	0.0157153634134363	101.4276701076701
1214	0	0	0	0	0	0	0	0	0
1215	0.0003588516746411	5.723996883856096e-08	0.0003588516746411	2	105	15.79503105590062	7.008074534161491	0.0009976431132796	13.2
1216	0.0002392344497607	0	0.0002691387559808	2	104	14.782608695652174	6.007826086956522	0.001029641951609	14.666666666666668
1217	0.0002392344497607	0	0.0002691387559808	2	104	14.782608695652174	6.007826086956522	0.001029641951609	14.666666666666668
1218	0.0003588516746411	0.0003338234982664	0.0964839974400621	2	105	38.44720496894409	9.026211180124225	0.0042669231899926	38.22131313131313
1219	0.0002392344497607	0	0.0847680260677284	2	104	14.96894409937888	6.009689440993789	0.0011881072107972	14.885714285714286
1220	0.0002392344497607	0	0.0847680260677284	2	104	14.96894409937888	6.009689440993789	0.0011881072107972	14.885714285714286
1221	0.0001196172248803	0	0.0910221506881788	1	52	100.61490683229812	5.118260869565217	0.0187966116585275	98.00571428571428
1222	0.0011961722488038	0.00076073257864	0.1307776414500293	6	316	1502.416149068323	62.16	0.3106993959204226	976.319404444567
1223	0.0001196172248803	0	0.1016209159568894	1	52	47.52173913043479	4.050310559006211	0.0100389542486469	51.87837195484254
1224	0.0015550239234449	0.0023536219459404	0.1189377375396103	3	166	358.9627329192546	39.36782608695652	0.0587873945828172	304.58700103227557
1225	0.0003588516746411	0.0001209727582573	0.0948719212355431	2	105	85.40993788819875	12.089689440993787	0.0127880345467187	75.74401735519383
1226	0.000956937799043	0.0021871266527814	0.1056750961942807	5	263	509.9130434782609	38.619254658385096	0.1041515338275487	442.74929031752566
1227	0.0003588516746411	0	0.1121120988043416	3	156	136.56521739130434	15.139503105590062	0.0255456700338681	124.84040610183467
1228	0.0007177033492822	0.0007069620958674	0.1235318371205164	4	210	377.96894409937886	29.480248447204964	0.0659371223717864	290.42710114869385
1229	0.0003588516746411	3.148198286120853e-07	0.0004884370015948	1	54	13.527950310559008	5.006086956521739	0.0007610919238411	11.866666666666667
1230	0.0002392344497607	2.861998441928048e-08	0.0002392344497607	1	53	4.124223602484472	3.002484472049689	6.348803250587264e-05	2
1231	0.0001196172248803	0	0.0001594896331738	1	52	3.111801242236025	2.0022360248447204	9.523204875880896e-05	2
1232	0	0	0	0	0	0	0	0	0
1233	0.0007177033492822	0.0008219613196916	0.1116111181287074	4	210	268.0869565217391	26.319503105590066	0.0437100605506509	222.67586407057
1234	0.0003588516746411	1.430999220964024e-08	0.0003588516746411	2	105	21.490683229813666	8.014906832298136	0.001836820967371	23.666666666666664
1235	0.0003588516746411	1.430999220964024e-08	0.0003588516746411	2	105	21.490683229813666	8.014906832298136	0.001836820967371	23.666666666666664
1236	0.0001196172248803	0	0.0835434366736612	1	52	24.36024844720497	4.015900621118012	0.0021191185193284	22.773333333333333
1237	0.0008373205741626	0.0011632726588296	0.0949028824909872	3	160	87.40993788819877	17.064968944099377	0.008566568887645	68.88396825396825
1238	0	0	0	0	0	0	0	0	0
1239	0.0002392344497607	0	0.1053278854417732	2	104	227.22981366459624	13.30447204968944	0.0454658570770399	185.21319873155167
1240	0.0016746411483253	0.0030409164339896	0.1141394139443455	3	167	325.527950310559	40.33950310559006	0.0507233496661854	282.33828980170153
1241	0.0003588516746411	3.4951095554289014e-05	0.1065490383664187	2	105	137.63975155279502	11.165962732919256	0.0276340831271554	134.0257335997336
1242	0.0001196172248803	0	0.0806537255038008	1	52	24.36024844720497	4.015900621118012	0.0027315716017614	24.951428571428572
1243	0.0008373205741626	0.0007509025312086	0.0911913709481657	3	160	131.38509316770185	18.11217391304348	0.0192380345494269	115.36285714285715
1244	0.0003588516746411	0.0001839343649238	0.1043907373328426	2	105	27.062111801242235	8.016273291925465	0.0029005640394399	22.826233766233766
1245	0.0001196172248803	0	0.0001594896331738	1	52	3.111801242236025	2.0022360248447204	9.523204875880896e-05	2
1246	0.0013157894736842	0.0037789573431048	0.1156634778255308	4	215	740.2981366459627	45.94832298136646	0.1610423450425671	645.882417045302
1247	0.0011961722488038	0.0026884601083302	0.122046848011897	4	214	464.9316770186336	38.54409937888199	0.0858649371948223	373.6314482686216
1248	0.0005980861244019	7.167909551763174e-05	0.1098612649355297	3	158	180.13664596273287	20.185341614906832	0.0293634341521306	158.3222628678511
1249	0.0004784688995215	0	0.1121429802771281	4	208	273.49068322981367	22.345714285714287	0.049361800826104	232.0072976696506
1250	0.0005980861244019	0.0003628546172755	0.1140786470516941	4	209	283.4968944099379	25.352422360248447	0.0504060406754574	237.95396433631728
1251	0.0016746411483253	0.0034025266432781	0.1322517787155945	6	320	1874.6211180124224	79.56708074534161	0.3909647579370573	1161.27147319273
1252	0.0004784688995215	0	0.1121429802771281	4	208	273.49068322981367	22.345714285714287	0.049361800826104	232.00729766965063
1253	0.0001196172248803	0	0.0910221506881788	1	52	100.61490683229812	5.118260869565217	0.0187966116585275	98.00571428571428
1254	0.0028708133971291	0.0030682673638728	0.1209230948075579	6	330	2438.329192546584	132.4582608695652	0.5351551394252947	1811.491737251339
1255	0.0011961722488038	0.0001512762954183	0.1261343605657546	5	265	1106.0993788819874	54.511801242236025	0.2168557725529362	726.5851792342447
1256	0.0004784688995215	0	0.1221054152714552	4	208	725.6832298136645	28.988447204968946	0.1530009141875229	499.29837902915136
1257	0.0020334928229665	0.0043143818368086	0.1385812089312023	6	323	2304.4161490683227	94.22385093167702	0.5001088680037532	1533.751911418319
1258	0.002511961722488	0.0025078087633786	0.1387275958694538	7	378	4663.726708074534	141.50645962732915	1.1578929614735942	2974.7666725013264
1259	0.0003588516746411	2.142944018582768e-05	0.1078502412244261	3	156	50.12422360248448	12.03416149068323	0.0056174969465581	43.49333420202985
1260	0.0002392344497607	0	0.0002691387559808	2	104	17.267080745341612	6.012670807453416	0.0017735877569416	22.266666666666666
1261	0.0002392344497607	0	0.0002392344497607	2	104	12.670807453416147	6.006708074534162	0.0009500270889002	13.6
1262	0.0002392344497607	0	0.0002392344497607	2	104	12.670807453416147	6.006708074534162	0.0009500270889002	13.6
1263	0.0002392344497607	0	0.0002392344497607	2	104	12.670807453416147	6.006708074534162	0.0009500270889002	13.6
1264	0.0003588516746411	8.328913910874253e-05	0.1122264452953899	3	156	164.73291925465838	14.185962732919256	0.0305457111484427	137.25156327332797
1265	0.0013157894736842	0.0021979172888859	0.1223512774149019	4	215	589.7391304347824	46.72484472049689	0.0995056149352171	460.44159499599124
1266	0.0011961722488038	0.0012564297234078	0.1178941521437715	4	214	454.4782608695652	41.56049689440993	0.077474641232962	358.47642145608086
1267	0.0017942583732057	0.0051689552500205	0.1326482065678633	5	270	1161.2422360248445	66.54248447204968	0.2245414323440551	881.2656133754222
1268	0.0005980861244019	0.000818881038642	0.1197071083793255	2	107	341.6583850931676	16.449937888198757	0.0798329026886431	261.76301822289673
1269	0	0	0	0	0	0	0	0	0
1270	0.0001196172248803	0	0.0001196172248803	1	52	2.0248447204968945	2.0004968944099377	3.174401625293632e-05	1
1271	0.0001196172248803	0	0.0001196172248803	1	52	2.0248447204968945	2.0004968944099377	3.174401625293632e-05	1
1272	0.0005980861244019	0.0015903079474829	0.1281069463807697	4	209	571.0062111801243	28.81552795031056	0.1212445209044226	415.80240193267866
1273	0.0019138755980861	0.004831720471711	0.1411272447303404	5	271	2026.5838509316768	80.78422360248446	0.4633217603237435	1355.6263561991195
1274	0.0026315789473684	0.0108116609181565	0.1366967315576289	5	277	1581.409937888198	94.08608695652173	0.3639656103562554	1243.4671149550738
1275	0.0002392344497607	0	0.1123720330107883	2	104	279.6024844720497	13.400869565217391	0.0523950727817628	213.2116575914958
1276	0.0001196172248803	0	0.0971331477783285	1	52	54.67701863354037	4.038012422360248	0.0123564585516686	66.52
1277	0.0019138755980861	0.0024145013035218	0.1128360842543405	3	169	231.59627329192543	41.18633540372672	0.0272349523351209	193.1567826428817
1278	0.0011961722488038	0.0008847120096785	0.1132157607336168	5	265	790.1490683229814	48.99788819875776	0.1585802185707487	648.3574043193363
1279	0.0001196172248803	0	0.0974143697743847	1	52	74.30434782608697	6.093416149068323	0.0149030297421772	60.861568061568065
1280	0.000956937799043	0.001826939754128	0.124961287783329	4	212	673.7515527950309	38.84136645962733	0.1376776300116928	481.25076720236973
1281	0.0003588516746411	8.67340767470981e-05	0.1099383980336158	3	156	145.31055900621118	14.165465838509316	0.0321050186212949	136.1316539782057
1282	0	0	0	0	0	0	0	0	0
1283	0.0002392344497607	0.0001669403691176	0.0922974100199696	1	53	16.391304347826086	5.009937888198758	0.0019164995355989	15.48935064935065
1284	0.0001196172248803	0	0.0815177053036634	1	52	3.049689440993789	2.0009937888198754	0.0001587200812646	3
1285	0.0031100478468899	0.0064317087437276	0.1433686218960052	7	383	4367.919254658386	152.97751552795037	0.947675044620728	2692.290799785177
1286	0.0001196172248803	0	0.0001196172248803	1	52	2.0248447204968945	2.0004968944099377	3.174401625293632e-05	1
1287	0.0001196172248803	0	0.0001196172248803	1	52	2.0248447204968945	2.0004968944099377	3.174401625293632e-05	1
1288	0.0001196172248803	0	0.1072874998282041	1	52	51.19875776397515	5.0511801242236025	0.008193938884745	48.048009975920195
1289	0.0011961722488038	0.003432711981535	0.1267745766949262	4	214	640.1242236024844	38.81590062111801	0.1441327785692898	521.3293617220422
1290	0.0002392344497607	4.8241575301294736e-05	0.0911158577498962	2	104	27.67701863354037	6.016770186335403	0.0036963941389321	28.613333333333333
1291	0.0015550239234449	0.0031759635992114	0.1250226862787391	4	217	980.8447204968944	59.33378881987578	0.2445314619208235	773.8398975097414
1292	0.0005980861244019	1.4636672404982209e-05	0.1088712062035261	4	209	335.70186335403724	24.478509316770182	0.0799377941616665	322.6371555421176
1293	0.0011961722488038	0.0002908136747569	0.1174621683779821	4	214	712.1614906832298	45.96298136645962	0.17306169024687	613.0267995649667
1294	0.0023923444976076	0.0021689932012965	0.1310681461586781	6	326	2114.863354037267	97.90024844720494	0.4381608574317194	1352.1713436020118
1295	0.0019138755980861	0.0012252919449918	0.1354821549411268	6	322	2317.5093167701866	91.21664596273293	0.4852334417506367	1464.667447969629
1296	0.0005980861244019	0.0005006493874464	0.0972979651550047	3	158	94.07453416149067	16.082360248447202	0.014853995721726	87.35886002886004
1297	0.0002392344497607	0	0.096399468566781	2	104	72.05590062111801	9.075900621118013	0.0129140267465755	77.64320346320346
1298	0.0008373205741626	0.0003907449670229	0.1057629437309934	4	211	184.223602484472	28.19341614906832	0.0303673863048885	175.3568169085816
1299	0.0010765550239234	0.002182047836451	0.1072479322457485	3	162	239.6211180124223	31.25478260869565	0.0302983751100582	206.01848210269267
1300	0	0	0	0	0	0	0	0	0
1301	0	0	0	0	0	0	0	0	0
1302	0.0013157894736842	0.0023316575573315	0.1291063219376185	5	266	1032.5341614906831	52.36894409937888	0.2058698717188891	670.6622380768306
1303	0.0007177033492822	2.8496120651284583e-06	0.1180822192697042	5	261	1571.7018633540372	43.81776397515528	0.4230274363231499	1183.616822624347
1304	0.002511961722488	0.0019658262034597	0.1323893976320519	6	327	3503.509316770187	118.32645962732916	0.9338561394066154	2506.5815461987345
1305	0.0005980861244019	0	0.1180787945120468	5	260	1561.6956521739128	40.81105590062112	0.4207971278396106	1183.0784848346857
1306	0.0003588516746411	1.127336592402548e-05	0.0951802206008524	2	105	34.62111801242236	9.02173913043478	0.0042538939613853	34.58310134310135
1307	0.0002392344497607	0	0.0946403541768762	2	104	21.27950310559006	6.0127950310559	0.0024725931696973	21.327545787545787
1308	0.0002392344497607	0.0001272323897279	0.1166009495927615	2	104	178.1428571428571	11.238260869565217	0.041955036702755	142.70850278519407
1309	0.0020334928229665	0.0030004783249043	0.1349522260667217	5	272	2292.8074534161487	92.09689440993787	0.6256011283206571	1615.25762224289
1310	0.0003588516746411	0	0.0773088518472686	3	156	60.31677018633541	12.042111801242235	0.0096760096777377	65.03025641025641
1311	0.0003588516746411	0.0002933304532035	0.1111752800650153	3	156	352.11801242236027	19.47316770186336	0.0637282057939681	267.5146534837711
1312	0.0002392344497607	0	0.0818520427829442	2	104	17.080745341614907	6.010807453416149	0.0014261873326943	17.033333333333335
1313	0.0003588516746411	0.0005006493874464	0.0927220268739378	2	105	77.95031055900623	11.094285714285714	0.0110680298509858	65.2553724053724
1314	0.0003588516746411	0.0001669403691176	0.0818536884470799	2	105	18.093167701863354	7.011055900621118	0.0013941884943649	15.566666666666668
1315	0.0011961722488038	0.0001360650982099	0.1310681461586781	6	316	2172.2049689441	68.04347826086958	0.5860588828166786	1366.2960572771813
1316	0.0007177033492822	0.0001682128908458	0.1215041261820175	5	261	659.776397515528	38.91639751552795	0.1183241716889639	447.4896643965105
1317	0.0008373205741626	0.0002424807920712	0.0990135404441086	4	211	290.63354037267084	30.31428571428572	0.047553513968266	265.4289321789322
1318	0.0002392344497607	0.0003338234982664	0.084055719128334	1	53	6.149068322981366	3.002981366459628	0.0002856961462764	4.395555555555555
1319	0.0002392344497607	0.0005006493874464	0.0955555263573408	1	53	54.29813664596273	6.053167701863354	0.0083062297310595	50.46177822177822
1320	0.0001196172248803	0	0.0001196172248803	1	52	2.0248447204968945	2.0004968944099377	3.174401625293632e-05	1
1321	0.0001196172248803	0	0.0001196172248803	1	52	2.0248447204968945	2.0004968944099377	3.174401625293632e-05	1
1322	0.0007177033492822	0.0005324202199084	0.1013704187037712	3	159	190.23602484472048	20.211552795031054	0.0397448670254023	201.2931712078771
1323	0.0005980861244019	0.000148833400009	0.0901813878830626	3	158	80.41614906832298	17.070186335403726	0.009804514675208	76.50392156862746
1324	0.0005980861244019	0.0002858245602321	0.0949537913047127	3	158	106.30434782608695	19.098509316770183	0.0142645418179632	102.2334165181224
1325	0.0002392344497607	0	0.0002392344497607	2	104	12.670807453416147	6.006708074534162	0.0009500270889002	13.6
1326	0.0016746411483253	0.003676926523462	0.1292210612575655	4	218	908.5403726708076	54.23838509316769	0.2166561743578072	690.8758797591036
1327	0.0003588516746411	0.0002682050327111	0.1180616737031916	2	105	327.08695652173907	14.43751552795031	0.072949248377595	256.2454801239278
1328	0.0014354066985645	0.0029179597450811	0.1208118566123879	4	216	571.136645962733	45.65068322981366	0.0985971347098058	452.9975849177422
1329	0.0013157894736842	0.0016809070896107	0.1247354010840056	4	215	659.3416149068324	43.86472049689441	0.1079980396194827	476.4566892344781
1330	0.0002392344497607	0	0.1079646438776117	2	104	112.8447204968944	10.132298136645964	0.0172285092331	90.14382194803248
1331	0.0023923444976076	0.00285490712828	0.1368575620539485	6	326	2941.739130434783	102.9950310559006	0.7449196649734385	1815.7272839853654
1332	0.0005980861244019	7.15499610482012e-08	0.0009595959595959	3	158	96.67701863354036	16.092670807453416	0.0145844516926296	104.2769696969697
1333	0.0002392344497607	6.355156438086088e-05	0.1100067214996585	2	104	93.3664596273292	10.102111801242236	0.016051205680973	82.78721496179297
1334	0	0	0	0	0	0	0	0	0
1335	0.0002392344497607	0	0.1126581093580403	2	104	141.14906832298135	9.174658385093167	0.0374341432682309	139.16663539075304
1336	0.0026315789473684	0.0101335322135589	0.134337713851411	4	226	978.8944099378882	79.15627329192546	0.1834037073794754	802.3600819439505
1337	0.0005980861244019	1.2355884650079785e-06	0.1129017957842723	3	158	192.65838509316765	18.220745341614908	0.0441974118185104	176.80120970532735
1338	0.0003588516746411	0	0.1122450099523272	3	156	416.2484472049689	18.55167701863354	0.1052476869404974	389.8405569284517
1339	0.0015550239234449	0.0007510211552534	0.1209626156811617	5	268	968.6335403726708	63.27006211180125	0.1944679002383749	796.3976342257674
1340	0.0007177033492822	0.0003339093582197	0.0619765376157841	3	159	118.7391304347826	19.099751552795027	0.0214725759636638	133.35012987012988
1341	0.0005980861244019	2.718898519831645e-07	0.0619755941602481	3	158	114.51552795031056	17.09751552795031	0.0213250609129794	130.50441558441557
1342	0.0013157894736842	0.0016674289122517	0.0680058590181549	3	164	197.1242236024844	36.15416149068322	0.0289889481347668	209.69714285714284
1343	0.0002392344497607	0	0.100146084076965	2	104	58.63354037267081	8.055403726708073	0.0074361360324635	55.99810966810967
1344	0.0002392344497607	0	0.100146084076965	2	104	58.63354037267081	8.055403726708073	0.0074361360324635	55.99810966810967
1345	0	0	0	0	0	0	0	0	0
1346	0.0001196172248803	0	0.0001196172248803	1	52	2.0248447204968945	2.0004968944099377	3.174401625293632e-05	1
1347	0.0011961722488038	0.0035321432031367	0.1260601546934871	4	214	906.5155279503106	42.2686956521739	0.2658325424405676	742.7600954747504
1348	0	0	0	0	0	0	0	0	0
1349	0.0001196172248803	0	0.0990111324687093	1	52	18.900621118012424	4.019503105590062	0.002589128670358	21.58105263157895
1350	0	0	0	0	0	0	0	0	0
1351	0.0003588516746411	6.678426270951288e-05	0.1023309980138459	2	105	54.81987577639751	9.036397515527948	0.0076151638927582	53.826252440370084
1352	0.0001196172248803	0	0.072747458294276	1	52	41.161490683229815	5.040993788819876	0.0057674728970538	48.38666666666666
1353	0.0003588516746411	0.0001669403691176	0.0865576433715501	2	105	54.15527950310559	8.036770186335405	0.0103908187261662	62.20034443817052
1354	0.0001196172248803	0	0.0770076181429382	1	52	7.3478260869565215	3.00360248447205	0.000633861036753	6.863636363636363
1355	0.0008373205741626	3.434398130313658e-07	0.0009201324990798	3	160	119.34782608695652	24.095652173913045	0.0172781661902883	134.30666666666667
1356	0.0008373205741626	3.434398130313658e-07	0.0009201324990798	3	160	119.34782608695652	24.095652173913045	0.0172781661902883	134.30666666666667
1357	0.0001196172248803	0	0.0001196172248803	1	52	2.0248447204968945	2.0004968944099377	3.174401625293632e-05	1
1358	0.0001196172248803	0	0.0001196172248803	1	52	2.0248447204968945	2.0004968944099377	3.174401625293632e-05	1
1359	0	0	0	0	0	0	0	0	0
1360	0.0005980861244019	2.1464988314460362e-07	0.0005980861244019	2	107	27.86335403726708	10.01888198757764	0.0019320530161299	23.966666666666665
1361	0.0003588516746411	1.430999220964024e-08	0.0004272043745727	2	105	25.838509316770185	8.018385093167701	0.0021230267578003	26.08
1362	0.0002392344497607	0	0.0003738038277511	2	104	21.614906832298136	6.0161490683229815	0.0020597935473709	25.473333333333333
1363	0.0002392344497607	1.1447993767712192e-07	0.0003738038277511	1	53	11.496894409937887	4.005465838509316	0.0007293479075882	11.8
1364	0.0001196172248803	0	0.0001196172248803	1	52	2.0248447204968945	2.0004968944099377	3.174401625293632e-05	1
1365	0.0001196172248803	0	0.0001196172248803	1	52	2.0248447204968945	2.0004968944099377	3.174401625293632e-05	1
1366	0.0004784688995215	0.0005007352473997	0.1094330767943677	1	55	126.06832298136648	11.162111801242236	0.0212167620079532	82.74897175139934
1367	0.0010765550239234	0.0008342439258376	0.129756462136055	7	366	2640.1739130434785	61.67055900621117	0.8999827538596822	1733.115098626523
1368	0.000956937799043	0.0016953550647757	0.1184532661036037	3	161	277.54037267080747	28.32521739130435	0.0445035998877283	205.24398753756674
1369	0.000956937799043	0.0009711034209406	0.1104214471380759	4	212	315.583850931677	27.34770186335404	0.0595400561096864	278.00808381848634
1370	0.0011961722488038	0.004218570481529	0.1192827270217943	4	214	608.8012422360248	39.75043478260869	0.1208527321236637	505.69242298498074
1371	0.0003588516746411	0	0.1053415120053007	3	156	133.43478260869566	15.14385093167702	0.018407107656603	114.80741325410055
1372	0.0007177033492822	0.0017417156771712	0.1152509201976181	4	210	342.95031055900625	27.4111801242236	0.0643467176880918	284.6556757541277
1373	0.0004784688995215	1.001699454674817e-07	0.0004784688995215	2	106	24.67701863354037	9.016894409937889	0.0018844369917505	23.53333333333333
1374	0.0003588516746411	1.430999220964024e-08	0.0003827751196172	2	105	23.664596273291924	8.016645962732918	0.0019482435518519	24.53333333333333
1375	0.0002392344497607	0	0.0003189792663476	2	104	19.44099378881988	6.014409937888198	0.0018850103414224	23.7
1376	0.0013157894736842	0.0012373966080774	0.1181096244845042	5	266	760.1739130434781	54.98608695652174	0.1349489803437273	584.3414801864802
1377	0.0007177033492822	0.0001368980920729	0.110577401161955	4	210	375.5217391304348	31.492422360248447	0.0642238276332515	292.5959211050387
1378	0.0010765550239234	0.000559065874767	0.1164009250909441	5	264	693.9440993788819	45.90372670807453	0.1320656252850517	527.2530662432198
1379	0.0010765550239234	0.001492785420776	0.1209769933135489	5	264	723.7329192546583	44.027080745341614	0.1457999925298643	518.4220948009068
1380	0.0011961722488038	0.0014531324555548	0.1148510143303109	5	265	659.4534161490683	47.85093167701864	0.1190080179462837	501.8660103621867
1381	0.0001196172248803	0	0.0001794258373205	1	52	3.049689440993789	2.0009937888198754	9.523204875880896e-05	2
1382	0.0002392344497607	5.723996883856096e-08	0.0002691387559808	1	53	5.086956521739131	3.0017391304347822	0.0001269760650117	3
1383	0.0004784688995215	0.0010657130368892	0.105897743685287	2	106	108.8447204968944	12.08695652173913	0.0165416073252716	103.92301765554707
1384	0.0001196172248803	0	0.1022770124097086	1	52	71.62111801242237	5.073291925465838	0.015203864186567	70.21452991452992
1385	0.0020334928229665	0.0072561627076384	0.1311990833676279	5	272	1271.9813664596272	76.6191304347826	0.2111235099149476	908.4206295880613
1386	0.0004784688995215	7.182836133730077e-05	0.1024391403764401	3	157	96.1614906832298	14.075155279503104	0.0142952736866928	95.09920885877408
1387	0.0007177033492822	0.001084907000652	0.1154863062996301	3	159	337.40372670807454	24.38012422360249	0.0724754745805968	301.88928279137735
1388	0.0001196172248803	0	0.0946007704243159	1	52	5.08695652173913	2.0017391304347827	0.0006983683575645	7.866666666666666
1389	0.0002392344497607	0.0001669403691176	0.0899741155822418	1	53	5.099378881987578	3.001987577639752	0.0002222081137705	3.182417582417582
1390	0.0002392344497607	2.9622061014551703e-05	0.0956363344134569	2	104	12.670807453416147	6.006708074534162	0.0004444162275411	11.18095238095238
1391	0.0020334928229665	0.0034746250472441	0.136568339068829	6	323	2115.136645962733	86.91006211180122	0.3969102259949295	1333.1235755096702
1392	0.0032296650717703	0.0095897089000948	0.145823229914426	7	384	5237.590062111801	155.2310559006211	1.3170512129154617	3247.1343823697525
1393	0	0	0	0	0	0	0	0	0
1394	0.000956937799043	0.000250381933692	0.092618667242552	6	314	492.16770186335407	45.6855900621118	0.0879502719255962	368.5952380952381
1395	0.0008373205741626	8.344156457441225e-05	0.0926165602616329	6	313	491.1552795031057	44.68534161490683	0.0876618142401917	372.1333333333333
1396	0.0008373205741626	5.457639951028855e-05	0.1059418344474449	4	211	408.1987577639752	32.52285714285715	0.0880777944621731	350.29117569764514
1397	0.0023923444976076	0.0032591849929912	0.1175435603412883	5	275	1527.5217391304348	92.06285714285713	0.3733549926197387	1165.6700252273968
1398	0.0002392344497607	0	0.0002392344497607	2	104	12.670807453416147	6.006708074534162	0.0009500270889002	13.6
1399	0.0002392344497607	0	0.0757453860719429	2	104	90.08695652173913	10.111552795031056	0.0180739440385714	100.52825396825396
1400	0.0004784688995215	1.1447993767712192e-07	0.0004784688995215	2	106	25.540372670807454	10.015403726708072	0.0019000541778005	23.466666666666665
1401	0.0002392344497607	0	0.0003189792663476	2	104	17.093167701863354	6.0109316770186325	0.0015841429477297	19.466666666666665
1402	0.0002392344497607	0	0.0003189792663476	2	104	17.093167701863354	6.0109316770186325	0.0015841429477297	19.466666666666665
1403	0.0013157894736842	0.0015009941628587	0.098739783565698	4	215	288.16770186335407	43.30211180124224	0.0445397868883129	262.76518243661104
1404	0.0004784688995215	0.0003338234982664	0.0865116607730739	2	106	79.30434782608697	12.083354037267078	0.0146524866062736	82.7451948051948
1405	0.0002392344497607	0	0.0865079842756547	2	104	70.85714285714286	8.07888198757764	0.0144000634087087	78.74519480519481
1406	0.0003588516746411	2.040617841907729e-05	0.1070702386908495	3	156	123.67080745341616	13.118385093167705	0.0221040232474049	119.93159099070863
1407	0.0007177033492822	0.0005103190406144	0.1067781881027292	3	159	147.33540372670808	21.137267080745342	0.0230114080093506	133.6752167217028
1408	0.0017942583732057	0.0043495838455466	0.1241155647820517	4	219	672.7639751552796	52.79999999999999	0.1108204613945971	525.7137255248354
1409	0.0015550239234449	0.0019231915256335	0.1276010391769843	5	268	1572.583850931677	72.41478260869565	0.3218732349444917	1052.1898074123053
1410	0.0010765550239234	0.0006805839504855	0.1189516378186426	5	264	892.9254658385094	49.3583850931677	0.1584448482762795	619.2270026020254
1411	0.0015550239234449	0.0021361924246907	0.1326568509606015	5	268	1460.0124223602484	62.20074534161491	0.3862141673862106	1077.5874470309657
1412	0.0008373205741626	0.0005907758350951	0.1124900186776321	3	160	244.1801242236025	24.24683229813664	0.0388277173355306	200.94546326790572
1413	0.0001196172248803	0	0.0968765914570103	1	52	24.62111801242236	4.017639751552795	0.004292494204861	26.296825396825398
1414	0.0001196172248803	0	0.1045596413689	1	52	41.559006211180126	5.042981366459627	0.0052740981622975	37.847952456899826
1415	0.0007177033492822	0.0006726523881284	0.095342937073625	3	159	201.944099378882	20.23900621118012	0.0271917263187751	156.4414774114774
1416	0.0004784688995215	0.0003562105763304	0.1146182082201819	2	106	201.09937888198755	16.239254658385093	0.0336053351416531	161.44675220944237
1417	0.0002392344497607	0.0001023704950284	0.0985294955464874	2	104	155.42857142857142	12.184347826086956	0.033802500529868	117.56339869281045
1418	0.0007177033492822	0.0011343831049069	0.0935379381040979	3	159	273.4099378881987	26.356770186335403	0.0434200223152132	224.32236874236875
1419	0.0008373205741626	6.052638250767845e-05	0.0952626238617792	6	313	612.447204968944	45.85453416149068	0.1001881184847187	434.6353235653235
1420	0.0007177033492822	4.388397610956341e-07	0.0006959547629404	2	108	47.1552795031056	14.031552795031056	0.004544882332682	47.09333333333333
1421	0.0002392344497607	0	0.0004503236701379	2	104	23.63975155279504	6.016397515527951	0.0031053075071064	29.96
1422	0.0003588516746411	3.3389981822493894e-08	0.0005468215994531	2	105	32.33540372670807	8.023354037267081	0.0040397811154757	38.120000000000005
1423	0.0022727272727272	0.0039894025905235	0.110066202275835	3	172	343.22360248447205	48.29540372670807	0.0477122319293565	309.3648809360574
1424	0.0001196172248803	0	0.0950735312685269	1	52	67.21739130434783	4.061614906832298	0.0171110978671349	73.9137441643324
1425	0.0003588516746411	2.003398909349634e-07	0.0004784688995215	2	105	22.41614906832298	7.014285714285714	0.0022806638452402	21.653333333333332
1426	0	0	0	0	0	0	0	0	0
1427	0.0002392344497607	0.0001669403691176	0.0683254246967553	1	53	19.72670807453416	5.012173913043478	0.0023603424134681	21.32
1428	0.0002392344497607	2.861998441928048e-08	0.0002392344497607	1	53	4.124223602484472	3.002484472049689	6.348803250587264e-05	2
1429	0.0001196172248803	0	0.0001594896331738	1	52	3.111801242236025	2.0022360248447204	9.523204875880896e-05	2
1430	0.0001196172248803	0	0.0001196172248803	1	52	2.0248447204968945	2.0004968944099377	3.174401625293632e-05	1
1431	0.0001196172248803	0	0.0001196172248803	1	52	2.0248447204968945	2.0004968944099377	3.174401625293632e-05	1
1432	0.0002392344497607	0.0001669403691176	0.0945787937550727	1	53	50.52795031055901	5.03751552795031	0.0121977957419543	60.37014652014652
1433	0	0	0	0	0	0	0	0	0
1434	0.0002392344497607	4.591021270727703e-05	0.0832036695751335	2	104	17.142857142857142	6.011428571428571	0.0009752684752698	14.266666666666666
1435	0.0004784688995215	0.0002809084704601	0.0888974988750543	2	106	26.90062111801242	9.019130434782609	0.0024877007115945	23.1362091503268
1436	0	0	0	0	0	0	0	0	0
1437	0.0007177033492822	0.0006675325165952	0.0845690524912416	2	108	84.64596273291926	16.06310559006211	0.0140418130769388	93.44119047619047
1438	0.0002392344497607	0	0.0754310258088463	2	104	21.19254658385093	6.011925465838509	0.0027575248497444	24.881746031746033
1439	0.0002392344497607	0	0.0754310258088463	2	104	21.19254658385093	6.011925465838509	0.0027575248497444	24.881746031746033
1440	0.0003588516746411	0	0.0003588516746411	3	156	40.024844720496894	12.026832298136648	0.0051287702408487	45
1441	0.0003588516746411	0	0.0003588516746411	3	156	40.024844720496894	12.026832298136648	0.0051287702408487	45
1442	0.000956937799043	0.0051906548953447	0.1169795349820665	4	212	466.5590062111801	30.59354037267081	0.0999566093058776	387.29819560533986
1443	0.0023923444976076	0.0104711608643626	0.1259938339362133	4	224	837.7204968944098	75.91962732919254	0.1307437473843369	690.1932846935855
1444	0.0002392344497607	2.861998441928048e-08	0.0002392344497607	1	53	4.124223602484472	3.002484472049689	6.348803250587264e-05	2
1445	0.0001196172248803	0	0.0001594896331738	1	52	3.111801242236025	2.0022360248447204	9.523204875880896e-05	2
1446	0.0014354066985645	0.0027591875320768	0.1005865041625907	4	216	385.2236024844721	41.437267080745336	0.0730143460891631	354.6743570155335
1447	0.0002392344497607	0	0.1072620601744351	2	104	92.37267080745345	9.08583850931677	0.0190366410372958	93.55922077922078
1448	0.0013157894736842	0.0037665924791554	0.1122202584409951	3	164	287.36024844720504	34.264720496894405	0.0476302766726968	265.3182046024151
1449	0.0002392344497607	0	0.0911444155991058	2	104	60.993788819875775	7.054782608695652	0.0123054024292575	65.2695238095238
1450	0	0	0	0	0	0	0	0	0
1451	0.0019138755980861	0.0083212365508455	0.1285965683054064	5	271	1021.5403726708074	68.26571428571428	0.195422413131075	855.8524775653196
1452	0.0007177033492822	0.0009260018131864	0.1261734513893718	5	261	669.7204968944098	33.96335403726708	0.1413941457745799	485.8954402993695
1453	0.0005980861244019	0.000370998412155	0.1216420794162018	3	158	330.1552795031056	22.45577639751553	0.0599627341901657	234.84922455268668
1454	0.0023923444976076	0.0029960638701702	0.1315339479187406	5	275	1522.950310559006	84.1823602484472	0.3524553422196571	1112.6212400340926
1455	0.0007177033492822	3.910095988694397e-05	0.0955689848821798	5	261	608.2919254658385	35.82099378881988	0.1250343503064154	489.4514005318354
1456	0.0001196172248803	0	0.0769683099722253	1	52	3.049689440993789	2.0009937888198754	0.0001904640975176	2.7714285714285714
1457	0.0002392344497607	0.0001669403691176	0.0865079842756547	1	53	38.18012422360248	6.036645962732919	0.0044570336901708	36.046231884057974
1458	0.0013157894736842	0.000844869647857	0.110442415321077	5	266	553.6335403726708	46.69614906832298	0.1016900735577277	451.82001292376583
1459	0.0003588516746411	0.0003216516536272	0.1078902545642205	3	156	244.63354037267084	17.31031055900621	0.0496338021887325	202.83469529199505
1460	0.0017942583732057	0.0023240063803549	0.1148672165443348	5	270	1021.7639751552794	66.30956521739131	0.2119887463979061	765.7569354928286
1461	0.0001196172248803	0	0.0960197819806806	1	52	66.41614906832298	6.081863354037267	0.0090325197737306	54.36047619047619
1462	0.0011961722488038	0.000872895430883	0.1106134531321214	6	316	1025.0931677018634	52.42658385093168	0.2030246068418636	679.7024399619365
1463	0.0002392344497607	0.0001669403691176	0.1025475115483454	1	53	192.49068322981367	7.258757763975156	0.0469695305329124	176.49113762054938
1464	0.0003588516746411	0	0.1142547289305099	3	156	358.17391304347825	14.504223602484473	0.1515910216944357	351.25107526460465
1465	0.0003588516746411	0	0.0640625443499057	3	156	44.1055900621118	12.034037267080748	0.0054385610741508	46.86
1466	0.0020334928229665	0.0012801199546179	0.1294799718850256	5	272	1768.2981366459624	84.35863354037265	0.4170019268600231	1272.0625339310425
1467	0.0010765550239234	0.0013808297595863	0.106348643121594	4	213	290.9006211180124	34.312670807453415	0.0430388763704842	249.84653756871148
1468	0.000956937799043	0.0017624906662971	0.1120442193962148	4	212	449.7080745341616	36.55018633540373	0.083895348479926	375.7134031328149
1469	0.0001196172248803	0	0.0001196172248803	1	52	2.0248447204968945	2.0004968944099377	3.174401625293632e-05	1
1470	0.0002392344497607	0	0.0002691387559808	2	104	17.267080745341612	6.012670807453416	0.0017735877569416	22.266666666666666
1471	0.0003588516746411	1.430999220964024e-08	0.0003588516746411	2	105	21.490683229813666	8.014906832298136	0.001836820967371	23.666666666666664
1472	0	0	0	0	0	0	0	0	0
1473	0.0008373205741626	0.0007184491957493	0.0966213868421506	3	160	114.40993788819875	21.087701863354035	0.0166009924686799	107.51899655899655
1474	0.0013157894736842	0.003098248452195	0.1279016919349332	5	266	898.6273291925465	52.2016149068323	0.1914896208146814	659.3264533919589
1475	0.0002392344497607	0	0.11350931931806	2	104	191.49068322981367	11.238633540372671	0.0428007800489856	161.396095016095
1476	0.0007177033492822	0.0015418390847864	0.0992210654118946	3	159	252.89440993788816	23.28695652173913	0.0592018655144405	245.70133822699037
1477	0.0003588516746411	0	0.098917312696945	3	156	172.6583850931677	13.212422360248448	0.0447294468506577	164.3461434217956
1478	0.0028708133971291	0.0109723463774374	0.1149742659130432	4	228	776.0931677018632	83.86683229813663	0.1233611134097041	681.7963871405661
1479	0.0003588516746411	0	0.098917312696945	3	156	172.6583850931677	13.212422360248448	0.0447294468506577	164.3461434217956
1480	0.0008373205741626	0.0008787999215603	0.1085489989863184	4	211	258.9378881987577	26.307329192546582	0.0457839591739604	217.31201332980743
1481	0.0007177033492822	0	0.092614453376575	6	312	486.9316770186336	42.68310559006211	0.0870222325746565	374.33285714285716
1482	0.000956937799043	0.0013339202338138	0.106764187343793	6	314	620.5341614906831	52.85751552795031	0.1110804025648431	471.2407790226555
1483	0	0	0	0	0	0	0	0	0
1484	0.0004784688995215	0.0002037168394775	0.1097250634966812	3	157	927.8757763975154	32.58757763975156	0.3891776682499762	717.7553672897151
1485	0.0001196172248803	0	0.0734946972828028	1	52	9.70807453416149	3.007204968944099	0.0007848043777522	11.566666666666666
1486	0.0001196172248803	0	0.1080448702524047	1	52	41.161490683229815	5.040993788819876	0.0043699670487608	34.12387390387391
1487	0.0003588516746411	0.0001669403691176	0.1063125409578498	2	105	98.40372670807454	11.09888198757764	0.0202169930926	89.27120213120213
1488	0.0011961722488038	0.0029817818716569	0.1203440365350535	3	163	500.4223602484472	34.628571428571426	0.1642478216468801	479.31553424399
1489	0.0003588516746411	0.0001142432021161	0.1058867267284158	3	156	67.527950310559	12.050186335403728	0.0111671337952259	65.6524277322265
1490	0.0004784688995215	0.0002738389571952	0.1153031452598731	3	157	307.36024844720504	16.397639751552795	0.1252751994118292	299.4275479491269
1491	0.0004784688995215	8.108995585462804e-08	0.0712851722226653	3	157	99.65217391304348	15.079875776397516	0.0174468816040839	103.74384615384616
1492	0.0010765550239234	0.0010542712202149	0.079381495427318	3	162	194.5590062111801	27.180248447204967	0.0308442608841438	185.74542124542126
1493	0.0001196172248803	0	0.1118595108248395	1	52	151.47826086956522	6.222111801242236	0.0337313793769031	113.97119363451642
1494	0.0014354066985645	0.0013448245104215	0.120643594973652	4	216	782.6956521739129	47.951428571428565	0.2289922808887768	728.9714656688341
1495	0.0017942583732057	0.0015041239521742	0.1336190474246237	6	321	2797.9316770186338	88.88173913043477	0.6784965472542182	1679.5014112145834
1496	0	0	0	0	0	0	0	0	0
1497	0.0010765550239234	0.0017938538268838	0.1044684189777234	3	162	246.1925465838509	27.230931677018635	0.043153046411734	244.4749740816459
1498	0.0004784688995215	2.528858147442913e-05	0.0908758650888585	3	157	88.32298136645963	15.068819875776397	0.0146127822216758	95.71865258924082
1499	0.0004784688995215	2.528858147442913e-05	0.0908758650888585	3	157	88.32298136645963	15.068819875776397	0.0146127822216758	95.71865258924082
1500	0.0007177033492822	0.0004174736766544	0.1159665809092449	4	210	645.8385093167702	28.82919254658385	0.2117267507711761	618.9821227843364
1501	0.0010765550239234	0.0002715028311752	0.1155026882654579	4	213	681.9378881987577	35.83950310559006	0.2218689840453548	653.641713482596
1502	0.0002392344497607	0	0.0832427978240954	2	104	16.944099378881987	6.00944099378882	0.0019168817687136	17.990909090909092
1503	0.0002392344497607	0	0.0832427978240954	2	104	16.944099378881987	6.00944099378882	0.0019168817687136	17.990909090909092
1504	0.0004784688995215	0.0003338234982664	0.0945129249693764	2	106	105.42857142857142	13.114658385093168	0.0159773392919397	91.00183463595229
1505	0.0002392344497607	0	0.1176590588977764	2	104	363.0931677018633	13.506583850931676	0.0911142803528762	273.69442168889873
1506	0.0002392344497607	0	0.0955644982860161	2	104	114.6335403726708	10.114285714285714	0.0190915505947651	110.70268398268398
1507	0.0008373205741626	0.0009883377375376	0.1058481854244562	4	211	326.3664596273292	28.375652173913046	0.0546831329535141	267.03774815827444
1508	0.0017942583732057	0.0032746465038477	0.104861268666603	4	219	340.93788819875783	48.31204968944098	0.0445936717894395	281.1051484772537
1509	0.0003588516746411	0	0.0883017124881981	3	156	241.43478260869563	16.28819875776398	0.0576606366164458	257.23043956043955
1510	0.0019138755980861	0.0016438158947771	0.101083492799207	5	271	654.7763975155278	65.75378881987577	0.1195227565821074	592.8326129426131
1511	0.0016746411483253	0.0004043540777594	0.1009006110679536	5	269	631.6832298136644	61.73167701863354	0.1171680927272757	579.628888888889
1512	0.0004784688995215	1.9556545225712266e-05	0.0943071289316854	3	157	281.58385093167703	20.32894409937888	0.0654536108238534	300.3182600732601
1513	0.0002392344497607	0.0001669403691176	0.075023748866341	1	53	5.099378881987578	3.001987577639752	0.0001269760650117	3
1514	0.0027511961722488	0.0089282080144395	0.14438040839708	7	380	4911.552795031059	148.60757763975155	1.1009477366814016	2912.7799832703995
1515	0.0033492822966507	0.0064668491432222	0.1411174612125082	7	385	4932.124223602486	166.87192546583853	1.091514861155242	2985.824788291514
1516	0.0004784688995215	0.0003398873397932	0.102056521507592	2	106	72.4223602484472	12.055403726708075	0.0086579385151722	70.54268398268398
1517	0.0004784688995215	1.2213706272219806e-06	0.1066495194630078	3	157	193.18633540372667	18.20496894409938	0.0373417163924558	184.67729835523954
1518	0.0003588516746411	0	0.1061102678268573	3	156	168.09316770186336	14.179503105590063	0.035353621748773	163.62665664400959
1519	0.0003588516746411	1.430999220964024e-08	0.0003588516746411	2	105	21.490683229813666	8.014906832298136	0.001836820967371	23.666666666666664
1520	0.0010765550239234	0.0019785732578307	0.1164708555565973	3	162	242.7329192546584	26.241739130434787	0.0471631640262431	208.95639963211391
1521	0.0001196172248803	0	0.0998146208684137	1	52	31.8695652173913	4.025962732919255	0.0048100922157039	30.335238095238097
1522	0.0004784688995215	1.9487979855763632e-06	0.1156273432542136	3	157	389.4472049689441	19.565217391304348	0.0951228806354326	328.9130964157563
1523	0.0003588516746411	1.430999220964024e-08	0.0003588516746411	2	105	21.490683229813666	8.014906832298136	0.001836820967371	23.666666666666664
1524	0.0002392344497607	0	0.0002691387559808	2	104	17.267080745341612	6.012670807453416	0.0017735877569416	22.266666666666666
1525	0.0005980861244019	0.0004604165442134	0.1115621833223046	3	158	173.20496894409936	18.182360248447203	0.0359542900576173	168.83479957950547
1526	0.0010765550239234	0.0027368683634497	0.1205757072702757	4	213	539.3291925465837	37.71068322981367	0.1011072650341589	447.07804695957645
1527	0.0021531100478468	0.0033855454817117	0.1129080580171074	3	171	467.74534161490686	54.48062111801241	0.0921855891408687	453.0475268522327
1528	0.0001196172248803	0	0.0001196172248803	1	52	2.0248447204968945	2.0004968944099377	3.174401625293632e-05	1
1529	0.0001196172248803	0	0.0001196172248803	1	52	2.0248447204968945	2.0004968944099377	3.174401625293632e-05	1
1530	0	0	0	0	0	0	0	0	0
1531	0.0013157894736842	0.001570528891217	0.0958502355734163	3	164	172.30434782608694	29.160248447204967	0.0267554557888995	162.5643634143634
1532	0.000956937799043	0.0012441650926751	0.1158115365529061	4	212	357.6211180124223	29.46049689440994	0.0643852125213029	277.1534631450421
1533	0.0005980861244019	0.0004164441184299	0.1068482470141684	2	107	95.88198757763976	14.07639751552795	0.0123315380263618	84.07547987959754
1534	0.0002392344497607	0	0.1005715954640661	2	104	54.993788819875775	8.04919254658385	0.0070436583303513	50.08922743922744
1535	0.0007177033492822	0.0011976537395877	0.1225059054548449	4	210	617.639751552795	28.80012422360248	0.1463050137210172	473.34726108910013
1536	0.0014354066985645	0.0020202656280981	0.1165442062227939	4	216	721.9316770186333	51.909192546583846	0.1285879555251435	561.5477457293159
1537	0.0005980861244019	0.0001676149749445	0.0967982775620167	3	158	102.06211180124224	16.09391304347826	0.0158303766149649	93.5289010989011
1538	0.0001196172248803	0	0.0850087437563864	1	52	18.62111801242236	4.017639751552795	0.0024838382903628	20.005128205128205
1539	0.0013157894736842	0.0001582245742743	0.1255044469922273	6	317	1844.645962732919	66.52583850931677	0.4555001222979273	1124.0367766685317
1540	0.0002392344497607	0	0.1131276746688024	2	104	274.1490683229814	14.381987577639752	0.0487969627135411	187.84313531359172
1541	0.0010765550239234	0.0012183847352678	0.1104304325272157	3	162	206.8695652173913	29.226086956521733	0.0316673078075308	166.59777451306863
1542	0.000956937799043	0.0009550705939357	0.1134808439062566	5	263	622.9627329192547	42.81279503105589	0.1162378832237634	496.58601149495234
1543	0.0002392344497607	0	0.1136138515371117	2	104	297.639751552795	15.323975155279502	0.0655446682173732	199.07427008424784
1544	0.0010765550239234	0.0001445724778813	0.1022384861249306	5	264	575.1304347826086	45.772546583850925	0.1138770706952391	466.32958675409805
1545	0.0002392344497607	0	0.0891779019118318	2	104	127.95031055900624	12.177142857142856	0.0241431869540819	116.58408521303258
1546	0.0008373205741626	8.428853822542902e-05	0.1017784244389105	5	262	499.7204968944099	37.68422360248447	0.1036252040826651	408.4453786147019
1547	0.0016746411483253	0.0020118703438264	0.1316317616470258	5	269	1308.5341614906831	69.69465838509316	0.2810316766154284	962.7466487077994
1548	0.0001196172248803	0	0.1057272380601153	1	52	120.2670807453416	6.177267080745342	0.0234084748423056	91.62166430061167
1549	0.0007177033492822	0.0002396701520636	0.0894895756798888	3	159	94.19875776397517	19.07614906832298	0.0115059346812076	93.36131868131868
1550	0.0007177033492822	0.0002396701520636	0.0894895756798888	3	159	94.19875776397517	19.07614906832298	0.0115059346812076	93.36131868131868
1551	0.0007177033492822	0.0010801767522026	0.1070083256053425	3	159	122.93788819875778	20.10919254658385	0.0156635837394971	108.04608280608281
1552	0.0003588516746411	0	0.0976784730321703	3	156	85.53416149068323	13.07167701863354	0.0151071365080594	91.72167166167166
1553	0.0001196172248803	0	0.0964931445767174	1	52	32.70807453416149	4.031552795031056	0.0054751876245571	34.48190476190476
1554	0.0007177033492822	0.0008715595171192	0.1133102910097651	4	210	291.9503105590062	24.32198757763975	0.0541523391307089	274.79071005018375
1555	0.0008373205741626	0.0006078504761892	0.1174553908020559	4	211	378.4037267080745	26.443478260869565	0.0728023928509086	327.2150864857313
1556	0.0003588516746411	0	0.0687999789772853	3	156	50.03105590062112	12.033540372670808	0.0060781838899918	51.913333333333334
1557	0.0003588516746411	0	0.0687999789772853	3	156	50.03105590062112	12.033540372670808	0.0060781838899918	51.913333333333334
1558	0.0004784688995215	0.0002026005749564	0.0724793711342305	3	157	58.52795031055901	14.038509316770188	0.0071230607945362	60.607777777777784
1559	0.0002392344497607	0	0.1203511515898327	2	104	612.7018633540373	15.855279503105589	0.1718015568186814	391.99940981071984
1560	0.0002392344497607	0.0002049597535619	0.0962240311033056	2	104	119.6024844720497	10.13888198757764	0.0195971661230588	104.73195075455945
1561	0.0004784688995215	4.447836544271783e-05	0.1099265243541651	3	157	288.888198757764	19.35776397515528	0.0566085070030701	232.9873498964056
1562	0.0004784688995215	4.447836544271783e-05	0.1099265243541651	3	157	288.888198757764	19.35776397515528	0.0566085070030701	232.9873498964056
1563	0.0013157894736842	0.0021621008648338	0.1123317262914455	4	215	471.7888198757764	41.5503105590062	0.0813232157194274	384.79996172901747
1564	0.0005980861244019	2.3378996925979813e-05	0.1086503897942638	4	209	228.0434782608696	24.270807453416147	0.0434424623079741	196.22402901192376
1565	0.0003588516746411	1.430999220964024e-08	0.1096895882094207	2	105	126.01242236024844	11.14608695652174	0.0206771988595195	104.37990551931728
1566	0.0003588516746411	7.6941722542549e-06	0.1130554207320224	2	105	172.22360248447205	13.196024844720498	0.0277826346476106	148.2857785351903
1567	0.0001196172248803	0	0.0002392344497607	1	52	4.068322981366459	2.001366459627329	0.0001904640975176	3
1568	0.0003588516746411	1.430999220964024e-07	0.0003827751196172	1	54	7.118012422360248	4.002360248447205	0.0001587200812646	4
1569	0.0028708133971291	0.0048511497006259	0.1362529704143528	7	381	4339.987577639752	152.03316770186336	1.224730948848906	2887.6272157072553
1570	0.0041866028708133	0.0069842595369684	0.1404020676615119	7	392	6200.683229813666	228.6832298136646	1.6242194597247197	4145.124302415179
1571	0.0008373205741626	0	0.1297357877690596	7	364	2635.0869565217395	59.66881987577639	0.8981223431825036	1737.1436700550944
1572	0	0	0	0	0	0	0	0	0
1573	0.0008373205741626	0.0009667012146478	0.1252804491485633	4	211	733.7701863354037	32.01055900621118	0.1747578418193623	497.84983714888375
1574	0.0008373205741626	0.0006088649596245	0.1221897042522543	4	211	306.67701863354034	29.377763975155283	0.0463337007111268	231.58788860739455
1575	0.0008373205741626	0.0008343297857908	0.0839759649343219	3	160	76.57763975155281	20.057515527950308	0.0081378264108907	65.34285714285714
1576	0.0002392344497607	0	0.0802135505069621	2	104	19.316770186335404	6.013167701863354	0.0018826131471302	20.23238095238095
1577	0.0005980861244019	0.0005007066274153	0.090627045299309	2	107	48.031055900621126	12.032173913043476	0.0051885125156648	43.585367965367965
1578	0.0003588516746411	4.2929976628920726e-08	0.1126674624596889	2	105	151.74534161490683	11.180621118012422	0.0383061481324001	149.123345347463
1579	0.0004784688995215	0.0003338521182509	0.112670580505365	2	106	137.09316770186334	10.169937888198758	0.0356129394869098	125.92663539075302
1580	0.0011961722488038	0.0019652066808971	0.1112542699890927	5	265	602.2981366459627	49.75577639751553	0.1251063623142101	525.1334129163339
1581	0.0007177033492822	4.688456375738724e-05	0.1017784244389105	5	261	429.1304347826088	34.54770186335404	0.0942372193730422	379.0269048172629
1582	0.0005980861244019	0.0013590236065073	0.1115194005527943	3	158	339.832298136646	21.44012422360249	0.0718291662949087	251.5514492753623
1583	0.0019138755980861	0.0057878193810138	0.136637090749794	5	271	1972.062111801242	88.87614906832299	0.3917561775593363	1430.2250982506655
1584	0.0007177033492822	0.0014130879199068	0.1073072945698698	3	159	131.53416149068323	18.11875776397516	0.0225358147356301	117.17424123495552
1585	0.0004784688995215	0.0004147680746345	0.1072451071066029	3	157	121.9751552795031	15.11304347826087	0.0220141407495871	111.70757456828886
1586	0.0004784688995215	0.0006676861786545	0.0930888020116808	2	106	59.34161490683229	12.04223602484472	0.0075168385559316	60.244615384615386
1587	0.0001196172248803	0	0.0887676337864307	1	52	4.068322981366459	2.001366459627329	0.000238080121897	3
1588	0.000956937799043	0.0007012503686517	0.1111813522306205	4	212	327.96894409937886	34.39565217391304	0.0603444583488209	300.62370898867107
1589	0.0003588516746411	0	0.0965457742887159	3	156	119.3478260869565	14.132546583850932	0.0226015478213653	121.62695526695526
1590	0.0017942583732057	0.0017150428771167	0.1189794481261576	5	270	851.5962732919253	69.09366459627329	0.1474037668007607	617.4919048565092
1591	0.0001196172248803	0	0.1016513634111723	1	52	118.8695652173913	6.171677018633541	0.022209249921881	99.2631746031746
1592	0.0023923444976076	0.0028621861265831	0.1287511070485077	5	275	1328.180124223602	86.77627329192546	0.246797420465572	986.1962086409899
1593	0.0001196172248803	0	0.0001594896331738	1	52	3.111801242236025	2.0022360248447204	9.523204875880896e-05	2
1594	0.0008373205741626	0.0016549224499946	0.1182811956996183	3	160	375.8819875776397	26.436273291925467	0.0683378084575753	293.5264463343599
1595	0.002511961722488	0.0057775357977618	0.1354325789554859	6	327	2013.583850931677	102.73217391304348	0.3723902523784806	1304.623636061057
1596	0.000956937799043	0.0010010411950331	0.0930909305341579	4	212	160.04968944099377	27.147329192546582	0.0228387410863362	143.89334012392834
1597	0.0001196172248803	0	0.0821360735162681	1	52	41.161490683229815	5.040993788819876	0.0056691806499107	43.937777777777775
1598	0	0	0	0	0	0	0	0	0
1599	0.0008373205741626	0.0003941686636912	0.1118625843105058	4	211	276.5652173913044	29.320621118012426	0.0477835234530665	236.98437666908256
1600	0.0019138755980861	0.0010085188270721	0.132994863320948	6	322	2645.60248447205	94.63155279503104	0.6800434987362903	1661.2017798078105
1601	0.0015550239234449	0.0008664079184315	0.1329427493462925	6	319	2368.608695652174	78.29366459627329	0.6295759112039323	1507.4238863416783
1602	0.0039473684210526	0.0069226287798799	0.1415984542286053	6	339	3671.925465838509	171.0436024844722	0.7160370696670337	2390.0081379026333
1603	0.000956937799043	0.0023484546898739	0.1217148122808114	4	212	400.6645962732919	35.49863354037267	0.0646250910162582	314.85358028771293
1604	0	0	0	0	0	0	0	0	0
1605	0.0001196172248803	0	0.0677422046287103	1	52	3.049689440993789	2.0009937888198754	9.523204875880896e-05	2
1606	0.0007177033492822	0.0008516016758483	0.1102659323975099	3	159	186.2919254658385	21.1807453416149	0.0342080710934609	185.05227328227326
1607	0.0010765550239234	0.002041787960981	0.1084246918954129	3	162	236.55900621118016	29.231055900621115	0.0415048278769661	225.08561532035216
1608	0.0002392344497607	0	0.0791238534609721	2	104	16.96894409937888	6.009689440993789	0.0019952862265593	20
1609	0.0021531100478468	0.0019217583527808	0.1162380801136577	4	222	752.863354037267	59.84546583850931	0.2087745018277825	692.4703137711961
1610	0.0003588516746411	0	0.1007757309829664	3	156	201.13043478260863	14.199006211180125	0.0441425671165603	205.54195533740423
1611	0.0003588516746411	0	0.1007757309829664	3	156	201.13043478260863	14.199006211180125	0.0441425671165603	205.54195533740423
1612	0.0016746411483253	0.0015200458922813	0.1093977900303872	3	167	264.9813664596273	41.22273291925465	0.0439010082928193	247.91696018578372
1613	0.0001196172248803	0	0.0002718573292735	1	52	7.3478260869565215	3.00360248447205	0.0005546284071589	7.633333333333333
1614	0.0007177033492822	0.0016307146373024	0.1283695020016037	5	261	953.9254658385094	39.28409937888198	0.2079336140428546	676.6817344932831
1615	0.0015550239234449	0.001826928407092	0.1324238471240197	5	268	1533.844720496894	67.1576397515528	0.3655285710711898	975.0579768774668
1616	0.0023923444976076	0.0043824901191285	0.1375232656391319	6	326	2856.3043478260865	115.04310559006208	0.6756640860891008	1975.966739856483
1617	0.0016746411483253	0.0007877722740179	0.1242784809054263	5	269	934.2608695652171	69.22322981366459	0.1735410735320549	670.2766655833782
1618	0.0008373205741626	8.044471537778861e-05	0.1222851276839234	5	262	718.304347826087	40.97217391304348	0.1454895366003186	504.0212852447627
1619	0.0008373205741626	0.0001154163358663	0.1215403993187706	5	262	723.3478260869565	40.97739130434783	0.1490008909447262	512.3520536430311
1620	0.0010765550239234	0.0010620381987945	0.1267153897096349	5	264	916.670807453416	46.227826086956526	0.1874689770079309	661.7510522592428
1621	0.0005980861244019	0.0011354655112288	0.1040199993863119	3	158	155.6273291925466	18.16223602484472	0.0236995033852431	138.43577784534307
1622	0.0004784688995215	0.0006302852136954	0.1104903725128466	3	157	128.83850931677017	15.140124223602484	0.0203200731262224	114.22941946941948
1623	0.0003588516746411	5.723996883856096e-08	0.0003588516746411	2	105	15.79503105590062	7.008074534161491	0.0009976431132796	13.2
1624	0.0002392344497607	0.0001669403691176	0.1021871628719374	1	53	13.608695652173912	4.006583850931677	0.0013015046663703	12.615238095238094
1625	0.000956937799043	0.0012593445925726	0.1271110167654582	4	212	735.5962732919254	37.96944099378882	0.1651540428184799	539.0878881682805
1626	0.0013157894736842	0.0010676174185315	0.1325014240701966	5	266	1863.403726708074	62.53341614906832	0.5029189853188376	1255.6633822194342
1627	0.0017942583732057	0.0007127017493623	0.1312159975499036	6	321	2480.07453416149	97.5822360248447	0.6756038932049174	1684.3979667217359
1628	0.0020334928229665	0.0012450497020534	0.1323119517705837	6	323	2743.621118012422	100.78621118012424	0.7760665770673445	1867.0582123000559
1629	0.0016746411483253	0.0025051222718031	0.1310597075708492	5	269	1624.9627329192544	75.26670807453415	0.3735001901700298	1196.7393337343474
1630	0.0008373205741626	0.0014252725795441	0.1081194730044047	3	160	102.27950310559008	19.07913043478261	0.0104005932461441	82.40001822738665
1631	0.0004784688995215	0.0006321860600662	0.1077360807637371	3	157	133.69565217391303	15.111304347826088	0.0239884359979224	128.56900048695712
1632	0	0	0	0	0	0	0	0	0
1633	0.0001196172248803	0	0.0956880333744062	1	52	41.161490683229815	5.040993788819876	0.0066547764196775	40.22951714951715
1634	0.0010765550239234	0.0036494808740111	0.1066495194630078	4	213	408.0434782608695	33.481863354037266	0.0755817608313147	367.7788049377523
1635	0.0001196172248803	0	0.0001196172248803	1	52	2.0248447204968945	2.0004968944099377	3.174401625293632e-05	1
1636	0.0001196172248803	0	0.0001196172248803	1	52	2.0248447204968945	2.0004968944099377	3.174401625293632e-05	1
1637	0.0002392344497607	5.723996883856096e-08	0.0002691387559808	1	53	5.086956521739131	3.0017391304347822	0.0001269760650117	3
1638	0.0001196172248803	0	0.0001794258373205	1	52	3.049689440993789	2.0009937888198754	9.523204875880896e-05	2
1639	0.0026315789473684	0.0031553476637456	0.1421571547882559	7	379	4293.217391304348	139.91639751552796	0.9979774096658468	2516.4593573760094
1640	0.0021531100478468	0.0018137015079361	0.1128204499246483	6	324	1748.770186335404	99.39540372670808	0.384667522206778	1398.1261635684873
1641	0.0023923444976076	0.0035954220006227	0.115716077536903	6	326	1612.7577639751553	98.15813664596271	0.353887961880444	1279.3589223166716
1642	0.000956937799043	0.0020074112398297	0.1132850675046152	4	212	289.1180124223602	30.30496894409937	0.0494940089446853	234.6395356105882
1643	0.0001196172248803	0	0.0001196172248803	1	52	2.0248447204968945	2.0004968944099377	3.174401625293632e-05	1
1644	0.0007177033492822	0.0003990245459868	0.1289100992964619	5	261	1261.3788819875776	40.75950310559006	0.3304046513232925	804.6719017379238
1645	0.0001196172248803	0	0.0740925739968854	1	52	9.459627329192546	3.00472049689441	0.0006976038913353	8.933333333333334
1646	0.0004784688995215	0.0003338521182509	0.0828919628622795	2	106	23.291925465838503	8.013167701863354	0.0012837214926707	15.866666666666667
1647	0.0005980861244019	0.0005007066274153	0.0886207826726352	2	107	33.29813664596274	11.02310559006211	0.0029145248819932	29.096190476190475
1648	0.0002392344497607	0	0.0786378497253507	2	104	19.316770186335404	6.013167701863354	0.0017653131802402	20.346666666666664
1649	0.0002392344497607	0	0.0786378497253507	2	104	19.316770186335404	6.013167701863354	0.0017653131802402	20.346666666666664
1650	0.0002392344497607	0	0.0002392344497607	2	104	12.670807453416147	6.006708074534162	0.0009500270889002	13.6
1651	0.0002392344497607	0	0.0002392344497607	2	104	12.670807453416147	6.006708074534162	0.0009500270889002	13.6
1652	0.0001196172248803	0	0.0003663277511961	1	52	9.459627329192546	3.00472049689441	0.0006976038913353	9.866666666666667
1653	0.0004784688995215	4.2929976628920723e-07	0.0005861244019138	2	106	23.07453416149069	8.01142857142857	0.0013153380978854	16.8
1654	0	0	0	0	0	0	0	0	0
1655	0.0016746411483253	0.002478964318735	0.1212075011456388	4	218	416.7453416149068	43.467577639751546	0.0616153238134069	320.7587317087573
1656	0.0003588516746411	0.0005006493874464	0.1085142799717698	2	105	95.61490683229812	10.107453416149069	0.0140018136680883	84.24085914085914
1657	0.0010765550239234	0.0008643037488051	0.1062515007954918	4	213	293.95652173913044	36.30335403726708	0.0456866314677546	266.46877455877456
1658	0.0003588516746411	9.742594941716248e-05	0.1021717759425016	3	156	64.36024844720497	12.049068322981366	0.0076733651917942	56.23413919413919
1659	0.0010765550239234	0.0010216254555442	0.114351002892477	3	162	339.3105590062111	31.409813664596275	0.0456775439519307	228.13246694411015
1660	0.000956937799043	0.0015553863168284	0.1015778132729755	2	110	136.5776397515528	20.11813664596273	0.0193560693681059	141.29623359097042
1661	0.0001196172248803	0	0.0992767137940662	1	52	21.02484472049689	4.013664596273292	0.0021097666759572	19.477619047619047
1662	0.0007177033492822	0.0010860296644304	0.1157391049573817	3	159	293.6086956521739	19.357888198757763	0.0538320759303798	206.56440504231864
1663	0.0003588516746411	0	0.1080993775152902	3	156	209.49689440993788	15.239503105590064	0.04793841363635	187.46088669500435
1664	0.000956937799043	0.0003972860853232	0.1108906345258174	4	212	296.1366459627329	30.31987577639752	0.0493817209982712	249.70311854811854
1665	0.0016746411483253	0.0035828136822035	0.1168050137994796	5	269	595.6894409937888	62.70409937888199	0.1042194021487534	493.0191105179649
1666	0.0007177033492822	0.0005130349393904	0.1089207222425186	4	210	298.95652173913044	29.33304347826087	0.0462867785422798	254.62206793206792
1667	0.0007177033492822	0.0004818424865409	0.1086561892759577	4	210	256.4223602484472	25.28335403726708	0.0388219742467592	212.84793901750422
1668	0.0002392344497607	0.0001669403691176	0.095807378829502	1	53	48.44099378881988	6.047950310559006	0.0083511701236364	44.47752992105933
1669	0.0004784688995215	0	0.0902933920907729	4	208	142.5341614906832	20.15267080745341	0.024697942772279	142.49666666666667
1670	0.0004784688995215	0	0.0902933920907729	4	208	142.5341614906832	20.15267080745341	0.024697942772279	142.49666666666667
1671	0.0010765550239234	0.0012377535277458	0.1037020493639894	4	213	278.48447204968943	36.272919254658376	0.045479157194598	266.4616163901458
1672	0.0004784688995215	0	0.0902933920907729	4	208	142.53416149068323	20.15267080745341	0.024697942772279	142.49666666666667
1673	0.0008373205741626	0.000109738062391	0.0955936686933448	4	211	192.8260869565217	29.187950310559007	0.0314530290871514	188.9847619047619
1674	0.0008373205741626	0.0011071783220125	0.1162945257078628	3	160	205.67080745341616	22.227204968944093	0.0335738966952788	172.64065947468424
1675	0.0002392344497607	0	0.0996875307536939	2	104	31.795031055900623	7.020124223602483	0.0032965711405972	31.43744588744589
1676	0.0002392344497607	0	0.0996875307536939	2	104	31.795031055900623	7.020124223602483	0.0032965711405972	31.43744588744589
1677	0.0013157894736842	0.0034119852859833	0.1162049024113275	3	164	372.055900621118	37.40596273291926	0.0593235678777987	305.6982990212402
1678	0.0008373205741626	0.0008533932138122	0.1164975178407549	3	160	390.8757763975155	24.52037267080745	0.0762940339939505	289.80564008898915
1679	0.0016746411483253	0.0031626049218903	0.1256981924721621	3	167	901.9316770186336	49.15714285714285	0.1710500482347781	613.3314180894164
1680	0.0002392344497607	0	0.1083612029485736	2	104	78.44099378881987	8.077018633540373	0.0169096798733849	82.10122148004501
1681	0	0	0	0	0	0	0	0	0
1682	0	0	0	0	0	0	0	0	0
1683	0	0	0	0	0	0	0	0	0
1684	0.0001196172248803	0	0.089314848868676	1	52	15.968944099378882	3.0098136645962734	0.0020730600631827	16.751666666666665
1685	0.0008373205741626	0.0016675147722049	0.1024211007793927	2	109	118.32919254658384	15.108198757763974	0.0183557660962799	103.78402460112986
1686	0.0001196172248803	0	0.0932722114133396	1	52	91.34782608695652	5.09192546583851	0.0196958336029148	93.80190927407645
1687	0.0002392344497607	5.709372453928102e-05	0.0937209658374968	2	104	34.33540372670807	8.022981366459627	0.0051947427885997	35.647570207570205
1688	0.0004784688995215	9.14822553478556e-05	0.0969042619184743	3	157	93.01242236024844	14.074161490683233	0.0163292406903053	100.64301587301586
1689	0.0004784688995215	4.773149175714326e-05	0.1032968501758521	3	157	165.8447204968944	17.173167701863353	0.0331484636016097	163.5295983548615
1690	0.0008373205741626	0.0005361769918936	0.1046913895284113	3	160	177.87577639751552	22.18037267080745	0.0337032305207101	167.70499518025838
1691	0.0005980861244019	0.0002147923242043	0.1036281405040054	3	158	170.06832298136646	19.17540372670808	0.0331872835974179	166.12293168819485
1692	0.0003588516746411	0	0.0912506445217155	3	156	63.67080745341615	12.04447204968944	0.0103396287587482	67.12556776556775
1693	0.0010765550239234	0.0018422675201697	0.1159665809092449	4	213	512.167701863354	37.674161490683225	0.1260888944967559	405.19670691904497
1694	0.0010765550239234	0.0015848985239898	0.1199752094059309	4	213	617.1677018633541	42.8039751552795	0.11238121401221	472.9863521857769
1695	0.0004784688995215	2.861998441928048e-08	0.0874707536090766	3	157	223.16770186335404	16.286956521739132	0.0452543744851096	191.71714097496704
1696	0.0002392344497607	0	0.0874669951441769	2	104	203.1552795031056	10.273540372670809	0.0430070472940999	179.40409749670619
1697	0.0028708133971291	0.0035362191331564	0.0999960395927902	5	279	891.4658385093167	84.13155279503104	0.148769317933843	660.8803634529721
1698	0.000956937799043	0.0007012334773375	0.1178361434437297	4	212	1466.857142857143	52.20782608695652	0.4704252753958148	1040.1287431617357
1699	0.0004784688995215	0.0003753567548098	0.0904639311168087	2	106	31.372670807453414	9.0183850931677	0.0021624956165165	25.735555555555557
1700	0.0001196172248803	0	0.0910038392377866	1	52	66.41614906832298	6.081863354037267	0.0107725797598844	61.4895238095238
1701	0.0008373205741626	0.0001332580894256	0.1207581051189672	5	262	865.4347826086956	39.3088198757764	0.1912524674796618	588.351203902745
1702	0.0005980861244019	0.0001669403691176	0.1142354935879475	4	209	397.2919254658385	22.55577639751553	0.1319854604436585	349.98060552052203
1703	0.0001196172248803	0	0.0001196172248803	1	52	2.0248447204968945	2.0004968944099377	3.174401625293632e-05	1
1704	0.0001196172248803	0	0.0943289795176288	1	52	11.695652173913045	3.0070807453416144	0.0010816300413729	11.717289377289378
1705	0.0005980861244019	0.0005594264903337	0.1090695409751885	2	107	80.69565217391305	11.077639751552796	0.0164516091697623	81.57063539945894
1706	0.0003588516746411	8.585995325784145e-08	0.0003827751196172	2	105	17.906832298136646	7.009192546583851	0.0010772579759884	14.266666666666666
1707	0.0001196172248803	0	0.0002392344497607	1	52	7.3478260869565215	3.00360248447205	0.0005546284071589	7.866666666666666
1708	0	0	0	0	0	0	0	0	0
1709	0.0002392344497607	0.0009346762955766	0.1160161505750844	2	104	207.5031055900621	12.278385093167705	0.0348962576914501	149.3275941894363
1710	0.0019138755980861	0.0042289001596037	0.1379473030861268	6	322	2627.2236024844724	91.8288198757764	0.6618942079330373	1721.2410696771822
1711	0.000956937799043	0.0009997199057524	0.0849608455097322	4	212	249.1614906832298	31.27204968944099	0.0423069315976367	250.04253968253965
1712	0.0001196172248803	0	0.0896630127291737	1	52	11.633540372670806	3.0064596273291926	0.0019940994371301	14.44070588235294
1713	0.0001196172248803	0	0.0898351410221068	1	52	11.695652173913045	3.0070807453416144	0.0010816300413729	11.304761904761904
1714	0.0002392344497607	0.0001669403691176	0.0727760672836305	1	53	43.19875776397516	6.041739130434783	0.0062428686746186	45.49030303030303
1715	0.000956937799043	0.000951954778704	0.0812444125238143	4	212	222.9813664596273	28.215652173913043	0.0353423429394438	206.43594516594518
1716	0.0015550239234449	0.0020324924184837	0.1249267776237645	4	217	845.4534161490683	53.11267080745341	0.2033810771400992	623.6945333392763
1717	0.0011961722488038	0.0006302877362202	0.1240815200993831	4	214	807.7453416149068	45.0872049689441	0.2011664266395089	594.463559400934
1718	0.0004784688995215	0	0.0936950832178233	4	208	233.8385093167702	20.28919254658385	0.0582604163302597	251.98034328244856
1719	0.0003588516746411	1.0493994287069509e-07	0.0005888847994111	2	105	34.44720496894409	8.024472049689441	0.0041193959781845	40.626666666666665
1720	0.0008373205741626	0.000476626045858	0.1193946671744292	4	211	383.60248447204975	30.46546583850932	0.0629212912149127	303.58723672268565
1721	0.0008373205741626	0.0004997299858307	0.1117980765592284	3	160	173.14906832298135	24.16894409937888	0.0263522225063309	152.08452103303557
1722	0.0008373205741626	0.0004305408585839	0.1047991854401992	4	211	260.00621118012424	27.27217391304348	0.0486231571126267	246.37295815295818
1723	0.0007177033492822	0.0008343870257597	0.0872345994424868	2	108	37.06211180124224	10.02136645962733	0.0032613755720024	29.20222222222222
1724	0.0002392344497607	0.0001669403691176	0.0775459278105343	1	53	15.720496894409935	4.007701863354037	0.0011421475299146	14.046666666666667
1725	0	0	0	0	0	0	0	0	0
1726	0.0002392344497607	0	0.0829206638963066	2	104	28.459627329192543	7.017888198757763	0.0025529087931162	27.03965367965368
1727	0.0007177033492822	0.0018124311949896	0.0940978772241682	3	159	137.69565217391303	18.11925465838509	0.0162923676366278	130.4031396673502
1728	0.0002392344497607	0	0.0829206638963066	2	104	28.459627329192543	7.017888198757763	0.0025529087931162	27.03965367965368
1729	0.0001196172248803	0	0.0002392344497607	1	52	4.068322981366459	2.001366459627329	0.0001904640975176	3
1730	0	0	0	0	0	0	0	0	0
1731	0.0010765550239234	0.0017259089451738	0.1160326832154604	4	213	384.639751552795	34.45913043478261	0.0677360339109331	314.77013692899885
1732	0.0002392344497607	8.585995325784145e-08	0.0003189792663476	1	53	6.105590062111801	3.0021118012422363	0.0002222081137705	4
1733	0.0004784688995215	3.720597974506464e-07	0.0004503236701379	2	106	21.03105590062112	8.01055900621118	0.0011248740003678	14.8
1734	0	0	0	0	0	0	0	0	0
1735	0.002511961722488	0.003756300700584	0.1214678746898845	4	225	891.3416149068321	67.04124223602483	0.2300309619742757	810.7544429634097
1736	0.0002392344497607	0	0.105159208471674	2	104	151.2049689440994	9.14385093167702	0.0346982670088089	150.9532317665135
1737	0.0023923444976076	0.0056637387476339	0.1450491219887723	7	377	4158.975155279503	127.72844720496894	0.8722637816352222	2529.5081133937742
1738	0.0003588516746411	1.8963860377501304e-05	0.0928171524059198	2	105	35.90683229813664	9.023478260869563	0.0035494689125711	32.39333333333333
1739	0.0003588516746411	5.8822381515660034e-05	0.0972793662273508	2	105	71.50931677018633	9.073416149068322	0.0160483933042633	75.00555555555556
1740	0	0	0	0	0	0	0	0	0
1741	0.0001196172248803	0	0.0002870813397129	1	52	3.049689440993789	2.0009937888198754	0.0001269760650117	2.34
1742	0.0002392344497607	1.430999220964024e-07	0.0004306220095693	1	53	13.919254658385093	4.009689440993789	0.001204743685153	16.133333333333333
1743	0	0	0	0	0	0	0	0	0
1744	0.0005980861244019	0.0014056900945669	0.1034149247099385	3	158	137.09937888198758	18.12770186335404	0.0229488802265658	126.91242535242534
1745	0.0002392344497607	0	0.0903354654295922	2	104	45.64596273291925	8.038385093167701	0.0065502505059116	49.66883116883117
1746	0.0008373205741626	0.0011964277840299	0.0911321743291592	3	160	103.16149068322984	21.08422360248447	0.0138808341955211	98.43454545454546
1747	0.0007177033492822	0.0011677812242599	0.0909002133602943	2	108	80.57142857142858	14.064596273291924	0.0119311726475975	83.69309703368526
1748	0.0005980861244019	0.0007657476033041	0.1195910688241594	3	158	227.91304347826087	18.2655900621118	0.0498141915297069	203.21122642063818
1749	0.0007177033492822	0.000611108050577	0.1156601919312744	4	210	228.888198757764	25.24223602484472	0.039978400440009	196.43602763593475
1750	0.0007177033492822	0.0006780043137026	0.1202303099634062	4	210	440.9503105590061	28.53105590062112	0.0903709358261771	370.192705586909
1751	0.000956937799043	0.0002379460001201	0.100885609118594	4	212	480.0559006211181	36.5655900621118	0.0975313714121225	467.7081746031746
1752	0.0008373205741626	0.0010484409934559	0.1243961976283568	4	211	671.0496894409938	33.92360248447205	0.1414078743995187	513.4737112443003
1753	0.0028708133971291	0.0034945484002237	0.1325877273490803	6	330	2972.6459627329205	125.72335403726706	0.6486157164555362	2117.8113784606503
1754	0.0003588516746411	0.0003338521182509	0.0912608718921535	1	54	13.627329192546584	5.007080745341615	0.0008253444225763	11.246231884057972
1755	0.0004784688995215	0.0008138152367629	0.104977534835255	2	106	167.95652173913044	12.198633540372668	0.0419641169782794	159.96095238095236
1756	0.0007177033492822	0.0017368985812245	0.085051365337613	3	159	122.51552795031056	20.09217391304348	0.0188608279076363	126.2313492063492
1757	0.0008373205741626	0.0002311288826428	0.1200176509634119	5	262	675.2981366459627	40.91478260869565	0.1577988943619325	537.6842723952257
1758	0.000956937799043	0.0005007066274153	0.0995218235059367	5	263	412.50310559006215	35.53689440993789	0.072225865105634	312.3711433011433
1759	0.0002392344497607	0	0.0871039528451189	2	104	66.58385093167702	9.077018633540373	0.0097213299699621	57.89981684981685
1760	0.0002392344497607	0	0.0871039528451189	2	104	66.58385093167702	9.077018633540373	0.0097213299699621	57.89981684981685
1761	0.0001196172248803	0	0.1206221484943369	1	52	374.31677018633536	8.526832298136645	0.0863009148242873	216.12002173774547
1762	0.0005980861244019	0.0001550941282723	0.1173267653020421	3	158	234.75776397515529	21.271552795031056	0.0406185769616315	180.44077761243955
1763	0.0005980861244019	0.0002650935578991	0.1161750586685555	4	209	333.65838509316774	27.425962732919256	0.0484005307369792	258.1197677832555
1764	0.0003588516746411	0	0.0683437763300463	3	156	53.49689440993789	12.03664596273292	0.0082292776322157	59.2020634920635
1765	0.0001196172248803	0	0.0001196172248803	1	52	2.0248447204968945	2.0004968944099377	3.174401625293632e-05	1
1766	0.0001196172248803	0	0.0001196172248803	1	52	2.0248447204968945	2.0004968944099377	3.174401625293632e-05	1
1767	0.0001196172248803	0	0.0002126528442317	1	52	3.049689440993789	2.0009937888198754	9.523204875880896e-05	2
1768	0.0027511961722488	0.0016859036384172	0.1366049980196913	7	380	4485.981366459629	152.06260869565222	0.98577667040325	2602.406820746547
1769	0.0003588516746411	0	0.0945743996464612	3	156	99.30434782608694	13.103478260869563	0.0166325518023442	99.9431302031302
1770	0.0001196172248803	0	0.0881831302196513	1	52	7.3478260869565215	3.00360248447205	0.0007923262959412	7.686243386243386
1771	0.0008373205741626	0.0014730612924867	0.1179043949024286	4	211	386.3975155279503	30.50310559006212	0.0782706942400902	318.6545233765203
1772	0.0002392344497607	0	0.1008781098166624	2	104	60.48447204968944	9.058757763975157	0.0096640874117958	65.08691308691309
1773	0	0	0	0	0	0	0	0	0
1774	0.000956937799043	0.0008619546396213	0.1142290832462854	5	263	619.7018633540372	37.80906832298136	0.119660045831768	488.14352084516787
1775	0	0	0	0	0	0	0	0	0
1776	0.0011961722488038	0.0006945222085246	0.136825365685796	7	367	2903.7763975155285	79.91677018633541	0.7532334734699723	1803.084131299589
1777	0.0020334928229665	0.0004436695438367	0.1334394872494546	7	374	4199.173913043479	122.35975155279505	1.1373471336923646	2785.4815947807656
1778	0.0011961722488038	0.0011980906979049	0.1180753699530412	4	214	462.1614906832298	44.56956521739131	0.0813190471328265	394.51305502350624
1779	0.0008373205741626	0.0004961321665959	0.1163344026740445	6	313	1197.4906832298138	47.70149068322982	0.3229221443444992	879.5738133422917
1780	0.0005980861244019	3.722609980504688e-07	0.1021897278107646	4	209	252.1863354037267	27.29925465838509	0.0528118446526111	238.51209410651865
1781	0.000956937799043	0.0001865323186534	0.1189412123047959	5	263	945.0124223602486	43.37055900621117	0.2943698973468784	821.0432461324789
1782	0.000956937799043	0.0001865323186534	0.1189412123047959	5	263	945.0124223602486	43.37055900621117	0.2943698973468784	821.0432461324789
1783	0.0005980861244019	3.722609980504688e-07	0.1021897278107646	4	209	252.1863354037267	27.29925465838509	0.0528118446526111	238.51209410651862
1784	0.0004784688995215	0.0003407919353723	0.0886149958857902	2	106	40.11801242236025	10.024596273291923	0.0044050284189418	40.202380952380956
1785	0.0014354066985645	0.0007361191769906	0.1317552995463062	5	267	1541.1304347826087	62.10136645962732	0.3888575195008365	944.9480675631875
1786	0.0013157894736842	0.0009917305386853	0.1293113567520283	6	317	1757.9503105590063	70.24534161490683	0.3430722959799448	1118.1971201649508
1787	0.0010765550239234	0.0010016607108044	0.1225354027383254	5	264	891.639751552795	45.18397515527951	0.1803796342519285	544.5019405781718
1788	0.0002392344497607	0	0.0971354652728476	2	104	64.40993788819875	7.045217391304348	0.0133541016649483	76.62833333333333
1789	0.0003588516746411	1.430999220964024e-08	0.0971377828779552	2	105	68.63354037267081	9.047453416149068	0.0134648234887189	77.00333333333333
1790	0.0003588516746411	0.0002006844980269	0.0992791347049566	2	105	34.981366459627324	9.02310559006211	0.0040575005836563	33.58343434343434
1791	0.0003588516746411	0	0.1096364182684564	3	156	192.36024844720487	14.255155279503104	0.0566932871027598	195.90997341839446
1792	0.0003588516746411	0	0.1096364182684564	3	156	192.36024844720487	14.255155279503104	0.0566932871027598	195.90997341839446
1793	0.0022727272727272	0.0046166795255202	0.1300590600255841	4	223	1341.664596273292	80.7729192546584	0.3505039241192593	1187.6489775046002
1794	0.0014354066985645	0.0009403885453856	0.122572294324277	4	216	769.3540372670807	50.04434782608696	0.2367720398801017	703.8774497965055
1795	0.0002392344497607	0	0.09748901501355	2	104	75.59006211180125	8.07801242236025	0.0171770660203437	81.79222222222222
1796	0.0017942583732057	0.0040251956964073	0.1129613150573197	3	168	492.3975155279503	50.57416149068322	0.0792778118864744	402.30194194694184
1797	0.0005980861244019	0.0022315147408044	0.0991316748881361	3	158	149.472049689441	18.14037267080745	0.0292000542341021	152.42274503274504
1798	0.0008373205741626	7.752999078998013e-05	0.1140850405195556	5	262	687.27950310559	39.90919254658385	0.1416598251221502	588.5078394842172
1799	0.0001196172248803	0	0.0001196172248803	1	52	2.0248447204968945	2.0004968944099377	3.174401625293632e-05	1
1800	0.0013157894736842	0.0002557295364216	0.1315381976666622	6	317	2564.726708074534	76.5432298136646	0.6844683842812912	1563.2520744423641
1801	0.0002392344497607	0	0.1174418379963324	2	104	217.1925465838509	11.304223602484472	0.0464099410818661	158.91105161451372
1802	0.0001196172248803	0	0.1032496958225979	1	52	92.04347826086956	5.135403726708074	0.0219783495751436	86.0400121515911
1803	0.0019138755980861	0.002190274614717	0.1211750329180564	4	220	842.1739130434781	60.129937888198754	0.1694305593191177	666.8062241601183
1804	0.0011961722488038	0.0009298504300468	0.1121491586133232	3	163	228.2919254658385	31.226335403726708	0.0369879255660125	201.84545323628373
1805	0.0008373205741626	0.0007592865922742	0.1123379254430303	3	160	199.01863354037263	22.211180124223603	0.0362259600065895	179.39259609342656
1806	0.0008373205741626	0.0008011424772365	0.1288856133968868	5	262	980.055900621118	40.32447204968944	0.2218802499902943	628.2716897835081
1807	0.0003588516746411	0.0001429809128536	0.0972979651550047	3	156	57.87577639751553	12.04583850931677	0.0067756782585677	51.595188707061766
1808	0.0004784688995215	0.00017763125012	0.0998831883214146	3	157	110.03105590062113	14.081863354037267	0.0187518456703922	117.42261904761905
1809	0	0	0	0	0	0	0	0	0
1810	0.0001196172248803	0	0.0975100296029139	1	52	41.161490683229815	5.040993788819876	0.0050388871222276	39.64421245421245
1811	0.0026315789473684	0.0020018611570824	0.1354460960802735	6	328	3861.695652173912	137.3351552795031	0.8998483318117406	2471.953158053346
1812	0.0004784688995215	9.416084086455671e-05	0.0811812314253412	3	157	101.40372670807454	14.097142857142856	0.0154522567549631	99.62393162393161
1813	0.0002392344497607	0	0.0003322700691121	2	104	17.093167701863354	6.0109316770186325	0.0015841429477297	18.53333333333333
1814	0.0013157894736842	0.0025696180399342	0.1260406413417807	4	215	636.11801242236	47.81490683229813	0.0967365710990074	478.17589015875944
1815	0.0010765550239234	0.0015022755489562	0.1128298300025181	3	162	181.09316770186336	25.16546583850932	0.0268015157484521	155.2138328338328
1816	0.0008373205741626	0.0021836819623679	0.1041317429976945	3	160	180.3105590062112	22.17391304347826	0.0313198982232622	170.71161610502784
1817	0.0015550239234449	0.0042987179126844	0.1214533801491859	4	217	612.3043478260869	46.763975155279496	0.1780898898115946	552.9076846768643
1818	0.0001196172248803	0	0.0903515036835521	1	52	41.161490683229815	5.040993788819876	0.0060891199573115	42.21506485671192
1819	0.0007177033492822	3.3176303323078205e-05	0.1085287435283998	4	210	290.70807453416154	28.39354037267081	0.0612114550122544	266.5748670936906
1820	0.0008373205741626	0.0001609875777421	0.1178531988994315	4	211	452.37267080745335	34.61751552795031	0.0930856828095715	377.77035989294507
1821	0.0010765550239234	0.0014227432164367	0.1192687492597293	4	213	494.3105590062112	39.65118012422361	0.0993377475443752	416.6858177684029
1822	0.000956937799043	0.0002741853139708	0.1140946320651532	4	212	362.2111801242237	36.49105590062111	0.0727900033830379	323.69899068252005
1823	0.0004784688995215	1.342864768461146e-05	0.0888044226410919	3	157	94.39751552795032	15.084844720496896	0.0173902322639289	97.86474358974358
1824	0.0010765550239234	0.0011529994797034	0.0975170364794572	3	162	178.2670807453416	30.1439751552795	0.0273350467915109	176.78236263736264
1825	0.0002392344497607	0	0.0855643798150703	2	104	49.26086956521739	8.04248447204969	0.0098221704378695	60.43650793650793
1826	0.0007177033492822	0.0006052511725702	0.1127704491712609	3	159	326.53416149068323	26.409565217391304	0.0571140904410739	267.80175961293605
1827	0.0003588516746411	1.4547587183033748e-05	0.1045005969347483	3	156	178.3416149068323	14.214658385093168	0.0346909282417788	160.64741702741702
1828	0.0013157894736842	0.0012684351191253	0.1331427417091	5	266	1289.950310559006	63.79540372670808	0.2304027360628649	808.2330341629917
1829	0.0003588516746411	0.0001100025465805	0.115670050174187	3	156	176.62111801242236	16.22832298136646	0.029453200657811	133.34925999926
1830	0.0017942583732057	0.0007855436724375	0.1300715257501872	9	474	4113.770186335403	124.73068322981364	1.0054786379348308	2681.6228253585664
1831	0.0027511961722488	0.0041811794340485	0.1408051032711095	7	380	5916.670807453415	158.99093167701866	1.6187117049133075	3796.6473860478677
1832	0.0007177033492822	0.0011607085868133	0.1073242673058697	3	159	159.8509316770186	20.13552795031056	0.0256975005852002	151.8156246677299
1833	0.0007177033492822	0.0014638427995303	0.1033886626029981	3	159	272.42236024844715	22.29055900621118	0.056257701231792	276.4681177955172
1834	0.0003588516746411	1.3594492599158228e-07	0.0925365659601068	2	105	111.24223602484471	12.10919254658385	0.0230511172347307	126.32243756243754
1835	0.0002392344497607	0	0.0925155377898664	2	104	55.763975155279496	8.051801242236024	0.008130873175439	57.15763236763237
1836	0.0001196172248803	0	0.0953585692598693	1	52	41.03726708074535	4.027080745341615	0.0064395759130086	44.94739926739927
1837	0.0014354066985645	0.0017839018972958	0.1104484076932492	3	165	241.7701863354037	28.220124223602483	0.0449504468930325	215.05965566940804
1838	0	0	0	0	0	0	0	0	0
1839	0.0002392344497607	0	0.110957122969063	2	104	190.8198757763975	11.253788819875776	0.0389469599084454	169.75536866231238
1840	0.0002392344497607	0	0.0002691387559808	2	104	14.782608695652174	6.007826086956522	0.001029641951609	14.666666666666668
1841	0.0010765550239234	0.0010251408875542	0.1322431870324453	6	315	1927.2298136645963	59.629689440993786	0.4317711122199654	1184.6870785179376
1842	0.0004784688995215	0	0.1249574523796342	4	208	1061.0124223602486	32.43888198757764	0.2412310623458171	640.48624663362
1843	0.0005980861244019	0.0002703662715377	0.1045086445215335	3	158	131.87577639751555	17.12583850931677	0.0257360575579292	125.8273606063699
1844	0.000956937799043	0.0003128797580922	0.118663871170272	5	263	627.0124223602484	43.86708074534161	0.1005980879552945	439.3537750838548
1845	0.0007177033492822	0.0003411620757676	0.11539792392236	3	159	423.1366459627329	25.596273291925467	0.0787399637805783	302.0859806732431
1846	0.0003588516746411	0	0.1224985333528166	3	156	1137.7888198757764	25.58894409937888	0.4022617417394718	782.6058676636926
1847	0.0001196172248803	0	0.0001196172248803	1	52	2.0248447204968945	2.0004968944099377	3.174401625293632e-05	1
1848	0.0001196172248803	0	0.0001196172248803	1	52	2.0248447204968945	2.0004968944099377	3.174401625293632e-05	1
1849	0.0015550239234449	0.0034391547900056	0.1260133327962381	4	217	735.2670807453416	50.87925465838509	0.160887322422083	625.1602065301488
1850	0.0002392344497607	0.0001669403691176	0.0810277391975492	1	53	16.391304347826086	5.009937888198758	0.0015845251808443	14.775641025641026
1851	0.0005980861244019	0.0007646851991339	0.0935723357461872	2	107	68.50931677018635	13.04447204968944	0.0088138154635109	68.53015873015872
1852	0.0014354066985645	0.0003747867821004	0.1225944399404035	6	318	1373.726708074534	66.92534161490683	0.2946729246378448	902.4360511907059
1853	0.0023923444976076	0.0105808152177091	0.1127735729198875	4	224	937.7639751552794	71.1766459627329	0.1949833651305197	805.0885689022696
1854	0.0002392344497607	9.521477622373832e-05	0.1153586862739675	2	104	196.055900621118	12.269565217391303	0.042053001417215	152.68388523756943
1855	0.0008373205741626	0.0017140364935083	0.1297771430933302	4	211	1006.9751552795032	41.38807453416149	0.1957025530044858	675.9642456212716
1856	0.0003588516746411	0.0001669403691176	0.0976105578167988	2	105	34.9192546583851	8.021490683229814	0.0048346842679564	39.698045112781955
1857	0.0002392344497607	0	0.0976082175972395	2	104	33.90683229813665	7.021242236024844	0.0048667468118049	41.16471177944862
1858	0.0010765550239234	0.0007751364929914	0.0989269270540132	4	213	173.9627329192546	33.165962732919255	0.0249300803926204	157.59176470588238
1859	0.0003588516746411	0.0002804621570961	0.1003559149078303	2	105	69.10559006211179	11.060745341614906	0.0102203721624515	72.2973593073593
1860	0.0002392344497607	0	0.0909367602408054	2	104	55.763975155279496	8.051801242236024	0.0090633719127161	61.37888888888888
1861	0.0005980861244019	0.0014828392122756	0.1099354293732849	3	158	233.40993788819875	21.25105590062112	0.0435704944980696	214.32546953046952
1862	0	0	0	0	0	0	0	0	0
1863	0.0021531100478468	0.0024581014863546	0.0985271110568684	5	273	720.8260869565217	73.82248447204968	0.1244342876581205	609.9579058849648
1864	0.0003588516746411	0.0012405349819139	0.1027312328029488	3	156	218.1801242236025	15.250434782608696	0.0447460949923498	205.53483007188888
1865	0.0010765550239234	0.0008842376090209	0.09191815126842	3	162	256.8881987577639	29.27316770186336	0.0487198673123078	235.03791855203622
1866	0.0001196172248803	0	0.1021307667757284	1	52	49.27329192546584	4.041987577639752	0.0105143213904365	50.87714463967405
1867	0	0	0	0	0	0	0	0	0
1868	0.0003588516746411	3.1855563853419774e-06	0.1154044661256551	3	156	434.62732919254654	18.606832298136645	0.0918818133215226	319.5282457388336
1869	0.0017942583732057	0.0010297555848033	0.1312286860488931	6	321	1701.8447204968943	83.30906832298136	0.3125588603582336	1108.7620224468624
1870	0.0001196172248803	0	0.0001196172248803	1	52	2.0248447204968945	2.0004968944099377	3.174401625293632e-05	1
1871	0.0001196172248803	0	0.0001196172248803	1	52	2.0248447204968945	2.0004968944099377	3.174401625293632e-05	1
1872	0.0005980861244019	0.0008341294458999	0.0977300579956037	3	158	135.33540372670808	18.14111801242236	0.0241131129104471	128.35360306360306
1873	0.000956937799043	0.0004469555368949	0.1187019288582675	4	212	434.7826086956522	36.53701863354037	0.0781221641362708	367.541790000228
1874	0	0	0	0	0	0	0	0	0
1875	0.0003588516746411	3.720597974506464e-07	0.0004029211785444	1	54	7.130434782608695	4.002608695652174	0.0001904640975176	4.466666666666667
1876	0.0001196172248803	0	0.0002944423997055	1	52	4.068322981366459	2.001366459627329	0.0001904640975176	3
1877	0.0001196172248803	0	0.0001196172248803	1	52	2.0248447204968945	2.0004968944099377	3.174401625293632e-05	1
1878	0.0001196172248803	0	0.0001196172248803	1	52	2.0248447204968945	2.0004968944099377	3.174401625293632e-05	1
1879	0.0017942583732057	0.0026994289468015	0.1317254588274779	4	219	1302.7018633540372	65.77714285714286	0.2731629850738982	883.556504348358
1880	0.0005980861244019	0.0005006493874464	0.1196613689557317	3	158	487.5093167701864	22.66819875776397	0.1255989040601411	373.99030566005496
1881	0.0005980861244019	0.0006817007682774	0.0960220466515923	4	209	151.67701863354034	24.158385093167706	0.0247772788440707	147.7592784992785
1882	0.0008373205741626	0.0001249792330553	0.0873656385403618	4	211	172.6708074534161	29.171801242236025	0.0273857185603664	170.54476190476188
1883	0.0007177033492822	5.939394438147447e-05	0.0852204960119913	4	210	159.03105590062108	26.1608695652174	0.0266009954230052	157.98761904761903
1884	0.0001196172248803	0	0.0001196172248803	1	52	2.0248447204968945	2.0004968944099377	3.174401625293632e-05	1
1885	0.0005980861244019	0.0007267751509107	0.0880896370595421	2	107	214.16770186335407	14.278260869565218	0.04266799695979	182.0174308300395
1886	0.0004784688995215	0.0006616557886132	0.0827874566561779	2	106	50.48447204968943	11.039875776397515	0.0064941451728396	46.01500658761529
1887	0.0005980861244019	0.000284672415986	0.099638736073932	3	158	173.37888198757764	18.173416149068323	0.0355828327528777	172.04034457605886
1888	0.0015550239234449	0.0009302989983601	0.1151238195900028	5	268	1231.639751552795	60.620993788819874	0.3312452788289396	952.4690585521412
1889	0.0010765550239234	0.0007617340353522	0.1258302814396804	5	264	890.3478260869565	47.20211180124223	0.170361011539591	603.9220095294459
1890	0.0002392344497607	0	0.1130962485688333	2	104	158.50931677018633	12.199378881987576	0.0293538052848765	126.798889106063
1891	0.0005980861244019	0.0002724741737861	0.093527194026668	3	158	107.24844720496894	16.09055900621118	0.0188180052733775	109.65792207792208
1892	0.0007177033492822	0.0017598461215601	0.1264242075577077	4	210	897.7267080745341	32.19664596273292	0.2615117940144835	582.457371878273
1893	0.0015550239234449	0.0027521752418366	0.1401555616903353	7	370	3572.32298136646	94.8514285714286	0.8498482257472583	2113.2872816569247
1894	0.0002392344497607	0.0002116921477863	0.0899085454701837	2	104	112.29813664596274	9.132546583850932	0.0255250838173277	107.17207282913165
1895	0.0016746411483253	0.0012110398769326	0.0945787937550727	5	269	651.7888198757763	63.77254658385093	0.1192547979463394	563.4156564350683
1896	0.0001196172248803	0	0.0854566183745274	1	52	7.3478260869565215	3.00360248447205	0.000633861036753	8.26
1897	0.0004784688995215	0.0011916139623891	0.1135853236609899	3	157	227.96273291925468	16.24086956521739	0.0500976280289029	214.83699666346723
1898	0.0011961722488038	0.0012263845235288	0.1117367097370968	5	265	653.2608695652171	53.84322981366459	0.1222831090687914	542.0601037481039
1899	0.0001196172248803	0	0.0001594896331738	1	52	3.111801242236025	2.0022360248447204	9.523204875880896e-05	2
1900	0.0007177033492822	0.0006989899935449	0.1146311171297686	3	159	275.6149068322981	23.33080745341615	0.050154095670438	222.06975446380244
1901	0.0001196172248803	0	0.0775429738487488	1	52	13.683229813664596	3.0069565217391307	0.0011104035136617	13.046666666666667
1902	0	0	0	0	0	0	0	0	0
1903	0.0002392344497607	0	0.113785320178336	2	104	186.13664596273293	10.225465838509315	0.0502506146134481	162.98067961677424
1904	0.0002392344497607	0.0001669403691176	0.1089586178504178	1	53	83.67080745341615	7.103478260869565	0.0120142482283806	63.31524976930011
1905	0.0002392344497607	0	0.0003322700691121	2	104	30.90683229813665	8.020124223602485	0.0044334597482012	38.666666666666664
1906	0.0004784688995215	4.2929976628920726e-08	0.0004984051036682	3	157	54.254658385093165	14.035776397515528	0.0063098014720907	56.233333333333334
1907	0.0004784688995215	4.2929976628920726e-08	0.0004984051036682	3	157	54.254658385093165	14.035776397515528	0.0063098014720907	56.233333333333334
1908	0.0004784688995215	8.34272545822026e-05	0.0871916294943752	3	157	112.82608695652172	15.09751552795031	0.0193750676136031	127.95291375291376
1909	0.0007177033492822	0.0004172507528486	0.0871953643310458	3	159	121.27329192546584	19.10198757763975	0.0195473025987873	130.51958041958042
1910	0.0003588516746411	0	0.0871897621960179	3	156	108.6024844720497	13.09527950310559	0.0192647280229471	128.2195804195804
1911	0.0001196172248803	0	0.0610655280633097	1	52	3.049689440993789	2.0009937888198754	9.523204875880896e-05	2
1912	0.0002392344497607	0.0001669403691176	0.0669204391403399	1	53	5.099378881987578	3.001987577639752	0.0001587200812646	3.2333333333333334
1913	0.0008373205741626	0.0011820114083269	0.0862605410509325	3	160	145.055900621118	20.114037267080747	0.0203309143783999	150.63047619047617
1914	0.0010765550239234	0.0021277963894678	0.0947482779673918	3	162	107.95652173913044	21.07826086956522	0.0121447583144822	88.27484737484737
1915	0.0003588516746411	2.28390527140981e-06	0.097205041567721	2	105	189.0434782608696	14.239751552795031	0.0325496287540403	157.17396178984416
1916	0.0010765550239234	0.0005006493874464	0.1102211537477559	6	315	1020.8012422360248	52.422732919254656	0.2019255357698204	680.8433797950504
1917	0.0003588516746411	0	0.0951935736059872	3	156	123.2608695652174	15.150931677018631	0.0212339081264618	98.655219949133
1918	0.0003588516746411	0	0.0951935736059872	3	156	123.2608695652174	15.150931677018631	0.0212339081264618	98.655219949133
1919	0.0003588516746411	0	0.0951935736059872	3	156	123.2608695652174	15.150931677018631	0.0212339081264618	98.655219949133
1920	0.000956937799043	0.0003645079228413	0.0996265448667774	3	161	224.7329192546584	26.23217391304348	0.0435917066688977	214.21607101189144
1921	0.0003588516746411	0	0.0971076626352024	3	156	160.41614906832297	13.18807453416149	0.0375168637482677	166.5614511288505
1922	0.0004784688995215	4.279750650553396e-06	0.098596308146393	3	157	180.65217391304344	16.202981366459625	0.0402901331951005	185.18518546469008
1923	0.0008373205741626	0.0006675611365797	0.0987421783604778	4	211	240.6335403726708	23.284099378881987	0.0524059657375751	207.2039770374553
1924	0.0003588516746411	8.288942888844029e-05	0.1118871782774304	3	156	345.34161490683226	17.453913043478263	0.075047717897649	253.31281017905732
1925	0.0013157894736842	0.0036873783561536	0.1271904388134856	5	266	1299.7329192546583	52.87428571428571	0.3524842396679531	977.1494199984503
1926	0.0001196172248803	0	0.0001196172248803	1	52	2.0248447204968945	2.0004968944099377	3.174401625293632e-05	1
1927	0.0001196172248803	0	0.0001196172248803	1	52	2.0248447204968945	2.0004968944099377	3.174401625293632e-05	1
1928	0.0001196172248803	0	0.0001196172248803	1	52	2.0248447204968945	2.0004968944099377	3.174401625293632e-05	1
1929	0.0002392344497607	0	0.1011261769040677	2	104	66.58385093167702	7.072049689440993	0.0146902194293987	68.41835164835165
1930	0.0003588516746411	0	0.1117367097370968	3	156	232.583850931677	18.29701863354037	0.0392597850135422	196.19764359662443
1931	0.0010765550239234	0.0003163035678467	0.125690431168561	5	264	1098.0993788819876	53.48931677018633	0.2212285301350199	714.0914618186318
1932	0.0011961722488038	0.0003657681958718	0.1215875867871479	5	265	603.695652173913	44.76968944099379	0.1040232782183703	438.6895352343984
1933	0.0013157894736842	0.0006387251469025	0.1276730668584063	5	266	872.1242236024844	53.129440993788805	0.1564698884582979	592.6908298594907
1934	0.0010765550239234	3.934192376520397e-05	0.1083958240629639	5	264	456.27950310559015	43.56310559006212	0.0891073470494888	407.78825323627177
1935	0.0005980861244019	0.0003312609662899	0.1262360471297281	4	209	623.5714285714286	27.86385093167701	0.1351966009571931	456.03734904125736
1936	0.0005980861244019	0.0006675611365797	0.09539878985802	2	107	81.2111801242236	11.0727950310559	0.0164512948927508	98.02960317460318
1937	0.0002392344497607	0	0.0839292231380568	2	104	19.316770186335404	6.013167701863354	0.001556643585823	18.601764705882353
1938	0.0004784688995215	5.4941790515852784e-05	0.1156043602800028	3	157	286.8509316770186	17.352422360248447	0.070367162036387	268.4976987718164
1939	0.0003588516746411	0	0.1155912312535379	3	156	263.37267080745346	14.335900621118013	0.0680293041370949	247.92895418307182
1940	0.0026315789473684	0.0077276635679387	0.1306559292676785	4	226	833.9378881987576	72.98695652173913	0.1535922693033151	691.1048282726381
1941	0.0003588516746411	0	0.0003588516746411	3	156	40.024844720496894	12.026832298136648	0.0051287702408487	45
1942	0.0003588516746411	0	0.0003588516746411	3	156	40.024844720496894	12.026832298136648	0.0051287702408487	45
1943	0.0003588516746411	0	0.0003588516746411	3	156	40.024844720496894	12.026832298136648	0.0051287702408487	45
1944	0.0003588516746411	0	0.0003588516746411	3	156	40.024844720496894	12.026832298136648	0.0051287702408487	45
1945	0.0001196172248803	0	0.0996850898846958	1	52	24.36024844720497	4.015900621118012	0.002742388672072	25.97077922077922
1946	0.0005980861244019	0.0006675038966108	0.0871972318693695	3	158	61.88819875776398	16.04608695652174	0.0065002655696083	56.233650793650796
1947	0.0001196172248803	0	0.0775134466039803	1	52	18.527950310559007	4.017018633540372	0.0021803188803015	21.433333333333334
1948	0.0001196172248803	0	0.1106766006791045	1	52	163.74534161490683	6.251180124223603	0.0334188939660888	125.2894763721793
1949	0.0007177033492822	0.0010008408551422	0.0951046242753892	4	210	146.08695652173913	26.15155279503105	0.019964529709459	132.8488888888889
1950	0.0004784688995215	0.0011813340475057	0.1100721538913905	4	208	212.54658385093168	20.24273291925466	0.037648326539567	188.53562326562326
1951	0.0010765550239234	0.0008801408202943	0.1274971425523256	4	213	772.447204968944	41.08608695652174	0.2028286858548839	582.1206628192183
1952	0.0002392344497607	9.394093917067811e-06	0.1143477911465246	2	104	270.1428571428572	11.391304347826086	0.085984002792364	237.48295849892764
1953	0.0002392344497607	0.0001669403691176	0.0883266169696236	1	53	9.385093167701864	4.004347826086956	0.0010617682009766	9.522597402597402
1954	0.0001196172248803	0	0.0784046288175646	1	52	3.049689440993789	2.0009937888198754	0.0001269760650117	3.2666666666666666
1955	0.0001196172248803	0	0.1071801699613232	1	52	90.51552795031056	6.138260869565218	0.016701264741926	70.53105592323253
1956	0.0010765550239234	0.0018173985993297	0.1234831287831623	4	213	637.7267080745341	39.84894409937888	0.1259476801775403	492.7249629611651
1957	0.0001196172248803	0	0.0981683727811743	1	52	26.1055900621118	5.025714285714286	0.0042499560269176	25.92504201680672
1958	0.0003588516746411	0.0003338234982664	0.1127579559070753	2	105	242.2422360248448	11.355155279503103	0.0797698202690811	205.5323293287878
1959	0.0002392344497607	0.0001669403691176	0.0970798759086453	1	53	9.385093167701864	4.004347826086956	0.0009033029417883	12.903133903133902
1960	0	0	0	0	0	0	0	0	0
1961	0.0005980861244019	0.0003381362981155	0.1144924985511645	3	158	154.73291925465838	17.167204968944098	0.0276872444315974	122.25417118500171
1962	0.0001196172248803	0	0.0891720421408108	1	52	24.490683229813666	4.016770186335403	0.0031868335353883	25.80341687552214
1963	0.0007177033492822	0.0002163285158117	0.1035095788665936	3	159	209.3788819875776	23.209689440993785	0.0419495209593934	211.0124098124098
1964	0.0002392344497607	0	0.0002691387559808	2	104	17.267080745341612	6.012670807453416	0.0017735877569416	22.266666666666666
1965	0.0003588516746411	8.339863459778332e-05	0.096770667585293	2	105	68.97515527950311	10.055155279503104	0.0116818073149496	78.74547008547007
1966	0.0008373205741626	0.0005006350774542	0.0967798691606452	3	160	113.08074534161491	22.089192546583853	0.015383753167913	112.60388278388277
1967	0.0002392344497607	0	0.0849963205073354	2	104	35.24844720496894	7.030310559006211	0.0056394775437364	41.19301587301587
1968	0.0002392344497607	0	0.1058096721672911	2	104	65.95031055900621	8.063478260869564	0.0109764369933701	63.68386936592819
1969	0.0002392344497607	0	0.0970428516668858	2	104	116.33540372670808	10.147577639751551	0.0233347066057899	111.64083028083027
1970	0.0002392344497607	0	0.0002392344497607	2	104	12.670807453416147	6.006708074534162	0.0009500270889002	13.6
1971	0.0002392344497607	0	0.0002392344497607	2	104	12.670807453416147	6.006708074534162	0.0009500270889002	13.6
1972	0.0002392344497607	0	0.0002392344497607	2	104	12.670807453416147	6.006708074534162	0.0009500270889002	13.6
1973	0	0	0	0	0	0	0	0	0
1974	0	0	0	0	0	0	0	0	0
1975	0	0	0	0	0	0	0	0	0
1976	0.0001196172248803	0	0.0723017413909119	1	52	9.658385093167702	3.0067080745341617	0.0007848043777522	9.68
1977	0.0001196172248803	0	0.0873562655504959	1	52	7.3478260869565215	3.00360248447205	0.000633861036753	7.554545454545455
1978	0.0002392344497607	0	0.0994731908713072	2	104	66.01242236024845	8.05416149068323	0.0093485431742565	66.32821067821068
1979	0	0	0	0	0	0	0	0	0
1980	0.0023923444976076	0.0035833538863613	0.1325014240701966	5	275	2372.931677018634	108.2032298136646	0.6301263989835467	1726.0007472488041
1981	0.0027511961722488	0.0019234791527225	0.1219262303010051	6	329	2259.4409937888204	120.19863354037264	0.5175406946515834	1700.946592959519
1982	0.0005980861244019	1.3616147151734525e-05	0.1157851873039321	5	260	750.8509316770186	33.06472049689442	0.1912710578589454	580.499005278737
1983	0.0001196172248803	0	0.0823104354045704	1	52	11.571428571428571	3.00583850931677	0.000714240365691	10
1984	0.0005980861244019	0.0005413484895491	0.0933149683921442	2	107	26.664596273291927	9.017018633540372	0.0010951685607263	16.04053724053724
1985	0.0005980861244019	0.0003924011998445	0.1014765392816765	2	107	170.90062111801242	16.20782608695652	0.0271873752728116	143.89627431392137
1986	0.0007177033492822	0.0003227695069672	0.1190246676211332	4	210	785.9254658385094	33.07739130434783	0.1772369394768982	523.6379785147767
1987	0.0001196172248803	0	0.1111115623476668	1	52	146.055900621118	7.203726708074535	0.0246289509634232	100.41359837975398
1988	0.0001196172248803	0	0.086496956658045	1	52	11.633540372670806	3.0064596273291926	0.0020440489502826	13.979565217391304
1989	0.0003588516746411	3.0209926614730422e-05	0.0923057805282923	3	156	96.1614906832298	13.089068322981367	0.0159956336074878	97.73270468661772
1990	0.0003588516746411	0.0007443834840478	0.1055435981744403	2	105	168.2608695652174	11.1544099378882	0.0363187694059424	167.2532317665135
1991	0.0002392344497607	0.0002625242851145	0.1003955108497943	2	104	48.59627329192547	8.045217391304346	0.0047111196652012	40.629122807017545
1992	0.0002392344497607	0	0.0002691387559808	2	104	14.782608695652174	6.007826086956522	0.001029641951609	14.666666666666668
1993	0.0003588516746411	0	0.1247124752942521	3	156	710.975155279503	19.96260869565217	0.2316177717705696	444.948849372078
1994	0.0003588516746411	1.430999220964024e-08	0.0003588516746411	2	105	21.490683229813666	8.014906832298136	0.001836820967371	23.666666666666664
1995	0.0003588516746411	1.430999220964024e-08	0.0003588516746411	2	105	21.490683229813666	8.014906832298136	0.001836820967371	23.666666666666664
1996	0.0002392344497607	0	0.0002691387559808	2	104	17.267080745341612	6.012670807453416	0.0017735877569416	22.266666666666666
1997	0.0010765550239234	0.0005695283997724	0.1038078165170162	4	213	273.8198757763975	34.276024844720496	0.044422395073916	249.4417171717172
1998	0.0003588516746411	0	0.0903755717452686	3	156	86.64596273291924	13.082360248447204	0.0150268150396831	92.27658008658008
[truncated: 6,362 more rows]
